# Supplementary material for: Exceptional catalytic activity of oxygen evolution reaction via two-dimensional graphene multilayer confined metal-organic frameworks
Source: Nat Commun. 2022 Oct 18;13:6171. doi: 10.1038/s41467-022-33847-z (PMC9579180; doi:10.1038/s41467-022-33847-z)
Supplement: Supplementary file 5 — Source Data [file 41467_2022_33847_MOESM5_ESM.zip]

Archive with 2 entries (2 files):
- Manuscript Figs Data.xlsx
- SI Figs Data.xlsx
