# Supplementary material for: Exceptional catalytic activity of oxygen evolution reaction via two-dimensional graphene multilayer confined metal-organic frameworks
Source: Nat Commun. 2022 Oct 18;13:6171. doi: 10.1038/s41467-022-33847-z (PMC9579180; doi:10.1038/s41467-022-33847-z)
Supplement: Supplementary file 5 — Source Data [file 41467_2022_33847_MOESM5_ESM.zip › Manuscript Figs Data.xlsx]

## Sheet: Fig. 1e
Distance
0	881.999
0.03669	889.647
0.07338	886.85
0.11006	862.258
0.14675	833.917
0.18344	796.687
0.22013	762.234
0.25682	738.658
0.29351	717.053
0.33019	704.45
0.36688	697.902
0.40357	699.211
0.44026	703.165
0.47695	705.708
0.51363	708.478
0.55032	708.909
0.58701	708.044
0.6237	719.061
0.66039	728.119
0.69708	742.666
0.73376	761.078
0.77045	780.122
0.80714	790.864
0.84383	793.098
0.88052	786.9
0.9172	778.582
0.95389	759.078
0.99058	737.236
1.02727	719.529
1.06396	702.823
1.10065	696.64
1.13733	694.985
1.17402	698.581
1.21071	710.416
1.2474	730.363
1.28409	759.245
1.32077	784.008
1.35746	811.608
1.39415	837.124
1.43084	858.552
1.46753	859.988
1.50422	848.05
1.5409	830.695
1.57759	810.403
1.61428	794.458
1.65097	774.681
1.68766	754.337
1.72434	735.799
1.76103	724.04
1.79772	719.916
1.83441	719.276
1.8711	722.78
1.90778	728.832
1.94447	731.887
1.98116	740.212
2.01785	748.706
2.05454	757.785
2.09123	774.044
2.12791	795.938
2.1646	815.956
2.20129	838.074
2.23798	861.949
2.27467	871.677
2.31135	875.306
2.34804	865.94
2.38473	850.712
2.42142	831.454
2.45811	802.208
2.4948	772.716
2.53148	751.034
2.56817	734.029
2.60486	732.625
2.64155	731.098
2.67824	741.477
2.71492	756.653
2.75161	778.629
2.7883	796.676
2.82499	812.751
2.86168	818.182
2.89837	814.072
2.93505	796.252
2.97174	771.721
3.00843	748.919
3.04512	731.206
3.08181	718.114
3.11849	711.839
3.15518	717.043
3.19187	730.287
3.22856	752.92
3.26525	782.247
3.30194	808.982
3.33862	825.284
3.37531	831.558
3.412	830.349

## Sheet: Fig. 1g
Distance
0	659.614
0.01905	682.266
0.0381	689.947
0.05714	686.813
0.07619	670.2
0.09524	650.402
0.11429	618.821
0.13333	585.856
0.15238	560.033
0.17143	535.069
0.19048	521.561
0.20952	526.297
0.22857	535.725
0.24762	558.719
0.26667	588.742
0.28571	624.181
0.30476	660.222
0.32381	684.495
0.34286	691.996
0.3619	686.584
0.38095	673.568
0.4	648.649
0.41905	622.357
0.4381	590.806
0.45714	561.634
0.47619	543.699
0.49524	529.23
0.51429	523.697
0.53333	527.77
0.55238	545.4
0.57143	574.692
0.59048	607.176
0.60952	636.812
0.62857	666.541
0.64762	681.201
0.66667	684.716
0.68571	668.438
0.70476	649.133
0.72381	620.344
0.74286	590.294
0.7619	562.552
0.78095	539.819
0.8	533.106
0.81905	525.709
0.8381	536.113
0.85714	554.052
0.87619	582.056
0.89524	610.503
0.91429	654.191
0.93333	671.164
0.95238	684.059
0.97143	689.467
0.99048	681.643
1.00952	658.907
1.02857	633.431
1.04762	600.451
1.06667	571.601
1.08571	549.173
1.10476	533.407
1.12381	529.102
1.14286	538.46
1.1619	547.466
1.18095	571.192
1.2	602.115
1.21905	630.331
1.2381	656.994
1.25714	678.233
1.27619	676.747
1.29524	669.785
1.31429	655.608
1.33333	630.475
1.35238	596.512
1.37143	568.989
1.39048	547.4
1.40952	535.426
1.42857	532.655
1.44762	534.701
1.46667	552.128
1.48571	580.945
1.50476	609.287
1.52381	639.844
1.54286	663.822
1.5619	682.371
1.58095	693.525
1.6	683.925
	659.614
	682.266
	689.947
	686.813
	670.2
	650.402
	618.821
	585.856
	560.033
	535.069
	521.561
	526.297
	535.725
	558.719
	588.742
	624.181
	660.222
	684.495
	691.996
	686.584
	673.568
	648.649
	622.357
	590.806
	561.634
	543.699
	529.23
	523.697
	527.77
	545.4
	574.692
	607.176
	636.812
	666.541
	681.201
	684.716
	668.438
	649.133
	620.344
	590.294
	562.552
	539.819
	533.106
	525.709
	536.113
	554.052
	582.056
	610.503
	654.191
	671.164
	684.059
	689.467
	681.643
	658.907
	633.431
	600.451
	571.601
	549.173
	533.407
	529.102
	538.46
	547.466
	571.192
	602.115
	630.331
	656.994
	678.233
	676.747
	669.785
	655.608
	630.475
	596.512
	568.989
	547.4
	535.426
	532.655
	534.701
	552.128
	580.945
	609.287
	639.844
	663.822
	682.371
	693.525
	683.925
	659.614
	682.266
	689.947
	686.813
	670.2
	650.402
	618.821
	585.856
	560.033
	535.069
	521.561
	526.297
	535.725
	558.719
	588.742
	624.181
	660.222
	684.495
	691.996
	686.584
	673.568
	648.649
	622.357
	590.806
	561.634
	543.699
	529.23
	523.697
	527.77
	545.4
	574.692
	607.176
	636.812
	666.541
	681.201
	684.716
	668.438
	649.133
	620.344
	590.294
	562.552
	539.819
	533.106
	525.709
	536.113
	554.052
	582.056
	610.503
	654.191
	671.164
	684.059
	689.467
	681.643
	658.907
	633.431
	600.451
	571.601
	549.173
	533.407
	529.102
	538.46
	547.466
	571.192
	602.115
	630.331
	656.994
	678.233
	676.747
	669.785
	655.608
	630.475
	596.512
	568.989
	547.4
	535.426
	532.655
	534.701
	552.128
	580.945
	609.287
	639.844
	663.822
	682.371
	693.525
	683.925
	659.614
	682.266
	689.947
	686.813
	670.2
	650.402
	618.821
	585.856
	560.033
	535.069
	521.561
	526.297
	535.725
	558.719
	588.742
	624.181
	660.222
	684.495
	691.996
	686.584
	673.568
	648.649
	622.357
	590.806
	561.634
	543.699
	529.23
	523.697
	527.77
	545.4
	574.692
	607.176
	636.812
	666.541
	681.201
	684.716
	668.438
	649.133
	620.344
	590.294
	562.552
	539.819
	533.106
	525.709
	536.113
	554.052
	582.056
	610.503
	654.191
	671.164
	684.059
	689.467
	681.643
	658.907
	633.431
	600.451
	571.601
	549.173
	533.407
	529.102
	538.46
	547.466
	571.192
	602.115
	630.331
	656.994
	678.233
	676.747
	669.785
	655.608
	630.475
	596.512
	568.989
	547.4
	535.426
	532.655
	534.701
	552.128
	580.945
	609.287
	639.844
	663.822
	682.371
	693.525
	683.925
	659.614
	682.266
	689.947
	686.813
	670.2
	650.402
	618.821
	585.856
	560.033
	535.069
	521.561
	526.297
	535.725
	558.719
	588.742
	624.181
	660.222
	684.495
	691.996
	686.584
	673.568
	648.649
	622.357
	590.806
	561.634
	543.699
	529.23
	523.697
	527.77
	545.4
	574.692
	607.176
	636.812
	666.541
	681.201
	684.716
	668.438
	649.133
	620.344
	590.294
	562.552
	539.819
	533.106
	525.709
	536.113
	554.052
	582.056
	610.503
	654.191
	671.164
	684.059
	689.467
	681.643
	658.907
	633.431
	600.451
	571.601
	549.173
	533.407
	529.102
	538.46
	547.466
	571.192
	602.115
	630.331
	656.994
	678.233
	676.747
	669.785
	655.608
	630.475
	596.512
	568.989
	547.4
	535.426
	532.655
	534.701
	552.128
	580.945
	609.287
	639.844
	663.822
	682.371
	693.525
	683.925
	659.614
	682.266
	689.947
	686.813
	670.2
	650.402
	618.821
	585.856
	560.033
	535.069
	521.561
	526.297
	535.725
	558.719
	588.742
	624.181
	660.222
	684.495
	691.996
	686.584
	673.568
	648.649
	622.357
	590.806
	561.634
	543.699
	529.23
	523.697
	527.77
	545.4
	574.692
	607.176
	636.812
	666.541
	681.201
	684.716
	668.438
	649.133
	620.344
	590.294
	562.552
	539.819
	533.106
	525.709
	536.113
	554.052
	582.056
	610.503
	654.191
	671.164
	684.059
	689.467
	681.643
	658.907
	633.431
	600.451
	571.601
	549.173
	533.407
	529.102
	538.46
	547.466
	571.192
	602.115
	630.331
	656.994
	678.233
	676.747
	669.785
	655.608
	630.475
	596.512
	568.989
	547.4
	535.426
	532.655
	534.701
	552.128
	580.945
	609.287
	639.844
	663.822
	682.371
	693.525
	683.925
	659.614
	682.266
	689.947
	686.813
	670.2
	650.402
	618.821
	585.856
	560.033
	535.069
	521.561
	526.297
	535.725
	558.719
	588.742
	624.181
	660.222
	684.495
	691.996
	686.584
	673.568
	648.649
	622.357
	590.806
	561.634
	543.699
	529.23
	523.697
	527.77
	545.4
	574.692
	607.176
	636.812
	666.541
	681.201
	684.716
	668.438
	649.133
	620.344
	590.294
	562.552
	539.819
	533.106
	525.709
	536.113
	554.052
	582.056
	610.503
	654.191
	671.164
	684.059
	689.467
	681.643
	658.907
	633.431
	600.451
	571.601
	549.173
	533.407
	529.102
	538.46
	547.466
	571.192
	602.115
	630.331
	656.994
	678.233
	676.747
	669.785
	655.608
	630.475
	596.512
	568.989
	547.4
	535.426
	532.655
	534.701
	552.128
	580.945
	609.287
	639.844
	663.822
	682.371
	693.525
	683.925
	659.614
	682.266
	689.947
	686.813
	670.2
	650.402
	618.821
	585.856
	560.033
	535.069
	521.561
	526.297
	535.725
	558.719
	588.742
	624.181
	660.222
	684.495
	691.996
	686.584
	673.568
	648.649
	622.357
	590.806
	561.634
	543.699
	529.23
	523.697
	527.77
	545.4
	574.692
	607.176
	636.812
	666.541
	681.201
	684.716
	668.438
	649.133
	620.344
	590.294
	562.552
	539.819
	533.106
	525.709
	536.113
	554.052
	582.056
	610.503
	654.191
	671.164
	684.059
	689.467
	681.643
	658.907
	633.431
	600.451
	571.601
	549.173
	533.407
	529.102
	538.46
	547.466
	571.192
	602.115
	630.331
	656.994
	678.233
	676.747
	669.785
	655.608
	630.475
	596.512
	568.989
	547.4
	535.426
	532.655
	534.701
	552.128
	580.945
	609.287
	639.844
	663.822
	682.371
	693.525
	683.925
	659.614
	682.266
	689.947
	686.813
	670.2
	650.402
	618.821
	585.856
	560.033
	535.069
	521.561
	526.297
	535.725
	558.719
	588.742
	624.181
	660.222
	684.495
	691.996
	686.584
	673.568
	648.649
	622.357
	590.806
	561.634
	543.699
	529.23
	523.697
	527.77
	545.4
	574.692
	607.176
	636.812
	666.541
	681.201
	684.716
	668.438
	649.133
	620.344
	590.294
	562.552
	539.819
	533.106
	525.709
	536.113
	554.052
	582.056
	610.503
	654.191
	671.164
	684.059
	689.467
	681.643
	658.907
	633.431
	600.451
	571.601
	549.173
	533.407
	529.102
	538.46
	547.466
	571.192
	602.115
	630.331
	656.994
	678.233
	676.747
	669.785
	655.608
	630.475
	596.512
	568.989
	547.4
	535.426
	532.655
	534.701
	552.128
	580.945
	609.287
	639.844
	663.822
	682.371
	693.525
	683.925
	659.614
	682.266
	689.947
	686.813
	670.2
	650.402
	618.821
	585.856
	560.033
	535.069
	521.561
	526.297
	535.725
	558.719
	588.742
	624.181
	660.222
	684.495
	691.996
	686.584
	673.568
	648.649
	622.357
	590.806
	561.634
	543.699
	529.23
	523.697
	527.77
	545.4
	574.692
	607.176
	636.812
	666.541
	681.201
	684.716
	668.438
	649.133
	620.344
	590.294
	562.552
	539.819
	533.106
	525.709
	536.113
	554.052
	582.056
	610.503
	654.191
	671.164
	684.059
	689.467
	681.643
	658.907
	633.431
	600.451
	571.601
	549.173
	533.407
	529.102
	538.46
	547.466
	571.192
	602.115
	630.331
	656.994
	678.233
	676.747
	669.785
	655.608
	630.475
	596.512
	568.989
	547.4
	535.426
	532.655
	534.701
	552.128
	580.945
	609.287
	639.844
	663.822
	682.371
	693.525
	683.925
	659.614
	682.266
	689.947
	686.813
	670.2
	650.402
	618.821
	585.856
	560.033
	535.069
	521.561
	526.297
	535.725
	558.719
	588.742
	624.181
	660.222
	684.495
	691.996
	686.584
	673.568
	648.649
	622.357
	590.806
	561.634
	543.699
	529.23
	523.697
	527.77
	545.4
	574.692
	607.176
	636.812
	666.541
	681.201
	684.716
	668.438
	649.133
	620.344
	590.294
	562.552
	539.819
	533.106
	525.709
	536.113
	554.052
	582.056
	610.503
	654.191
	671.164
	684.059
	689.467
	681.643
	658.907
	633.431
	600.451
	571.601
	549.173
	533.407
	529.102
	538.46
	547.466
	571.192
	602.115
	630.331
	656.994
	678.233
	676.747
	669.785
	655.608
	630.475
	596.512
	568.989
	547.4
	535.426
	532.655
	534.701
	552.128
	580.945
	609.287
	639.844
	663.822
	682.371
	693.525
	683.925
	659.614
	682.266
	689.947
	686.813
	670.2
	650.402
	618.821
	585.856
	560.033
	535.069
	521.561
	526.297
	535.725
	558.719
	588.742
	624.181
	660.222
	684.495
	691.996
	686.584
	673.568
	648.649
	622.357
	590.806
	561.634
	543.699
	529.23
	523.697
	527.77
	545.4
	574.692
	607.176
	636.812
	666.541
	681.201
	684.716
	668.438
	649.133
	620.344
	590.294
	562.552
	539.819
	533.106
	525.709
	536.113
	554.052
	582.056
	610.503
	654.191
	671.164
	684.059
	689.467
	681.643
	658.907
	633.431
	600.451
	571.601
	549.173
	533.407
	529.102
	538.46
	547.466
	571.192
	602.115
	630.331
	656.994
	678.233
	676.747
	669.785
	655.608
	630.475
	596.512
	568.989
	547.4
	535.426
	532.655
	534.701
	552.128
	580.945
	609.287
	639.844
	663.822
	682.371
	693.525
	683.925
	659.614
	682.266
	689.947
	686.813
	670.2
	650.402
	618.821
	585.856
	560.033
	535.069
	521.561
	526.297
	535.725
	558.719
	588.742
	624.181
	660.222
	684.495
	691.996
	686.584
	673.568
	648.649
	622.357
	590.806
	561.634
	543.699
	529.23
	523.697
	527.77
	545.4
	574.692
	607.176
	636.812
	666.541
	681.201
	684.716
	668.438
	649.133
	620.344
	590.294
	562.552
	539.819
	533.106
	525.709
	536.113
	554.052
	582.056
	610.503
	654.191
	671.164
	684.059
	689.467
	681.643
	658.907
	633.431
	600.451
	571.601
	549.173
	533.407
	529.102
	538.46
	547.466
	571.192
	602.115
	630.331
	656.994
	678.233
	676.747
	669.785
	655.608
	630.475
	596.512
	568.989
	547.4
	535.426
	532.655
	534.701
	552.128
	580.945
	609.287
	639.844
	663.822
	682.371
	693.525
	683.925
	659.614
	682.266
	689.947
	686.813
	670.2
	650.402
	618.821
	585.856
	560.033
	535.069
	521.561
	526.297
	535.725
	558.719
	588.742
	624.181
	660.222
	684.495
	691.996
	686.584
	673.568
	648.649
	622.357
	590.806
	561.634
	543.699
	529.23
	523.697
	527.77
	545.4
	574.692
	607.176
	636.812
	666.541
	681.201
	684.716
	668.438
	649.133
	620.344
	590.294
	562.552
	539.819
	533.106
	525.709
	536.113
	554.052
	582.056
	610.503
	654.191
	671.164
	684.059
	689.467
	681.643
	658.907
	633.431
	600.451
	571.601
	549.173
	533.407
	529.102
	538.46
	547.466
	571.192
	602.115
	630.331
	656.994
	678.233
	676.747
	669.785
	655.608
	630.475
	596.512
	568.989
	547.4
	535.426
	532.655
	534.701
	552.128
	580.945
	609.287
	639.844
	663.822
	682.371
	693.525
	683.925
	659.614
	682.266
	689.947
	686.813
	670.2
	650.402
	618.821
	585.856
	560.033
	535.069
	521.561
	526.297
	535.725
	558.719
	588.742
	624.181
	660.222
	684.495
	691.996
	686.584
	673.568
	648.649
	622.357
	590.806
	561.634
	543.699
	529.23
	523.697
	527.77
	545.4
	574.692
	607.176
	636.812
	666.541
	681.201
	684.716
	668.438
	649.133
	620.344
	590.294
	562.552
	539.819
	533.106
	525.709
	536.113
	554.052
	582.056
	610.503
	654.191
	671.164
	684.059
	689.467
	681.643
	658.907
	633.431
	600.451
	571.601
	549.173
	533.407
	529.102
	538.46
	547.466
	571.192
	602.115
	630.331
	656.994
	678.233
	676.747
	669.785
	655.608
	630.475
	596.512
	568.989
	547.4
	535.426
	532.655
	534.701
	552.128
	580.945
	609.287
	639.844
	663.822
	682.371
	693.525
	683.925
	659.614
	682.266
	689.947
	686.813
	670.2
	650.402
	618.821
	585.856
	560.033
	535.069
	521.561
	526.297
	535.725
	558.719
	588.742
	624.181
	660.222
	684.495
	691.996
	686.584
	673.568
	648.649
	622.357
	590.806
	561.634
	543.699
	529.23
	523.697
	527.77
	545.4
	574.692
	607.176
	636.812
	666.541
	681.201
	684.716
	668.438
	649.133
	620.344
	590.294
	562.552
	539.819
	533.106
	525.709
	536.113
	554.052
	582.056
	610.503
	654.191
	671.164
	684.059
	689.467
	681.643
	658.907
	633.431
	600.451
	571.601
	549.173
	533.407
	529.102
	538.46
	547.466
	571.192
	602.115
	630.331
	656.994
	678.233
	676.747
	669.785
	655.608
	630.475
	596.512
	568.989
	547.4
	535.426
	532.655
	534.701
	552.128
	580.945
	609.287
	639.844
	663.822
	682.371
	693.525
	683.925
	659.614
	682.266
	689.947
	686.813
	670.2
	650.402
	618.821
	585.856
	560.033
	535.069
	521.561
	526.297
	535.725
	558.719
	588.742
	624.181
	660.222
	684.495
	691.996
	686.584
	673.568
	648.649
	622.357
	590.806
	561.634
	543.699
	529.23
	523.697
	527.77
	545.4
	574.692
	607.176
	636.812
	666.541
	681.201
	684.716
	668.438
	649.133
	620.344
	590.294
	562.552
	539.819
	533.106
	525.709
	536.113
	554.052
	582.056
	610.503
	654.191
	671.164
	684.059
	689.467
	681.643
	658.907
	633.431
	600.451
	571.601
	549.173
	533.407
	529.102
	538.46
	547.466
	571.192
	602.115
	630.331
	656.994
	678.233
	676.747
	669.785
	655.608
	630.475
	596.512
	568.989
	547.4
	535.426
	532.655
	534.701
	552.128
	580.945
	609.287
	639.844
	663.822
	682.371
	693.525
	683.925
	659.614
	682.266
	689.947
	686.813
	670.2
	650.402
	618.821
	585.856
	560.033
	535.069
	521.561
	526.297
	535.725
	558.719
	588.742
	624.181
	660.222
	684.495
	691.996
	686.584
	673.568
	648.649
	622.357
	590.806
	561.634
	543.699
	529.23
	523.697
	527.77
	545.4
	574.692
	607.176
	636.812
	666.541
	681.201
	684.716
	668.438
	649.133
	620.344
	590.294
	562.552
	539.819
	533.106
	525.709
	536.113
	554.052
	582.056
	610.503
	654.191
	671.164
	684.059
	689.467
	681.643
	658.907
	633.431
	600.451
	571.601
	549.173
	533.407
	529.102
	538.46
	547.466
	571.192
	602.115
	630.331
	656.994
	678.233
	676.747
	669.785
	655.608
	630.475
	596.512
	568.989
	547.4
	535.426
	532.655
	534.701
	552.128
	580.945
	609.287
	639.844
	663.822
	682.371
	693.525
	683.925
	659.614
	682.266
	689.947
	686.813
	670.2
	650.402
	618.821
	585.856
	560.033
	535.069
	521.561
	526.297
	535.725
	558.719
	588.742
	624.181
	660.222
	684.495
	691.996
	686.584
	673.568
	648.649
	622.357
	590.806
	561.634
	543.699
	529.23
	523.697
	527.77
	545.4
	574.692
	607.176
	636.812
	666.541
	681.201
	684.716
	668.438
	649.133
	620.344
	590.294
	562.552
	539.819
	533.106
	525.709
	536.113
	554.052
	582.056
	610.503
	654.191
	671.164
	684.059
	689.467
	681.643
	658.907
	633.431
	600.451
	571.601
	549.173
	533.407
	529.102
	538.46
	547.466
	571.192
	602.115
	630.331
	656.994
	678.233
	676.747
	669.785
	655.608
	630.475
	596.512
	568.989
	547.4
	535.426
	532.655
	534.701
	552.128
	580.945
	609.287
	639.844
	663.822
	682.371
	693.525
	683.925
	659.614
	682.266
	689.947
	686.813
	670.2
	650.402
	618.821
	585.856
	560.033
	535.069
	521.561
	526.297
	535.725
	558.719
	588.742
	624.181
	660.222
	684.495
	691.996
	686.584
	673.568
	648.649
	622.357
	590.806
	561.634
	543.699
	529.23
	523.697
	527.77
	545.4
	574.692
	607.176
	636.812
	666.541
	681.201
	684.716
	668.438
	649.133
	620.344
	590.294
	562.552
	539.819
	533.106
	525.709
	536.113
	554.052
	582.056
	610.503
	654.191
	671.164
	684.059
	689.467
	681.643
	658.907
	633.431
	600.451
	571.601
	549.173
	533.407
	529.102
	538.46
	547.466
	571.192
	602.115
	630.331
	656.994
	678.233
	676.747
	669.785
	655.608
	630.475
	596.512
	568.989
	547.4
	535.426
	532.655
	534.701
	552.128
	580.945
	609.287
	639.844
	663.822
	682.371
	693.525
	683.925
	659.614
	682.266
	689.947
	686.813
	670.2
	650.402
	618.821
	585.856
	560.033
	535.069
	521.561
	526.297
	535.725
	558.719
	588.742
	624.181
	660.222
	684.495
	691.996
	686.584
	673.568
	648.649
	622.357
	590.806
	561.634
	543.699
	529.23
	523.697
	527.77
	545.4
	574.692
	607.176
	636.812
	666.541
	681.201
	684.716
	668.438
	649.133
	620.344
	590.294
	562.552
	539.819
	533.106
	525.709
	536.113
	554.052
	582.056
	610.503
	654.191
	671.164
	684.059
	689.467
	681.643
	658.907
	633.431
	600.451
	571.601
	549.173
	533.407
	529.102
	538.46
	547.466
	571.192
	602.115
	630.331
	656.994
	678.233
	676.747
	669.785
	655.608
	630.475
	596.512
	568.989
	547.4
	535.426
	532.655
	534.701
	552.128
	580.945
	609.287
	639.844
	663.822
	682.371
	693.525
	683.925
	659.614
	682.266
	689.947
	686.813
	670.2
	650.402
	618.821
	585.856
	560.033
	535.069
	521.561
	526.297
	535.725
	558.719
	588.742
	624.181
	660.222
	684.495
	691.996
	686.584
	673.568
	648.649
	622.357
	590.806
	561.634
	543.699
	529.23
	523.697
	527.77
	545.4
	574.692
	607.176
	636.812
	666.541
	681.201
	684.716
	668.438
	649.133
	620.344
	590.294
	562.552
	539.819
	533.106
	525.709
	536.113
	554.052
	582.056
	610.503
	654.191
	671.164
	684.059
	689.467
	681.643
	658.907
	633.431
	600.451
	571.601
	549.173
	533.407
	529.102
	538.46
	547.466
	571.192
	602.115
	630.331
	656.994
	678.233
	676.747
	669.785
	655.608
	630.475
	596.512
	568.989
	547.4
	535.426
	532.655
	534.701
	552.128
	580.945
	609.287
	639.844
	663.822
	682.371
	693.525
	683.925
	659.614
	682.266
	689.947
	686.813
	670.2
	650.402
	618.821
	585.856
	560.033
	535.069
	521.561
	526.297
	535.725
	558.719
	588.742
	624.181
	660.222
	684.495
	691.996
	686.584
	673.568
	648.649
	622.357
	590.806
	561.634
	543.699
	529.23
	523.697
	527.77
	545.4
	574.692
	607.176
	636.812
	666.541
	681.201
	684.716
	668.438
	649.133
	620.344
	590.294
	562.552
	539.819
	533.106
	525.709
	536.113
	554.052
	582.056
	610.503
	654.191
	671.164
	684.059
	689.467
	681.643
	658.907
	633.431
	600.451
	571.601
	549.173
	533.407
	529.102
	538.46
	547.466
	571.192
	602.115
	630.331
	656.994
	678.233
	676.747
	669.785
	655.608
	630.475
	596.512
	568.989
	547.4
	535.426
	532.655
	534.701
	552.128
	580.945
	609.287
	639.844
	663.822
	682.371
	693.525
	683.925
	659.614
	682.266
	689.947
	686.813
	670.2
	650.402
	618.821
	585.856
	560.033
	535.069
	521.561
	526.297
	535.725
	558.719
	588.742
	624.181
	660.222
	684.495
	691.996
	686.584
	673.568
	648.649
	622.357
	590.806
	561.634
	543.699
	529.23
	523.697
	527.77
	545.4
	574.692
	607.176
	636.812
	666.541
	681.201
	684.716
	668.438
	649.133
	620.344
	590.294
	562.552
	539.819
	533.106
	525.709
[truncated: 3,441 more rows]

## Sheet: Fig. 2a
Ir/C//G			RuO2//G			Bulk NiFe-BTC			NiFe-BTC//G
potential	current density		potential	current density		potential	current density		potential	current density
0.9268	-1.53248		0.9268	-4.17936		1.024	0.0843		0.893	-17.2801
0.9278	-1.50468		0.9278	-3.74143		1.025	0.09365		0.894	-15.6477
0.9288	-1.4771		0.9288	-3.35751		1.026	0.0979		0.895	-14.1696
0.9298	-1.44974		0.9298	-3.05259		1.027	0.1009		0.896	-12.8886
0.9308	-1.4226		0.9308	-2.79767		1.028	0.10325		0.897	-11.7726
0.9318	-1.39568		0.9318	-2.58374		1.029	0.1056		0.898	-10.7843
0.9328	-1.36899		0.9328	-2.39682		1.03	0.10725		0.899	-9.90789
0.9338	-1.34251		0.9338	-2.2319		1.031	0.10885		0.9	-9.13261
0.9348	-1.31626		0.9348	-2.08198		1.032	0.11045		0.901	-8.43719
0.9358	-1.29022		0.9358	-1.95405		1.033	0.11135		0.902	-7.80353
0.9368	-1.26441		0.9368	-1.83713		1.034	0.1127		0.903	-7.23109
0.9378	-1.23882		0.9378	-1.72521		1.035	0.11365		0.904	-6.70551
0.9388	-1.21345		0.9388	-1.62529		1.036	0.1148		0.905	-6.22997
0.9398	-1.1883		0.9398	-1.53136		1.037	0.11545		0.906	-5.80501
0.9408	-1.16337		0.9408	-1.44744		1.038	0.1163		0.907	-5.40987
0.9418	-1.13866		0.9418	-1.36752		1.039	0.1174		0.908	-5.04826
0.9428	-1.11417		0.9428	-1.2936		1.04	0.11795		0.909	-4.717
0.9438	-1.08991		0.9438	-1.22167		1.041	0.11875		0.91	-4.41237
0.9448	-1.06586		0.9448	-1.15325		1.042	0.11945		0.911	-4.12956
0.9458	-1.04204		0.9458	-1.08983		1.043	0.1202		0.912	-3.87177
0.9468	-1.01844		0.9468	-1.03011		1.044	0.12065		0.913	-3.63422
0.9478	-0.99505		0.9478	-0.97538		1.045	0.1211		0.914	-3.41263
0.9488	-0.97189		0.9488	-0.92146		1.046	0.1219		0.915	-3.20654
0.9498	-0.94895		0.9498	-0.87094		1.047	0.1225		0.916	-3.01392
0.9508	-0.92623		0.9508	-0.82312		1.048	0.12295		0.917	-2.83025
0.9518	-0.90373		0.9518	-0.77559		1.049	0.1238		0.918	-2.66499
0.9528	-0.88145		0.9528	-0.73167		1.05	0.12425		0.919	-2.51816
0.9538	-0.8594		0.9538	-0.69075		1.051	0.12495		0.92	-2.37883
0.9548	-0.83756		0.9548	-0.65133		1.052	0.12535		0.921	-2.24909
0.9558	-0.81595		0.9558	-0.6158		1.053	0.1258		0.922	-2.13084
0.9568	-0.79455		0.9568	-0.57379		1.054	0.1261		0.923	-2.01947
0.9578	-0.77338		0.9578	-0.5385		1.055	0.127		0.924	-1.91767
0.9588	-0.75243		0.9588	-0.50699		1.056	0.12705		0.925	-1.8228
0.9598	-0.73169		0.9598	-0.47851		1.057	0.1276		0.926	-1.73112
0.9608	-0.71118		0.9608	-0.45079		1.058	0.12855		0.927	-1.64583
0.9618	-0.69089		0.9618	-0.42327		1.059	0.12885		0.928	-1.5664
0.9628	-0.67082		0.9628	-0.39654		1.06	0.1295		0.929	-1.49123
0.9638	-0.65098		0.9638	-0.37352		1.061	0.1297		0.93	-1.42085
0.9648	-0.63135		0.9648	-0.3477		1.062	0.13005		0.931	-1.35579
0.9658	-0.61194		0.9658	-0.32628		1.063	0.13075		0.932	-1.29925
0.9668	-0.59276		0.9668	-0.30525		1.064	0.13095		0.933	-1.24218
0.9678	-0.5738		0.9678	-0.28563		1.065	0.13175		0.934	-1.18564
0.9688	-0.55505		0.9688	-0.26671		1.066	0.13205		0.935	-1.13709
0.9698	-0.53653		0.9698	-0.24759		1.067	0.1329		0.936	-1.08853
0.9708	-0.51823		0.9708	-0.23106		1.068	0.13325		0.937	-1.04371
0.9718	-0.50015		0.9718	-0.21394		1.069	0.13365		0.938	-1.00421
0.9728	-0.48229		0.9728	-0.19752		1.07	0.134		0.939	-0.96737
0.9738	-0.46465		0.9738	-0.1863		1.071	0.1347		0.94	-0.93851
0.9748	-0.44723		0.9748	-0.17427		1.072	0.13525		0.941	-0.907
0.9758	-0.43004		0.9758	-0.16145		1.073	0.13555		0.942	-0.87335
0.9768	-0.41306		0.9768	-0.14643		1.074	0.13605		0.943	-0.84343
0.9778	-0.3963		0.9778	-0.13361		1.075	0.1361		0.944	-0.81458
0.9788	-0.37977		0.9788	-0.12178		1.076	0.13665		0.945	-0.78998
0.9798	-0.36346		0.9798	-0.11046		1.077	0.13715		0.946	-0.76379
0.9808	-0.34737		0.9808	-0.09854		1.078	0.13745		0.947	-0.74026
0.9818	-0.33149		0.9818	-0.08862		1.079	0.13835		0.948	-0.71779
0.9828	-0.31584		0.9828	-0.08069		1.08	0.13875		0.949	-0.69533
0.9838	-0.30041		0.9838	-0.07377		1.081	0.1391		0.95	-0.67659
0.9848	-0.28521		0.9848	-0.06885		1.082	0.13955		0.951	-0.66104
0.9858	-0.27022		0.9858	-0.06193		1.083	0.14		0.952	-0.64284
0.9868	-0.25545		0.9868	-0.052		1.084	0.14075		0.953	-0.62516
0.9878	-0.24091		0.9878	-0.04308		1.085	0.1409		0.954	-0.61069
0.9888	-0.22658		0.9888	-0.03616		1.086	0.14135		0.955	-0.59727
0.9898	-0.21248		0.9898	-0.03224		1.087	0.1422		0.956	-0.58439
0.9908	-0.1986		0.9908	-0.02531		1.088	0.14245		0.957	-0.5731
0.9918	-0.18493		0.9918	-0.01839		1.089	0.14305		0.958	-0.56288
0.9928	-0.17149		0.9928	-0.01647		1.09	0.1436		0.959	-0.5532
0.9938	-0.15827		0.9938	-0.01155		1.091	0.14415		0.96	-0.54085
0.9948	-0.14527		0.9948	-0.00962		1.092	0.1447		0.961	-0.53169
0.9958	-0.13249		0.9958	-0.0067		1.093	0.1451		0.962	-0.52253
0.9968	-0.11994		0.9968	-0.00478		1.094	0.14565		0.963	-0.51498
0.9978	-0.1076		0.9978	-0.00386		1.095	0.1463		0.964	-0.50848
0.9988	-0.09549		0.9988	-0.00493		1.096	0.14655		0.965	-0.50146
0.9998	-0.08359		0.9998	-0.00401		1.097	0.1472		0.966	-0.49337
1.0008	-0.07192		1.0008	-0.00509		1.098	0.1477		0.967	-0.48847
1.0018	-0.06046		1.0018	-0.00716		1.099	0.14835		0.968	-0.48304
1.0028	-0.04923		1.0028	-0.00824		1.1	0.149		0.969	-0.47761
1.0038	-0.03822		1.0038	-0.00869		1.101	0.14945		0.97	-0.47431
1.0048	-0.02743		1.0048	-0.00306		1.102	0.1499		0.971	-0.46995
1.0058	-0.01686		1.0058	-0.00143		1.103	0.15065		0.972	-0.46505
1.0068	-0.00651		1.0068	-0.0018		1.104	0.15115		0.973	-0.46175
1.0078	0.00361		1.0078	0.000832306		1.105	0.15175		0.974	-0.45739
1.0088	0.01352		1.0088	0.000462614		1.106	0.15275		0.975	-0.45622
1.0098	0.0232		1.0098	0.00209		1.107	0.15285		0.976	-0.45132
1.0108	0.03267		1.0108	0.00372		1.108	0.1537		0.977	-0.45016
1.0118	0.04191		1.0118	0.00335		1.109	0.15455		0.978	-0.44899
1.0128	0.05094		1.0128	0.00498		1.11	0.15505		0.979	-0.44462
1.0138	0.05974		1.0138	0.00661		1.111	0.1557		0.98	-0.44452
1.0148	0.06832		1.0148	0.00724		1.112	0.15625		0.981	-0.44388
1.0158	0.07668		1.0158	0.00887		1.113	0.157		0.982	-0.44111
1.0168	0.08482		1.0168	0.01051		1.114	0.1583		0.983	-0.44367
1.0178	0.09273		1.0178	0.01014		1.115	0.15855		0.984	-0.44037
1.0188	0.10043		1.0188	0.01277		1.116	0.159		0.985	-0.43814
1.0198	0.10791		1.0198	0.01354		1.117	0.15985		0.986	-0.4391
1.0208	0.11516		1.0208	0.01667		1.118	0.1604		0.987	-0.43953
1.0218	0.1222		1.0218	0.0178		1.119	0.16125		0.988	-0.44049
1.0228	0.12901		1.0228	0.01793		1.12	0.16165		0.989	-0.43932
1.0238	0.1356		1.0238	0.01806		1.121	0.1624		0.99	-0.43974
1.0248	0.14197		1.0248	0.01819		1.122	0.1632		0.991	-0.4407
1.0258	0.14813		1.0258	0.02032		1.123	0.1638		0.992	-0.44113
1.0268	0.15406		1.0268	0.02245		1.124	0.16465		0.993	-0.44316
1.0278	0.14043		1.0278	0.02158		1.125	0.16555		0.994	-0.44305
1.0288	0.12901		1.0288	0.02271		1.126	0.16645		0.995	-0.44348
1.0298	0.11952		1.0298	0.02484		1.127	0.1672		0.996	-0.44604
1.0308	0.1114		1.0308	0.02697		1.128	0.16795		0.997	-0.44753
1.0318	0.10429		1.0318	0.0281		1.129	0.16905		0.998	-0.44583
1.0328	0.09794		1.0328	0.02723		1.13	0.1697		0.999	-0.44732
1.0338	0.09226		1.0338	0.02736		1.131	0.17035		1	-0.44668
1.0348	0.08707		1.0348	0.02849		1.132	0.17145		1.001	-0.44818
1.0358	0.08232		1.0358	0.02962		1.133	0.1721		1.002	-0.45233
1.0368	0.07794		1.0368	0.02975		1.134	0.1729		1.003	-0.45329
1.0378	0.07388		1.0378	0.02888		1.135	0.17355		1.004	-0.45319
1.0388	0.07008		1.0388	0.02801		1.136	0.1744		1.005	-0.45468
1.0398	0.06652		1.0398	0.02714		1.137	0.17515		1.006	-0.4567
1.0408	0.06315		1.0408	0.02527		1.138	0.17625		1.007	-0.46033
1.0418	0.05998		1.0418	0.02539		1.139	0.1767		1.008	-0.46342
1.0428	0.057		1.0428	0.02652		1.14	0.17775		1.009	-0.46757
1.0438	0.05416		1.0438	0.02465		1.141	0.17885		1.01	-0.46853
1.0448	0.05147		1.0448	0.02278		1.142	0.1797		1.011	-0.46949
1.0458	0.04891		1.0458	0.02091		1.143	0.1807		1.012	-0.47311
1.0468	0.04649		1.0468	0.01904		1.144	0.1818		1.013	-0.47461
1.0478	0.04423		1.0478	0.01617		1.145	0.18255		1.014	-0.4761
1.0488	0.04205		1.0488	0.0143		1.146	0.1837		1.015	-0.48132
1.0498	0.03994		1.0498	0.01443		1.147	0.1847		1.016	-0.48334
1.0508	0.03792		1.0508	0.01456		1.148	0.18555		1.017	-0.4859
1.0518	0.036		1.0518	0.01369		1.149	0.1862		1.018	-0.48792
1.0528	0.03415		1.0528	0.01282		1.15	0.1872		1.019	-0.48942
1.0538	0.03237		1.0538	0.01195		1.151	0.18835		1.02	-0.4941
1.0548	0.03066		1.0548	0.00908		1.152	0.18895		1.021	-0.49879
1.0558	0.02904		1.0558	0.00621		1.153	0.19045		1.022	-0.50082
1.0568	0.02747		1.0568	0.00334		1.154	0.1913		1.023	-0.50391
1.0578	0.02598		1.0578	0.00147		1.155	0.1922		1.024	-0.50593
1.0588	0.02454		1.0588	-0.0014		1.156	0.19325		1.025	-0.50796
1.0598	0.02315		1.0598	-0.00327		1.157	0.19435		1.026	-0.51105
1.0608	0.02182		1.0608	-0.00514		1.158	0.19545		1.027	-0.51467
1.0618	0.02054		1.0618	-0.00601		1.159	0.1969		1.028	-0.51882
1.0628	0.01929		1.0628	-0.00788		1.16	0.1976		1.029	-0.52191
1.0638	0.01808		1.0638	-0.00975		1.161	0.19895		1.03	-0.52447
1.0648	0.01691		1.0648	-0.01062		1.162	0.19985		1.031	-0.52756
1.0658	0.01581		1.0658	-0.01249		1.163	0.2009		1.032	-0.53012
1.0668	0.01477		1.0668	-0.01436		1.164	0.202		1.033	-0.53427
1.0678	0.01377		1.0678	-0.01499		1.165	0.20315		1.034	-0.53896
1.0688	0.01282		1.0688	-0.01333		1.166	0.204		1.035	-0.54151
1.0698	0.01191		1.0698	-0.01267		1.167	0.20535		1.036	-0.54407
1.0708	0.01106		1.0708	-0.01101		1.168	0.20615		1.037	-0.5461
1.0718	0.01025		1.0718	-0.01235		1.169	0.20715		1.038	-0.54972
1.0728	0.0095		1.0728	-0.01369		1.17	0.2089		1.039	-0.55334
1.0738	0.0088		1.0738	-0.01303		1.171	0.2099		1.04	-0.55537
1.0748	0.00813		1.0748	-0.01237		1.172	0.211		1.041	-0.55952
1.0758	0.00748		1.0758	-0.01172		1.173	0.2121		1.042	-0.56208
1.0768	0.00686		1.0768	-0.01006		1.174	0.21325		1.043	-0.56357
1.0778	0.00632		1.0778	-0.0094		1.175	0.21455		1.044	-0.56826
1.0788	0.00582		1.0788	-0.00674		1.176	0.21575		1.045	-0.57241
1.0798	0.0054		1.0798	-0.00608		1.177	0.2171		1.046	-0.57497
1.0808	0.00501		1.0808	-0.00742		1.178	0.21815		1.047	-0.58019
1.0818	0.00469		1.0818	-0.00576		1.179	0.21925		1.048	-0.58115
1.0828	0.00438		1.0828	-0.0061		1.18	0.2209		1.049	-0.58317
1.0838	0.00409		1.0838	-0.00644		1.181	0.22145		1.05	-0.58839
1.0848	0.00384		1.0848	-0.00578		1.182	0.22315		1.051	-0.59042
1.0858	0.00361		1.0858	-0.00413		1.183	0.22445		1.052	-0.59298
1.0868	0.0034		1.0868	-0.00447		1.184	0.226		1.053	-0.59713
1.0878	0.00323		1.0878	-0.00281		1.185	0.22685		1.054	-0.59969
1.0888	0.00308		1.0888	-0.00315		1.186	0.2283		1.055	-0.60491
1.0898	0.00298		1.0898	-0.00249		1.187	0.2292		1.056	-0.60746
1.0908	0.00289		1.0908	-0.00283		1.188	0.2306		1.057	-0.61055
1.0918	0.00284		1.0918	-0.00217		1.189	0.23235		1.058	-0.61418
1.0928	0.00282		1.0928	-0.00251		1.19	0.23325		1.059	-0.61727
1.0938	0.00282		1.0938	-0.00185		1.191	0.23475		1.06	-0.62355
1.0948	0.00285		1.0948	-0.000194719		1.192	0.236		1.061	-0.62664
1.0958	0.0029		1.0958	0.000464256		1.193	0.23735		1.062	-0.6292
1.0968	0.00298		1.0968	0.000123231		1.194	0.2386		1.063	-0.63495
1.0978	0.00306		1.0978	0.000782205		1.195	0.23975		1.064	-0.63591
1.0988	0.00317		1.0988	0.00544		1.196	0.24165		1.065	-0.639
1.0998	0.00327		1.0998	0.0051		1.197	0.24305		1.066	-0.64422
1.1008	0.00339		1.1008	0.00676		1.198	0.24455		1.067	-0.64678
1.1018	0.0035		1.1018	0.00542		1.199	0.2459		1.068	-0.64987
1.1028	0.00363		1.1028	0.00408		1.2	0.2473		1.069	-0.65349
1.1038	0.00378		1.1038	0.00274		1.201	0.2486		1.07	-0.65604
1.1048	0.00393		1.1048	0.000395028		1.202	0.2503		1.071	-0.65913
1.1058	0.00409		1.1058	-0.00208		1.203	0.25085		1.072	-0.66382
1.1068	0.00426		1.1068	-0.00739		1.204	0.25245		1.073	-0.66851
1.1078	0.00442		1.1078	-0.0067		1.205	0.2538		1.074	-0.67
1.1088	0.00461		1.1088	-0.00601		1.206	0.2552		1.075	-0.67256
1.1098	0.00478		1.1098	-0.00632		1.207	0.2567		1.076	-0.67618
1.1108	0.00492		1.1108	-0.00562		1.208	0.25795		1.077	-0.67714
1.1118	0.00505		1.1118	-0.00493		1.209	0.25975		1.078	-0.68023
1.1128	0.00513		1.1128	-0.00624		1.21	0.26105		1.079	-0.68492
1.1138	0.00521		1.1138	-0.00355		1.211	0.2626		1.08	-0.68588
1.1148	0.00525		1.1148	-0.00386		1.212	0.26405		1.081	-0.68897
1.1158	0.00526		1.1158	-0.00616		1.213	0.26555		1.082	-0.69472
1.1168	0.00529		1.1168	-0.00347		1.214	0.26685		1.083	-0.69674
1.1178	0.0053		1.1178	-0.00478		1.215	0.26855		1.084	-0.70037
1.1188	0.00531		1.1188	-0.00609		1.216	0.2698		1.085	-0.70346
1.1198	0.00529		1.1198	-0.0074		1.217	0.27125		1.086	-0.70868
1.1208	0.00523		1.1208	-0.0087		1.218	0.27275		1.087	-0.7091
1.1218	0.00516		1.1218	-0.00801		1.219	0.2743		1.088	-0.71113
1.1228	0.00506		1.1228	-0.01032		1.22	0.2759		1.089	-0.71688
1.1238	0.00496		1.1238	-0.01063		1.221	0.27755		1.09	-0.71837
1.1248	0.00483		1.1248	-0.00894		1.222	0.27885		1.091	-0.72093
1.1258	0.00468		1.1258	-0.00824		1.223	0.2805		1.092	-0.72402
1.1268	0.00452		1.1268	-0.00755		1.224	0.2823		1.093	-0.72498
1.1278	0.0044		1.1278	-0.00586		1.225	0.2837		1.094	-0.72807
1.1288	0.00429		1.1288	-0.00617		1.226	0.285		1.095	-0.73329
1.1298	0.00417		1.1298	-0.00448		1.227	0.2868		1.096	-0.73372
1.1308	0.00405		1.1308	-0.00479		1.228	0.28825		1.097	-0.73574
1.1318	0.00396		1.1318	-0.00609		1.229	0.28975		1.098	-0.74043
1.1328	0.00386		1.1328	-0.0034		1.23	0.29175		1.099	-0.74245
1.1338	0.00377		1.1338	-0.00471		1.231	0.29325		1.1	-0.74341
1.1348	0.00369		1.1348	-0.00602		1.232	0.29465		1.101	-0.74597
1.1358	0.00359		1.1358	-0.00633		1.233	0.29635		1.102	-0.74959
1.1368	0.00348		1.1368	-0.00863		1.234	0.2981		1.103	-0.75162
1.1378	0.00341		1.1378	-0.00794		1.235	0.29985		1.104	-0.75364
1.1388	0.00332		1.1388	-0.00825		1.236	0.30145		1.105	-0.7562
1.1398	0.00323		1.1398	-0.00956		1.237	0.3028		1.106	-0.75769
1.1408	0.00315		1.1408	-0.00787		1.238	0.30465		1.107	-0.75865
1.1418	0.00307		1.1418	-0.00917		1.239	0.30645		1.108	-0.76334
1.1428	0.00299		1.1428	-0.00821		1.24	0.3084		1.109	-0.76483
1.1438	0.00291		1.1438	-0.0074		1.241	0.31015		1.11	-0.76739
1.1448	0.00282		1.1448	-0.00759		1.242	0.312		1.111	-0.77208
1.1458	0.0027		1.1458	-0.00578		1.243	0.3133		1.112	-0.77463
1.1468	0.00262		1.1468	-0.00497		1.244	0.3149		1.113	-0.77666
1.1478	0.0025		1.1478	-0.00516		1.245	0.3169		1.114	-0.77655
1.1488	0.00239		1.1488	-0.00434		1.246	0.31825		1.115	-0.77964
1.1498	0.00227		1.1498	-0.00253		1.247	0.3201		1.116	-0.78114
1.1508	0.00217		1.1508	-0.00172		1.248	0.32155		1.117	-0.78369
1.1518	0.00204		1.1518	8.97022e-05		1.249	0.3231		1.118	-0.78412
1.1528	0.00187		1.1528	-9.90316e-05		1.25	0.3253		1.119	-0.78508
1.1538	0.00171		1.1538	0.000712235		1.251	0.32665		1.12	-0.78711
1.1548	0.00154		1.1548	0.000523501		1.252	0.329		1.121	-0.78807
1.1558	0.00139		1.1558	0.00133		1.253	0.33065		1.122	-0.79116
1.1568	0.00123		1.1568	0.00215		1.254	0.33195		1.123	-0.79158
1.1578	0.0011		1.1578	-4.27006e-05		1.255	0.33415		1.124	-0.79467
1.1588	0.000977312		1.1588	0.00177		1.256	0.3354		1.125	-0.7967
1.1598	0.00086994		1.1598	0.00358		1.257	0.3371		1.126	-0.79659
1.1608	0.000762735		1.1608	0.00239		1.258	0.33915		1.127	-0.79809
1.1618	0.000664584		1.1618	0.0062		1.259	0.34095		1.128	-0.79692
1.1628	0.000591718		1.1628	0.00501		1.26	0.34305		1.129	-0.79788
1.1638	0.000515723		1.1638	0.00382		1.261	0.3449		1.13	-0.80097
1.1648	0.000468184		1.1648	0.00564		1.262	0.34645		1.131	-0.80033
1.1658	0.000412347		1.1658	0.00645		1.263	0.3487		1.132	-0.80076
1.1668	0.000371524		1.1668	0.00726		1.264	0.35075		1.133	-0.80119
1.1678	0.000347032		1.1678	0.00807		1.265	0.3528		1.134	-0.80268
1.1688	0.000301702		1.1688	0.00788		1.266	0.35475		1.135	-0.80524
1.1698	0.000273057		1.1698	0.00869		1.267	0.3565		1.136	-0.8062
1.1708	0.000239636		1.1708	0.0075		1.268	0.3584		1.137	-0.80716
1.1718	0.000199856		1.1718	0.00732		1.269	0.3602		1.138	-0.80812
1.1728	0.000167063		1.1728	0.00713		1.27	0.3621		1.139	-0.80695
1.1738	0.000134094		1.1738	0.00694		1.271	0.36435		1.14	-0.80791
1.1748	9.35973e-05		1.1748	0.00675		1.272	0.3662		1.141	-0.80674
1.1758	6.85888e-05		1.1758	0.00856		1.273	0.3679		1.142	-0.8061
1.1768	1.47284e-05		1.1768	0.00837		1.274	0.3696		1.143	-0.80546
1.1778	-3.02882e-05		1.1778	0.01018		1.275	0.37155		1.144	-0.80429
1.1788	-8.79055e-05		1.1788	0.01099		1.276	0.37355		1.145	-0.80259
1.1798	-0.000134357		1.1798	0.01081		1.277	0.37535		1.146	-0.80302
1.1808	-0.00014604		1.1808	0.01162		1.278	0.3775		1.147	-0.80238
1.1818	-0.000159077		1.1818	0.01243		1.279	0.37935		1.148	-0.80068
1.1828	-0.000164901		1.1828	0.01126		1.28	0.38145		1.149	-0.80164
1.1838	-0.000154892		1.1838	0.0121		1.281	0.38355		1.15	-0.80047
1.1848	-0.000127283		1.1848	0.01393		1.282	0.38515		1.151	-0.79717
1.1858	-8.81204e-05		1.1858	0.01276		1.283	0.38745		1.152	-0.79494
1.1868	-4.33202e-05		1.1868	0.0156		1.284	0.3895		1.153	-0.79324
1.1878	-1.34587e-05		1.1878	0.01543		1.285	0.39185		1.154	-0.79366
1.1888	5.50538e-05		1.1888	0.01626		1.286	0.39375		1.155	-0.7909
1.1898	0.000150592		1.1898	0.01609		1.287	0.39585		1.156	-0.78973
1.1908	0.000275691		1.1908	0.01593		1.288	0.39755		1.157	-0.78696
1.1918	0.000432435		1.1918	0.01676		1.289	0.39985		1.158	-0.78313
1.1928	0.000622005		1.1928	0.01559		1.29	0.40255		1.159	-0.78196
1.1938	0.000816509		1.1938	0.01743		1.291	0.40455		1.16	-0.77866
1.1948	0.00102		1.1948	0.01926		1.292	0.407		1.161	-0.77749
1.1958	0.00126		1.1958	0.01709		1.293	0.4084		1.162	-0.77632
1.1968	0.00154		1.1968	0.01792		1.294	0.4102		1.163	-0.77356
1.1978	0.00183		1.1978	0.01876		1.295	0.4127		1.164	-0.76706
1.1988	0.00215		1.1988	0.01859		1.296	0.4146		1.165	-0.7643
1.1998	0.0025		1.1998	0.01742		1.297	0.41675		1.166	-0.75887
1.2008	0.00287		1.2008	0.01626		1.298	0.41885		1.167	-0.7561
1.2018	0.00325		1.2018	0.01709		1.299	0.42115		1.168	-0.75174
1.2028	0.00366		1.2028	0.01692		1.3	0.42315		1.169	-0.74791
1.2038	0.0041		1.2038	0.01675		1.301	0.4254		1.17	-0.74248
1.2048	0.00456		1.2048	0.01759		1.302	0.4277		1.171	-0.73758
1.2058	0.00505		1.2058	0.01742		1.303	0.42985		1.172	-0.73481
1.2068	0.00554		1.2068	0.01725		1.304	0.43195		1.173	-0.72992
1.2078	0.00609		1.2078	0.01909		1.305	0.43395		1.174	-0.72342
1.2088	0.00662		1.2088	0.01692		1.306	0.4361		1.175	-0.72119
1.2098	0.00722		1.2098	0.01683		1.307	0.43805		1.176	-0.7147
1.2108	0.00787		1.2108	0.01533		1.308	0.4404		1.177	-0.70661
1.2118	0.00853		1.2118	0.01383		1.309	0.44265		1.178	-0.70011
1.2128	0.00927		1.2128	0.01233		1.31	0.44495		1.179	-0.69255
1.2138	0.01004		1.2138	0.01182		1.311	0.448		1.18	-0.685
1.2148	0.01086		1.2148	0.00932		1.312	0.44975		1.181	-0.67797
1.2158	0.01172		1.2158	0.00982		1.313	0.45165		1.182	-0.66988
1.2168	0.01262		1.2168	0.00731		1.314	0.45425		1.183	-0.66019
1.2178	0.01356		1.2178	0.00581		1.315	0.45665		1.184	-0.65317
1.2188	0.01454		1.2188	0.00431		1.316	0.4591		1.185	-0.64933
1.2198	0.01557		1.2198	0.000806975		1.317	0.46125		1.186	-0.64071
1.2208	0.01664		1.2208	0.0013		1.318	0.46375		1.187	-0.63262
1.2218	0.01774		1.2218	-0.000198364		1.319	0.4657		1.188	-0.62559
1.2228	0.0189		1.2228	-0.0017		1.32	0.4681		1.189	-0.61644
1.2238	0.02011		1.2238	-0.0012		1.321	0.47035		1.19	-0.60675
1.2248	0.02134		1.2248	-0.00571		1.322	0.473		1.191	-0.59919
1.2258	0.02263		1.2258	-0.00221		1.323	0.4751		1.192	-0.58897
1.2268	0.02396		1.2268	-0.00271		1.324	0.4774		1.193	-0.58035
1.2278	0.02532		1.2278	-0.00521		1.325	0.4799		1.194	-0.57066
1.2288	0.02676		1.2288	-0.00672		1.326	0.48225		1.195	-0.56097
1.2298	0.02824		1.2298	-0.00922		1.327	0.48455		1.196	-0.55075
1.2308	0.02975		1.2308	-0.01072		1.328	0.4872		1.197	-0.53947
1.2318	0.03133		1.2318	-0.01123		1.329	0.48975		1.198	-0.52818
1.2328	0.03294		1.2328	-0.01173		1.33	0.4921		1.199	-0.52009
1.2338	0.03462		1.2338	-0.01223		1.331	0.49435		1.2	-0.50721
1.2348	0.03635		1.2348	-0.01373		1.332	0.49685		1.201	-0.49699
1.2358	0.03813		1.2358	-0.01524		1.333	0.5		1.202	-0.48464
1.2368	0.03989		1.2368	-0.01574		1.334	0.5025		1.203	-0.47176
1.2378	0.04171		1.2378	-0.01624		1.335	0.505		1.204	-0.46047
1.2388	0.04359		1.2388	-0.01474		1.336	0.5075		1.205	-0.44706
1.2398	0.04554		1.2398	-0.01325		1.337	0.51		1.206	-0.43471
1.2408	0.04755		1.2408	-0.01235		1.338	0.5125		1.207	-0.42342
1.2418	0.04965		1.2418	-0.0076		1.339	0.515		1.208	-0.40894
1.2428	0.05181		1.2428	-0.00285		1.34	0.5175		1.209	-0.39447
1.2438	0.05402		1.2438	0.00191		1.341	0.52		1.21	-0.38212
1.2448	0.05629		1.2448	0.00666		1.342	0.5225		1.211	-0.36497
1.2458	0.05861		1.2458	0.01041		1.343	0.5255		1.212	-0.35103
1.2468	0.06101		1.2468	0.01517		1.344	0.5275		1.213	-0.33868
1.2478	0.06346		1.2478	0.02192		1.345	0.5305		1.214	-0.32526
1.2488	0.06597		1.2488	0.02867		1.346	0.533		1.215	-0.31078
1.2498	0.06856		1.2498	0.03243		1.347	0.5355		1.216	-0.29524
1.2508	0.07121		1.2508	0.03818		1.348	0.538		1.217	-0.28023
1.2518	0.07389		1.2518	0.04393		1.349	0.541		1.218	-0.26362
1.2528	0.07665		1.2528	0.05069		1.35	0.5435		1.219	-0.24594
1.2538	0.07948		1.2538	0.05544		1.351	0.546		1.22	-0.22987
1.2548	0.08238		1.2548	0.0612		1.352	0.5485		1.221	-0.21273
1.2558	0.08536		1.2558	0.06695		1.353	0.5515		1.222	-0.19505
1.2568	0.08841		1.2568	0.0737		1.354	0.5535		1.223	-0.17898
1.2578	0.09153		1.2578	0.08146		1.355	0.5565		1.224	-0.16077
1.2588	0.0947		1.2588	0.08721		1.356	0.559		1.225	-0.1431
1.2598	0.09795		1.2598	0.09096		1.357	0.5615		1.226	-0.12702
1.2608	0.10131		1.2608	0.09772		1.358	0.564		1.227	-0.10828
1.2618	0.10474		1.2618	0.10347		1.359	0.567		1.228	-0.08794
1.2628	0.10825		1.2628	0.11022		1.36	0.5695		1.229	-0.06708
1.2638	0.11186		1.2638	0.11898		1.361	0.572		1.23	-0.05047
1.2648	0.11555		1.2648	0.12473		1.362	0.5745		1.231	-0.03066
1.2658	0.11934		1.2658	0.13348		1.363	0.5775		1.232	-0.01139
1.2668	0.12323		1.2668	0.13924		1.364	0.58		1.233	0.00841
1.2678	0.1272		1.2678	0.14699		1.365	0.583		1.234	0.02875
1.2688	0.13128		1.2688	0.15474		1.366	0.5855		1.235	0.05068
1.2698	0.13544		1.2698	0.1615		1.367	0.5885		1.236	0.06942
1.2708	0.1397		1.2708	0.16925		1.368	0.591		1.237	0.09188
1.2718	0.14407		1.2718	0.17801		1.369	0.594		1.238	0.11488
1.2728	0.14853		1.2728	0.18476		1.37	0.5965		1.239	0.13362
1.2738	0.15309		1.2738	0.19351		1.371	0.5995		1.24	0.15662
1.2748	0.15772		1.2748	0.20227		1.372	0.6025		1.241	0.18388
1.2758	0.16243		1.2758	0.20902		1.373	0.605		1.242	0.20368
1.2768	0.16729		1.2768	0.21777		1.374	0.608		1.243	0.22455
1.2778	0.17225		1.2778	0.22653		1.375	0.611		1.244	0.24914
1.2788	0.1773		1.2788	0.23628		1.376	0.614		1.245	0.27374
1.2798	0.18247		1.2798	0.24803		1.377	0.617		1.246	0.29833
1.2808	0.18769		1.2808	0.25979		1.378	0.6195		1.247	0.32825
1.2818	0.19302		1.2818	0.27054		1.379	0.622		1.248	0.35285
1.2828	0.19844		1.2828	0.28029		1.38	0.6255		1.249	0.37212
1.2838	0.20397		1.2838	0.29005		1.381	0.6285		1.25	0.39671
1.2848	0.20962		1.2848	0.3028		1.382	0.631		1.251	0.42663
1.2858	0.21536		1.2858	0.31455		1.383	0.634		1.252	0.45123
1.2868	0.22122		1.2868	0.32631		1.384	0.6375		1.253	0.47582
1.2878	0.2272		1.2878	0.34006		1.385	0.64		1.254	0.50574
1.2888	0.23328		1.2888	0.35182		1.386	0.6435		1.255	0.53034
1.2898	0.23947		1.2898	0.36157		1.387	0.6465		1.256	0.56026
1.2908	0.24578		1.2908	0.37232		1.388	0.6495		1.257	0.59017
1.2918	0.25224		1.2918	0.38608		1.389	0.653		1.258	0.61477
1.2928	0.2588		1.2928	0.39983		1.39	0.656		1.259	0.64469
1.2938	0.26546		1.2938	0.41158		1.391	0.659		1.26	0.67461
1.2948	0.27226		1.2948	0.42534		1.392	0.662		1.261	0.70453
1.2958	0.2792		1.2958	0.43909		1.393	0.6655		1.262	0.72912
1.2968	0.28624		1.2968	0.45184		1.394	0.6685		1.263	0.75904
1.2978	0.29341		1.2978	0.4656		1.395	0.672		1.264	0.79428
1.2988	0.3007		1.2988	0.48135		1.396	0.676		1.265	0.81888
1.2998	0.30812		1.2998	0.4961		1.397	0.679		1.266	0.85412
1.3008	0.3157		1.3008	0.50986		1.398	0.6825		1.267	0.88404
1.3018	0.32338		1.3018	0.52261		1.399	0.6855		1.268	0.91928
1.3028	0.33121		1.3028	0.53737		1.4	0.6885		1.269	0.95453
1.3038	0.33913		1.3038	0.55312		1.401	0.692		1.27	0.98977
1.3048	0.34715		1.3048	0.56787		1.402	0.6955		1.271	1.01969
1.3058	0.35531		1.3058	0.58363		1.403	0.699		1.272	1.05493
1.3068	0.3636		1.3068	0.60138		1.404	0.702		1.273	1.0955
1.3078	0.37201		1.3078	0.61613		1.405	0.706		1.274	1.13074
1.3088	0.38056		1.3088	0.63289		1.406	0.709		1.275	1.17131
1.3098	0.38922		1.3098	0.64964		1.407	0.713		1.276	1.21188
1.3108	0.39802		1.3108	0.66739		1.408	0.716		1.277	1.25777
1.3118	0.40699		1.3118	0.68315		1.409	0.7195		1.278	1.29833
1.3128	0.4161		1.3128	0.6999		1.41	0.723		1.279	1.34423
1.3138	0.42537		1.3138	0.71665		1.411	0.727		1.28	1.39544
1.3148	0.43477		1.3148	0.73541		1.412	0.731		1.281	1.44666
1.3158	0.44429		1.3158	0.75416		1.413	0.7345		1.282	1.50319
1.3168	0.45399		1.3168	0.77491		1.414	0.738		1.283	1.55973
1.3178	0.46384		1.3178	0.79367		1.415	0.7415		1.284	1.6216
1.3188	0.47384		1.3188	0.81542		1.416	0.7455		1.285	1.68346
1.3198	0.48399		1.3198	0.83618		1.417	0.749		1.286	1.75065
1.3208	0.49431		1.3208	0.85593		1.418	0.753		1.287	1.81783
1.3218	0.50479		1.3218	0.87668		1.419	0.757		1.288	1.89567
1.3228	0.51541		1.3228	0.89544		1.42	0.761		1.289	1.9735
1.3238	0.5262		1.3238	0.91419		1.421	0.765		1.29	2.04601
1.3248	0.53716		1.3248	0.93894		1.422	0.769		1.291	2.12917
1.3258	0.5483		1.3258	0.9607		1.423	0.773		1.292	2.21766
1.3268	0.55958		1.3268	0.98345		1.424	0.7765		1.293	2.30614
1.3278	0.57103		1.3278	1.0062		1.425	0.7805		1.294	2.39462
1.3288	0.58265		1.3288	1.02696		1.426	0.7845		1.295	2.48843
1.3298	0.59444		1.3298	1.05271		1.427	0.7885		1.296	2.58224
1.3308	0.60638		1.3308	1.07646		1.428	0.793		1.297	2.68137
1.3318	0.61847		1.3318	1.09922		1.429	0.797		1.298	2.7805
1.3328	0.63076		1.3328	1.12297		1.43	0.8015		1.299	2.87963
1.3338	0.64323		1.3338	1.14872		1.431	0.805		1.3	2.98409
1.3348	0.65587		1.3348	1.17348		1.432	0.809		1.301	3.08854
1.3358	0.66869		1.3358	1.19923		1.433	0.814		1.302	3.19832
1.3368	0.68172		1.3368	1.23099		1.434	0.8185		1.303	3.3081
1.3378	0.69493		1.3378	1.25774		1.435	0.8225		1.304	3.41788
1.3388	0.7083		1.3388	1.28449		1.436	0.8265		1.305	3.52766
1.3398	0.72186		1.3398	1.30725		1.437	0.8305		1.306	3.63744
1.3408	0.73563		1.3408	1.335		1.438	0.8345		1.307	3.75254
1.3418	0.7495		1.3418	1.35875		1.439	0.839		1.308	3.87297
1.3428	0.76358		1.3428	1.38551		1.44	0.843		1.309	3.98807
1.3438	0.77787		1.3438	1.41126		1.441	0.8475		1.31	4.1085
1.3448	0.7923		1.3448	1.43901		1.442	0.8515		1.311	4.22892
1.3458	0.80695		1.3458	1.46377		1.443	0.856		1.312	4.34935
1.3468	0.82176		1.3468	1.49352		1.444	0.861		1.313	4.4751
1.3478	0.8368		1.3478	1.52227		1.445	0.8655		1.314	4.60085
1.3488	0.85201		1.3488	1.55103		1.446	0.87		1.315	4.72128
1.3498	0.86746		1.3498	1.58478		1.447	0.8745		1.316	4.85235
1.3508	0.88307		1.3508	1.60853		1.448	0.8795		1.317	4.98343
1.3518	0.89885		1.3518	1.64229		1.449	0.884		1.318	5.12515
1.3528	0.91482		1.3528	1.66604		1.45	0.889		1.319	5.25623
1.3538	0.93099		1.3538	1.6998		1.451	0.8935		1.32	5.39795
1.3548	0.94736		1.3548	1.73355		1.452	0.899		1.321	5.53967
1.3558	0.96392		1.3558	1.7673		1.453	0.904		1.322	5.67607
1.3568	0.98069		1.3568	1.80106		1.454	0.9095		1.323	5.82312
1.3578	0.99767		1.3578	1.83481		1.455	0.9145		1.324	5.97017
1.3588	1.01486		1.3588	1.86856		1.456	0.9195		1.325	6.11721
1.3598	1.03219		1.3598	1.90232		1.457	0.9255		1.326	6.26958
1.3608	1.04975		1.3608	1.93607		1.458	0.931		1.327	6.41663
1.3618	1.06748		1.3618	1.96982		1.459	0.936		1.328	6.57433
1.3628	1.08538		1.3628	2.00358		1.46	0.9415		1.329	6.73202
1.3638	1.10352		1.3638	2.03733		1.461	0.947		1.33	6.88972
1.3648	1.12186		1.3648	2.07108		1.462	0.953		1.331	7.04741
1.3658	1.14039		1.3658	2.10484		1.463	0.959		1.332	7.20511
1.3668	1.15911		1.3668	2.13859		1.464	0.9645		1.333	7.3628
1.3678	1.17804		1.3678	2.18235		1.465	0.9705		1.334	7.52582
1.3688	1.19718		1.3688	2.2161		1.466	0.977		1.335	7.68352
1.3698	1.21655		1.3698	2.24985		1.467	0.9835		1.336	7.84654
1.3708	1.23613		1.3708	2.28361		1.468	0.9895		1.337	8.01488
1.3718	1.25588		1.3718	2.32736		1.469	0.9965		1.338	8.1779
1.3728	1.27581		1.3728	2.36111		1.47	1.003		1.339	8.34624
1.3738	1.29593		1.3738	2.39487		1.471	1.01		1.34	8.51458
1.3748	1.31622		1.3748	2.43862		1.472	1.017		1.341	8.6776
1.3758	1.33673		1.3758	2.48237		1.473	1.0245		1.342	8.84595
1.3768	1.35743		1.3768	2.51613		1.474	1.0325		1.343	9.01429
1.3778	1.3783		1.3778	2.54988		1.475	1.0405		1.344	9.18796
1.3788	1.39939		1.3788	2.59363		1.476	1.048		1.345	9.3563
1.3798	1.42074		1.3798	2.63739		1.477	1.056		1.346	9.52997
1.3808	1.44226		1.3808	2.67114		1.478	1.0645		1.347	9.69831
1.3818	1.46389		1.3818	2.71489		1.479	1.0725		1.348	9.86665
1.3828	1.48581		1.3828	2.75865		1.48	1.081		1.349	10.0403
1.3838	1.50795		1.3838	2.7924		1.481	1.0895		1.35	10.214
1.3848	1.53023		1.3848	2.83616		1.482	1.0985		1.351	10.3877
1.3858	1.55269		1.3858	2.87991		1.483	1.1075		1.352	10.5613
1.3868	1.57541		1.3868	2.91366		1.484	1.1165		1.353	10.7456
1.3878	1.59833		1.3878	2.95742		1.485	1.126		1.354	10.914
1.3888	1.6214		1.3888	3.01117		1.486	1.136		1.355	11.093
1.3898	1.64469		1.3898	3.05492		1.487	1.146		1.356	11.272
1.3908	1.66823		1.3908	3.08868		1.488	1.156		1.357	11.4456
1.3918	1.69196		1.3918	3.14243		1.489	1.1675		1.358	11.6193
1.3928	1.71595		1.3928	3.18618		1.49	1.178		1.359	11.7983
1.3938	1.74014		1.3938	3.22994		1.491	1.1895		1.36	11.9719
1.3948	1.76459		1.3948	3.27369		1.492	1.202		1.361	12.1563
1.3958	1.78922		1.3958	3.31744		1.493	1.2135		1.362	12.3299
1.3968	1.81411		1.3968	3.3612		1.494	1.2265		1.363	12.5089
1.3978	1.83921		1.3978	3.41495		1.495	1.24		1.364	12.6826
1.3988	1.86454		1.3988	3.4587		1.496	1.254		1.365	12.8616
1.3998	1.89005		1.3998	3.50246		1.497	1.268		1.366	13.0459
1.4008	1.91582		1.4008	3.54621		1.498	1.283		1.367	13.2249
1.4018	1.9418		1.4018	3.58997		1.499	1.2985		1.368	13.4039
1.4028	1.9681		1.4028	3.64372		1.5	1.315		1.369	13.5935
1.4038	1.99457		1.4038	3.68747		1.501	1.332		1.37	13.7725
1.4048	2.02131		1.4048	3.74123		1.502	1.3505		1.371	13.9621
1.4058	2.04833		1.4058	3.78498		1.503	1.3695		1.372	14.1465
1.4068	2.0756		1.4068	3.83873		1.504	1.39		1.373	14.3361
1.4078	2.10315		1.4078	3.89249		1.505	1.4105		1.374	14.5257
1.4088	2.13096		1.4088	3.93624		1.506	1.432		1.375	14.7207
1.4098	2.15904		1.4098	3.98999		1.507	1.454		1.376	14.9157
1.4108	2.18743		1.4108	4.03375		1.508	1.4785		1.377	15.1106
1.4118	2.2161		1.4118	4.0875		1.509	1.504		1.378	15.3056
1.4128	2.24509		1.4128	4.14125		1.51	1.53		1.379	15.5059
1.4138	2.2744		1.4138	4.18501		1.511	1.558		1.38	15.7009
1.4148	2.304		1.4148	4.23876		1.512	1.5865		1.381	15.9011
1.4158	2.33398		1.4158	4.29251		1.513	1.6175		1.382	16.1121
1.4168	2.36428		1.4168	4.33627		1.514	1.65		1.383	16.3177
1.4178	2.39495		1.4178	4.40002		1.515	1.684		1.384	16.5286
1.4188	2.42591		1.4188	4.45378		1.516	1.7195		1.385	16.7396
1.4198	2.4573		1.4198	4.49753		1.517	1.7575		1.386	16.9558
1.4208	2.48913		1.4208	4.55128		1.518	1.7965		1.387	17.1774
1.4218	2.52135		1.4218	4.61504		1.519	1.837		1.388	17.399
1.4228	2.55399		1.4228	4.65879		1.52	1.879		1.389	17.6259
1.4238	2.58706		1.4238	4.71254		1.521	1.922		1.39	17.8475
1.4248	2.62052		1.4248	4.7763		1.522	1.966		1.391	18.0797
1.4258	2.65442		1.4258	4.83005		1.523	2.0135		1.392	18.3119
1.4268	2.68878		1.4268	4.8838		1.524	2.0615		1.393	18.5495
1.4278	2.72363		1.4278	4.93756		1.525	2.1125		1.394	18.7977
1.4288	2.75902		1.4288	5.00131		1.526	2.165		1.395	19.0459
1.4298	2.79485		1.4298	5.05506		1.527	2.218		1.396	19.2888
1.4308	2.8312		1.4308	5.10882		1.528	2.2735		1.397	19.5423
1.4318	2.86823		1.4318	5.17257		1.529	2.3295		1.398	19.7958
1.4328	2.90573		1.4328	5.22633		1.53	2.3865		1.399	20.0547
1.4338	2.94384		1.4338	5.29008		1.531	2.4455		1.4	20.3135
1.4348	2.98257		1.4348	5.34383		1.532	2.505		1.401	20.5777
1.4358	3.02187		1.4358	5.40759		1.533	2.5655		1.402	20.8419
1.4368	3.06177		1.4368	5.47134		1.534	2.6275		1.403	21.1114
1.4378	3.10239		1.4378	5.52509		1.535	2.689		1.404	21.3862
1.4388	3.14368		1.4388	5.58885		1.536	2.753		1.405	21.6663
1.4398	3.1856		1.4398	5.6526		1.537	2.8175		1.406	21.9465
1.4408	3.22816		1.4408	5.71635		1.538	2.881		1.407	22.232
1.4418	3.27147		1.4418	5.79011		1.539	2.945		1.408	22.5174
1.4428	3.31549		1.4428	5.84386		1.54	3.011		1.409	22.8189
1.4438	3.36019		1.4438	5.90761		1.541	3.077		1.41	23.1097
1.4448	3.40567		1.4448	5.97137		1.542	3.1445		1.411	23.4111
1.4458	3.4519		1.4458	6.03512		1.543	3.2125		1.412	23.7072
1.4468	3.49891		1.4468	6.09887		1.544	3.28		1.413	24.014
1.4478	3.54671		1.4478	6.17263		1.545	3.3475		1.414	24.3208
1.4488	3.59534		1.4488	6.23638		1.546	3.4175		1.415	24.6275
1.4498	3.64478		1.4498	6.30014		1.547	3.487		1.416	24.9396
1.4508	3.69505		1.4508	6.36389		1.548	3.557		1.417	25.2517
1.4518	3.74619		1.4518	6.42764		1.549	3.6275		1.418	25.5691
1.4528	3.79824		1.4528	6.5014		1.55	3.6995		1.419	25.8865
1.4538	3.85122		1.4538	6.56515		1.551	3.7705		1.42	26.204
1.4548	3.90517		1.4548	6.6389		1.552	3.8425		1.421	26.5267
1.4558	3.96003		1.4558	6.70266		1.553	3.914		1.422	26.8601
1.4568	4.01583		1.4568	6.77641		1.554	3.9845		1.423	27.1882
1.4578	4.0727		1.4578	6.84016		1.555	4.0555		1.424	27.5215
1.4588	4.13058		1.4588	6.91392		1.556	4.129		1.425	27.8549
1.4598	4.18952		1.4598	6.98767		1.557	4.2015		1.426	28.183
1.4608	4.24955		1.4608	7.05142		1.558	4.2735		1.427	28.5164
1.4618	4.31059		1.4618	7.12518		1.559	4.345		1.428	28.8551
1.4628	4.37278		1.4628	7.19893		1.56	4.4185		1.429	29.1885
1.4638	4.43608		1.4638	7.27268		1.561	4.4915		1.43	29.5325
1.4648	4.50049		1.4648	7.33644		1.562	4.566		1.431	29.8659
1.4658	4.56608		1.4658	7.41019		1.563	4.6385		1.432	30.2099
1.4668	4.63284		1.4668	7.48395		1.564	4.712		1.433	30.554
1.4678	4.70082		1.4678	7.5577		1.565	4.7855		1.434	30.9033
1.4688	4.76997		1.4688	7.63145		1.566	4.8605		1.435	31.258
1.4698	4.84033		1.4698	7.71521		1.567	4.9365		1.436	31.6074
1.4708	4.912		1.4708	7.78896		1.568	5.01		1.437	31.9567
1.4718	4.98494		1.4718	7.86271		1.569	5.085		1.438	32.3061
1.4728	5.05909		1.4728	7.93647		1.57	5.16		1.439	32.6608
1.4738	5.13457		1.4738	8.02022		1.571	5.235		1.44	33.0155
1.4748	5.2114		1.4748	8.09397		1.572	5.31		1.441	33.3701
1.4758	5.28962		1.4758	8.17773		1.573	5.385		1.442	33.7248
1.4768	5.36929		1.4768	8.26148		1.574	5.46		1.443	34.0795
1.4778	5.4503		1.4778	8.33523		1.575	5.54		1.444	34.4342
1.4788	5.53272		1.4788	8.41899		1.576	5.62		1.445	34.7889
1.4798	5.61654		1.4798	8.50274		1.577	5.695		1.446	35.1542
1.4808	5.70174		1.4808	8.57649		1.578	5.77		1.447	35.5142
1.4818	5.78836		1.4818	8.66025		1.579	5.85		1.448	35.8795
1.4828	5.87649		1.4828	8.734		1.58	5.93		1.449	36.2395
1.4838	5.96609		1.4838	8.82776		1.581	6.01		1.45	36.5942
1.4848	6.05718		1.4848	8.90151		1.582	6.085		1.451	36.9596
1.4858	6.14979		1.4858	8.98526		1.583	6.165		1.452	37.3142
1.4868	6.24402		1.4868	9.06902		1.584	6.245		1.453	37.6796
1.4878	6.33983		1.4878	9.15277		1.585	6.325		1.454	38.0396
1.4888	6.43724		1.4888	9.23652		1.586	6.405		1.455	38.4049
1.4898	6.53627		1.4898	9.32028		1.587	6.485		1.456	38.7702
1.4908	6.63687		1.4908	9.41403		1.588	6.565		1.457	39.1356
1.4918	6.73907		1.4918	9.49778		1.589	6.64		1.458	39.5062
1.4928	6.84295		1.4928	9.59154		1.59	6.72		1.459	39.8769
1.4938	6.94847		1.4938	9.67529		1.591	6.795		1.46	40.2422
1.4948	7.05567		1.4948	9.76904		1.592	6.875		1.461	40.6075
1.4958	7.16462		1.4958	9.8628		1.593	6.955		1.462	40.9729
1.4968	7.27526		1.4968	9.94655		1.594	7.04		1.463	41.3382
1.4978	7.38764		1.4978	10.0403		1.595	7.125		1.464	41.7089
1.4988	7.5017		1.4988	10.1341		1.596	7.205		1.465	42.0795
1.4998	7.61744		1.4998	10.2278		1.597	7.29		1.466	42.4448
1.5008	7.7349		1.5008	10.3316		1.598	7.375		1.467	42.8208
1.5018	7.85415		1.5018	10.4253		1.599	7.46		1.468	43.1968
1.5028	7.97517		1.5028	10.5091		1.6	7.54		1.469	43.5728
1.5038	8.09796		1.5038	10.6028		1.601	7.625		1.47	43.9488
1.5048	8.22219		1.5048	10.6966		1.602	7.71		1.471	44.3141
1.5058	8.34819		1.5058	10.7903		1.603	7.795		1.472	44.6848
1.5068	8.47596		1.5068	10.8941		1.604	7.885		1.473	45.0554
1.5078	8.60538		1.5078	10.9878		1.605	7.965		1.474	45.4207
1.5088	8.73656		1.5088	11.0916		1.606	8.05		1.475	45.7914
1.5098	8.86965		1.5098	11.1853		1.607	8.135		1.476	46.162
1.5108	9.00459		1.5108	11.2891		1.608	8.22		1.477	46.5593
1.5118	9.14141		1.5118	11.3928		1.609	8.31		1.478	46.9246
1.5128	9.2801		1.5128	11.4966		1.61	8.4		1.479	47.29
1.5138	9.42071		1.5138	11.6004		1.611	8.485		1.48	47.6553
1.5148	9.56331		1.5148	11.7041		1.612	8.575		1.481	48.0739
1.5158	9.70785		1.5158	11.8079		1.613	8.66		1.482	48.4392
1.5168	9.85429		1.5168	11.9116		1.614	8.745		1.483	48.8045
1.5178	10.0026		1.5178	12.0154		1.615	8.83		1.484	49.1699
1.5188	10.1527		1.5188	12.1291		1.616	8.925		1.485	49.5885
1.5198	10.3047		1.5198	12.2429		1.617	9.02		1.486	49.9538
1.5208	10.4587		1.5208	12.3566		1.618	9.105		1.487	50.3191
1.5218	10.6146		1.5218	12.4704		1.619	9.195		1.488	50.6844
1.5228	10.7724		1.5228	12.5741		1.62	9.29		1.489	51.0498
1.5238	10.9321		1.5238	12.6879		1.621	9.375		1.49	51.4683
1.5248	11.0938		1.5248	12.8017		1.622	9.465		1.491	51.8337
1.5258	11.2573		1.5258	12.9054		1.623	9.55		1.492	52.199
1.5268	11.4228		1.5268	13.0192		1.624	9.64		1.493	52.5643
1.5278	11.5902		1.5278	13.1329		1.625	9.725		1.494	52.9297
1.5288	11.7596		1.5288	13.2467		1.626	9.81		1.495	53.3482
1.5298	11.9308		1.5298	13.3704		1.627	9.895		1.496	53.7136
1.5308	12.1039		1.5308	13.4842		1.628	9.985		1.497	54.0789
1.5318	12.2789		1.5318	13.5979		1.629	10.075		1.498	54.4442
1.5328	12.4558		1.5328	13.7217		1.63	10.165		1.499	54.8096
1.5338	12.6346		1.5338	13.8454		1.631	10.255		1.5	55.1749
1.5348	12.8152		1.5348	13.9592		1.632	10.345		1.501	55.5402
1.5358	12.9977		1.5358	14.0729		1.633	10.435		1.502	55.9588
1.5368	13.1821		1.5368	14.1967		1.634	10.525		1.503	56.3241
1.5378	13.3683		1.5378	14.3204		1.635	10.62		1.504	56.6895
1.5388	13.5565		1.5388	14.4442		1.636	10.71		1.505	57.0548
1.5398	13.7465		1.5398	14.5679		1.637	10.805		1.506	57.4201
1.5408	13.9385		1.5408	14.7017		1.638	10.9		1.507	57.8387
1.5418	14.1323		1.5418	14.8255		1.639	10.99		1.508	58.204
1.5428	14.3276		1.5428	14.9492		1.64	11.08		1.509	58.5694
1.5438	14.5244		1.5438	15.073		1.641	11.175		1.51	58.9879
1.5448	14.7233		1.5448	15.2067		1.642	11.265		1.511	59.3533
1.5458	14.924		1.5458	15.3305		1.643	11.36		1.512	59.7186
1.5468	15.1267		1.5468	15.4642		1.644	11.455		1.513	60.0839
1.5478	15.3313		1.5478	15.598		1.645	11.55		1.514	60.5025
1.5488	15.5378		1.5488	15.7217		1.646	11.645		1.515	60.8678
1.5498	15.7462		1.5498	15.8555		1.647	11.745		1.516	61.2332
1.5508	15.9565		1.5508	15.9892		1.648	11.835		1.517	61.6517
1.5518	16.1687		1.5518	16.123		1.649	11.925		1.518	62.017
1.5528	16.3829		1.5528	16.2568		1.65	12.02		1.519	62.3824
1.5538	16.5988		1.5538	16.3905		1.651	12.12		1.52	62.7477
1.5548	16.8165		1.5548	16.5343		1.652	12.215		1.521	63.113
1.5558	17.036		1.5558	16.668		1.653	12.31		1.522	63.4784
1.5568	17.2573		1.5568	16.8018		1.654	12.405		1.523	63.8969
1.5578	17.4804		1.5578	16.9455		1.655	12.5		1.524	64.2623
1.5588	17.7053		1.5588	17.0793		1.656	12.6		1.525	64.6276
1.5598	17.9319		1.5598	17.223		1.657	12.695		1.526	64.9929
1.5608	18.1604		1.5608	17.3668		1.658	12.795		1.527	65.3583
1.5618	18.3905		1.5618	17.5105		1.659	12.89		1.528	65.7768
1.5628	18.6225		1.5628	17.6443		1.66	12.98		1.529	66.1422
1.5638	18.8562		1.5638	17.798		1.661	13.075		1.53	66.5075
1.5648	19.0916		1.5648	17.9418		1.662	13.175		1.531	66.8728
1.5658	19.3288		1.5658	18.0856		1.663	13.275		1.532	67.2382
1.5668	19.5676		1.5668	18.2293		1.664	13.37		1.533	67.6035
1.5678	19.8081		1.5678	18.3831		1.665	13.47		1.534	68.0221
1.5688	20.0503		1.5688	18.5268		1.666	13.565		1.535	68.3874
1.5698	20.2941		1.5698	18.6806		1.667	13.66		1.536	68.7527
1.5708	20.5396		1.5708	18.8343		1.668	13.76		1.537	69.1181
1.5718	20.786		1.5718	18.9881		1.669	13.855		1.538	69.5366
1.5728	21.0341		1.5728	19.1418		1.67	13.95		1.539	69.902
1.5738	21.2837		1.5738	19.2956		1.671	14.055		1.54	70.2673
1.5748	21.535		1.5748	19.4493		1.672	14.15		1.541	70.6326
1.5758	21.7878		1.5758	19.6131		1.673	14.245		1.542	70.998
1.5768	22.0423		1.5768	19.7668		1.674	14.345		1.543	71.3633
1.5778	22.2985		1.5778	19.9206		1.675	14.44		1.544	71.7286
1.5788	22.5564		1.5788	20.0843		1.676	14.535		1.545	72.1472
1.5798	22.8158		1.5798	20.2481		1.677	14.63		1.546	72.5125
1.5808	23.0769		1.5808	20.4119		1.678	14.72		1.547	72.8778
1.5818	23.3394		1.5818	20.5756		1.679	14.825		1.548	73.2432
1.5828	23.6036		1.5828	20.7294		1.68	14.92		1.549	73.6085
1.5838	23.8693		1.5838	20.8931		1.681	15.02		1.55	73.9738
1.5848	24.1366		1.5848	21.0569		1.682	15.115		1.551	74.3392
1.5858	24.4057		1.5858	21.2206		1.683	15.21		1.552	74.7045
1.5868	24.6764		1.5868	21.3844		1.684	15.305		1.553	75.0698
1.5878	24.9486		1.5878	21.5581		1.685	15.405		1.554	75.4352
1.5888	25.2223		1.5888	21.7219		1.686	15.5		1.555	75.8005
1.5898	25.4976		1.5898	21.8856		1.687	15.6		1.556	76.1658
1.5908	25.7743		1.5908	22.0594		1.688	15.7		1.557	76.4779
1.5918	26.0525		1.5918	22.2231		1.689	15.8		1.558	76.8432
1.5928	26.3322		1.5928	22.3969		1.69	15.895		1.559	77.2086
1.5938	26.6134		1.5938	22.5706		1.691	15.995		1.56	77.5739
1.5948	26.896		1.5948	22.7444		1.692	16.1		1.561	77.9393
1.5958	27.1795		1.5958	22.9081		1.693	16.205		1.562	78.3046
1.5968	27.4641		1.5968	23.0719		1.694	16.295		1.563	78.6699
1.5978	27.7502		1.5978	23.2457		1.695	16.395		1.564	79.0352
1.5988	28.038		1.5988	23.4194		1.696	16.485		1.565	79.3473
1.5998	28.3272		1.5998	23.6032		1.697	16.59		1.566	79.7127
1.6008	28.618		1.6008	23.7769		1.698	16.685		1.567	80.1312
1.6018	28.9104		1.6018	23.9607		1.699	16.785		1.568	80.4966
1.6028	29.2042		1.6028	24.1344		1.7	16.88		1.569	80.8619
1.6038	29.4994		1.6038	24.3182		1.701	16.97		1.57	81.174
1.6048	29.7962		1.6048	24.4919		1.702	17.065		1.571	81.5393
1.6058	30.0944		1.6058	24.6757		1.703	17.16		1.572	81.9047
1.6068	30.394		1.6068	24.8494		1.704	17.25		1.573	82.27
1.6078	30.6951		1.6078	25.0332		1.705	17.345		1.574	82.6353
1.6088	30.9977		1.6088	25.2269		1.706	17.445		1.575	83.0006
1.6098	31.3017		1.6098	25.4107		1.707	17.545		1.576	83.366
1.6108	31.607		1.6108	25.5944		1.708	17.635		1.577	83.7313
1.6118	31.9137		1.6118	25.7882		1.709	17.735		1.578	84.0966
1.6128	32.2217		1.6128	25.982		1.71	17.835		1.579	84.5152
1.6138	32.5312		1.6138	26.1657		1.711	17.935		1.58	84.8805
1.6148	32.8419		1.6148	26.3595		1.712	18.03		1.581	85.2459
1.6158	33.1542		1.6158	26.5532		1.713	18.125		1.582	85.6112
1.6168	33.4677		1.6168	26.747		1.714	18.225		1.583	85.9765
1.6178	33.7819		1.6178	26.9407		1.715	18.315		1.584	86.3419
1.6188	34.0972		1.6188	27.1245		1.716	18.41		1.585	86.7072
1.6198	34.4138		1.6198	27.3282		1.717	18.505		1.586	87.0725
1.6208	34.7319		1.6208	27.522		1.718	18.61		1.587	87.4378
1.6218	35.0513		1.6218	27.7257		1.719	18.71		1.588	87.8564
1.6228	35.3721		1.6228	27.9095		1.72	18.8		1.589	88.2218
1.6238	35.6944		1.6238	28.1032		1.721	18.91		1.59	88.5871
1.6248	36.0179		1.6248	28.307		1.722	19.005		1.591	88.9524
1.6258	36.3429		1.6258	28.5108		1.723	19.095		1.592	89.371
1.6268	36.6645		1.6268	28.7045		1.724	19.19		1.593	89.7363
1.6278	36.9874		1.6278	28.9083		1.725	19.29		1.594	90.1017
1.6288	37.3116		1.6288	29.102		1.726	19.395		1.595	90.5202
1.6298	37.6371		1.6298	29.3058		1.727	19.485		1.596	90.8855
1.6308	37.964		1.6308	29.5095		1.728	19.58		1.597	91.2509
1.6318	38.2921		1.6318	29.7133		1.729	19.665		1.598	91.6162
1.6328	38.6215		1.6328	29.917		1.73	19.755		1.599	92.0348
1.6338	38.9523		1.6338	30.1208		1.731	19.845		1.6	92.4001
1.6348	39.2844		1.6348	30.3245		1.732	19.94		1.601	92.8187
1.6358	39.6178		1.6358	30.5283		1.733	20.03		1.602	93.184
1.6368	39.9524		1.6368	30.742		1.734	20.125		1.603	93.6026
1.6378	40.2884		1.6378	30.9558		1.735	20.215		1.604	94.0212
1.6388	40.6258		1.6388	31.1595		1.736	20.3		1.605	94.3865
1.6398	40.9644		1.6398	31.3633		1.737	20.39		1.606	94.8051
1.6408	41.3043		1.6408	31.5771		1.738	20.51		1.607	95.2236
1.6418	41.6456		1.6418	31.7908		1.739	20.605		1.608	95.6422
1.6428	41.9881		1.6428	32.0046		1.74	20.695		1.609	96.0608
1.6438	42.332		1.6438	32.2183		1.741	20.805		1.61	96.4793
1.6448	42.6772		1.6448	32.4321		1.742	20.92		1.611	96.9512
1.6458	43.0237		1.6458	32.6458		1.743	20.905		1.612	97.3697
1.6468	43.3715		1.6468	32.8596		1.744	21.105		1.613	97.7883
1.6478	43.7206		1.6478	33.0733		1.745	21.22		1.614	98.2069
1.6488	44.071		1.6488	33.2871		1.746	21.305		1.615	98.6254
1.6498	44.4228		1.6498	33.5008		1.747	21.395		1.616	98.9908
1.6508	44.7758		1.6508	33.7246		1.748	21.45		1.617	99.4093
1.6518	45.1302		1.6518	33.9483		1.749	21.455		1.618	99.8279
1.6528	45.4858		1.6528	34.1621		1.75	21.35		1.619	100.193
1.6538	45.8428		1.6538	34.3859		1.751	21.425		1.62	100.612
1.6548	46.2011		1.6548	34.6096		1.752	21.49		1.621	101.03
1.6558	46.5607		1.6558	34.8434		1.753	21.57		1.622	101.502
1.6568	46.9216		1.6568	35.0671		1.754	21.75		1.623	101.868
1.6578	47.2839		1.6578	35.2809		1.755	21.915		1.624	102.233
1.6588	47.6474		1.6588	35.5046		1.756	22.01		1.625	102.598
1.6598	48.0122		1.6598	35.7284		1.757	22.175		1.626	102.964
1.6608	48.3784		1.6608	35.9621		1.758	22.215		1.627	103.329
1.6618	48.7459		1.6618	36.1759		1.759	22.27		1.628	103.641
1.6628	49.1146		1.6628	36.4096		1.76	22.345		1.629	104.006
1.6638	49.4847		1.6638	36.6434		1.761	22.405		1.63	104.372
1.6648	49.8561		1.6648	36.8672		1.762	22.545		1.631	104.737
1.6658	50.2289		1.6658	37.1009		1.763	22.565		1.632	105.102
1.6668	50.6029		1.6668	37.3347		1.764	22.355		1.633	105.468
1.6678	50.9782		1.6678	37.5484		1.765	22.42		1.634	105.833
1.6688	51.3549		1.6688	37.7722		1.766	22.35		1.635	106.145
1.6698	51.7328		1.6698	38.0059		1.767	22.485		1.636	106.51
1.6708	52.1121		1.6708	38.2497		1.768	22.405		1.637	106.822
1.6718	52.4927		1.6718	38.4834		1.769	22.425		1.638	107.188
1.6728	52.8746		1.6728	38.7172		1.77	22.46		1.639	107.5
1.6738	53.2578		1.6738	38.9509		1.771	22.43		1.64	107.865
1.6748	53.6423		1.6748	39.1847		1.772	22.455		1.641	108.284
1.6758	54.0281		1.6758	39.4184		1.773	22.465		1.642	108.649
1.6768	54.4152		1.6768	39.6522		1.774	22.555		1.643	109.014
1.6778	54.8037		1.6778	39.9059		1.775	22.525		1.644	109.433
1.6788	55.1934		1.6788	40.1397		1.776	22.55		1.645	109.798
1.6798	55.5845		1.6798	40.3734		1.777	22.555		1.646	110.217
1.6808	55.9769		1.6808	40.6172		1.778	22.63		1.647	110.582
1.6818	56.3706		1.6818	40.861		1.779	22.64		1.648	111.001
1.6828	56.7656		1.6828	41.1147		1.78	22.54		1.649	111.366
1.6838	57.1619		1.6838	41.3585		1.781	22.565		1.65	111.731
1.6848	57.5595		1.6848	41.6022		1.782	22.735		1.651	112.097
1.6858	57.9584		1.6858	41.846		1.783	22.935		1.652	112.462
1.6868	58.3587		1.6868	42.0897		1.784	23.505		1.653	112.774
1.6878	58.7603		1.6878	42.3235		1.785	23.63		1.654	113.193
1.6888	59.1631		1.6888	42.5772		1.786	23.335		1.655	113.505
1.6898	59.5673		1.6898	42.831		1.787	23.57		1.656	113.87
1.6908	59.9728		1.6908	43.0647		1.788	23.745		1.657	114.236
1.6918	60.3796		1.6918	43.3185		1.789	23.575		1.658	114.601
1.6928	60.7877		1.6928	43.5722		1.79	23.52		1.659	114.913
1.6938	61.1971		1.6938	43.826		1.791	23.55		1.66	115.278
1.6948	61.6079		1.6948	44.0797		1.792	23.54		1.661	115.59
1.6958	62.0199		1.6958	44.3235		1.793	23.485		1.662	115.956
1.6968	62.4333		1.6968	44.5773		1.794	23.565		1.663	116.268
1.6978	62.8479		1.6978	44.841		1.795	23.635		1.664	116.633
1.6988	63.2639		1.6988	45.0948		1.796	23.67		1.665	116.998
1.6998	63.6812		1.6998	45.3585		1.797	23.69		1.666	117.311
1.7008	64.0998		1.7008	45.6123		1.798	23.94		1.667	117.676
1.7018	64.5197		1.7018	45.866		1.799	24.04		1.668	118.041
1.7028	64.941		1.7028	46.1198		1.8	24.085		1.669	118.353
1.7038	65.3635		1.7038	46.3835		1.801	23.98		1.67	118.665
1.7048	65.7873		1.7048	46.6573		1.802	24.07		1.671	119.031
1.7058	66.2125		1.7058	46.911		1.803	24.03		1.672	119.396
1.7068	66.639		1.7068	47.1748		1.804	24.06		1.673	119.708
1.7078	67.0667		1.7078	47.4385		1.805	24.085		1.674	120.073
1.7088	67.4958		1.7088	47.7023		1.806	24.1		1.675	120.439
1.7098	67.9262		1.7098	47.9661		1.807	24.2		1.676	120.804
1.7108	68.3579		1.7108	48.2298		1.808	24.285		1.677	121.169
1.7118	68.791		1.7118	48.4936		1.809	24.325		1.678	121.535
1.7128	69.2253		1.7128	48.7773		1.81	24.47		1.679	121.9
1.7138	69.6609		1.7138	49.0511		1.811	24.605		1.68	122.265
1.7148	70.0979		1.7148	49.3148		1.812	24.65		1.681	122.631
1.7158	70.5362		1.7158	49.5886		1.813	24.76		1.682	122.996
1.7168	70.9758		1.7168	49.8723		1.814	24.815		1.683	123.308
1.7178	71.4166		1.7178	50.1461		1.815	24.955		1.684	123.674
1.7188	71.8588		1.7188	50.4098		1.816	25.045		1.685	124.039
1.7198	72.3024		1.7198	50.6836		1.817	25.12		1.686	124.404
1.7208	72.7472		1.7208	50.9573		1.818	25.225		1.687	124.77
1.7218	73.1933		1.7218	51.2311		1.819	25.295		1.688	125.135
1.7228	73.6407		1.7228	51.5048		1.82	25.18		1.689	125.5
1.7238	74.0895		1.7238	51.7786		1.821	25.23		1.69	125.866
1.7248	74.5396		1.7248	52.0724		1.822	25.45		1.691	126.284
1.7258	74.9909		1.7258	52.3361		1.823	25.115		1.692	126.649
						1.723	80.1662		1.693	127.015
						1.724	80.4239		1.694	127.38
						1.725	80.7215		1.695	127.745
									1.696	128.111
									1.697	128.476
									1.698	128.841
									1.699	129.207
									1.7	129.625
									1.701	129.991
									1.702	130.409
									1.703	130.775
									1.704	131.193
									1.705	131.558
									1.706	131.977
									1.707	132.396
									1.708	132.761
									1.709	133.18
									1.71	133.545
									1.711	133.963
									1.712	134.382
									1.713	134.907
									1.714	135.379
									1.715	135.904
									1.716	136.376
									1.717	136.794
									1.718	137.213
									1.719	137.631
									1.72	138.05
									1.721	138.469
									1.722	138.887
									1.723	139.306
									1.724	139.724
									1.725	140.143
									1.726	140.615
									1.727	140.98
									1.728	141.399
									1.729	141.817
									1.73	142.289
									1.731	142.708
									1.732	143.126
									1.733	143.491
									1.734	143.91
									1.735	144.329
									1.736	144.694
									1.737	145.059
									1.738	145.371
									1.739	145.683
									1.74	145.995

## Sheet: Fig. 2b
Ir/C//G		RuO2//G		NiFe-BTC//G		Bulk NiFe-BTC
0.56167	1.3508	0.5208	1.3958	0.02322	1.272		--
0.56762	1.3518	0.52649	1.3968	0.03961	1.273		--
0.57359	1.3528	0.53338	1.3978	0.05336	1.274		--
0.57958	1.3538	0.53891	1.3988	0.06867	1.275		--
0.5856	1.3548	0.54437	1.3998	0.08346	1.276		--
0.59164	1.3558	0.54976	1.4008	0.0996	1.277		--
0.5977	1.3568	0.55509	1.4018	0.11339	1.278		--
0.60378	1.3578	0.56154	1.4028	0.12847	1.279		--
0.60988	1.3588	0.56673	1.4038	0.14471	1.28		--
0.61601	1.3598	0.57301	1.4048	0.16037	1.281		--
0.62216	1.3608	0.57806	1.4058	0.17702	1.282		--
0.62834	1.3618	0.58419	1.4068	0.19305	1.283		--
0.63454	1.3628	0.59023	1.4078	0.20994	1.284		--
0.64076	1.3638	0.59508	1.4088	0.2262	1.285		--
0.647	1.3648	0.60097	1.4098	0.2432	1.286		--
0.65326	1.3658	0.60571	1.4108	0.25955	1.287		--
0.65954	1.3668	0.61146	1.4118	0.27776	1.288		--
0.66585	1.3678	0.61713	1.4128	0.29524	1.289		--
0.67217	1.3688	0.6217	1.4138	0.31091	1.29		--
0.67852	1.3698	0.62724	1.4148	0.32821	1.291		--
0.68487	1.3708	0.63271	1.4158	0.34589	1.292		--
0.69126	1.3718	0.63712	1.4168	0.36289	1.293		--
0.69766	1.3728	0.64345	1.4178	0.37924	1.294		--
0.70407	1.3738	0.64873	1.4188	0.39593	1.295	0.55961	1.584
0.7105	1.3748	0.65297	1.4198	0.412	1.296	0.56814	1.585
0.71695	1.3758	0.65813	1.4208	0.42836	1.297	0.5764	1.586
0.72342	1.3768	0.66418	1.4218	0.44412	1.298	0.58461	1.587
0.72992	1.3778	0.66827	1.4228	0.45934	1.299	0.59262	1.588
0.73642	1.3788	0.67326	1.4238	0.47481	1.3	0.60037	1.589
0.74294	1.3798	0.67909	1.4248	0.48975	1.301	0.60804	1.59
0.74947	1.3808	0.68395	1.4258	0.50492	1.302	0.61584	1.591
0.75601	1.3818	0.68876	1.4268	0.51958	1.303	0.6234	1.592
0.76256	1.3828	0.69351	1.4278	0.53376	1.304	0.63078	1.593
0.76912	1.3838	0.69908	1.4288	0.54749	1.305	0.63799	1.594
0.77569	1.3848	0.70373	1.4298	0.5608	1.306	0.64527	1.595
0.78227	1.3858	0.70832	1.4308	0.57433	1.307	0.65239	1.596
0.78886	1.3868	0.71371	1.4318	0.58804	1.308	0.65954	1.597
0.79546	1.3878	0.7182	1.4328	0.60076	1.309	0.66638	1.598
0.80208	1.3888	0.72346	1.4338	0.61368	1.31	0.67321	1.599
0.8087	1.3898	0.72785	1.4348	0.62623	1.311	0.67993	1.6
0.81533	1.3908	0.733	1.4358	0.63842	1.312	0.68668	1.601
0.82196	1.3918	0.73809	1.4368	0.6508	1.313	0.69342	1.602
0.8286	1.3928	0.74234	1.4378	0.66284	1.314	0.69984	1.603
0.83524	1.3938	0.74732	1.4388	0.67406	1.315	0.70629	1.604
0.84189	1.3948	0.75225	1.4398	0.68595	1.316	0.71265	1.605
0.84854	1.3958	0.75712	1.4408	0.69753	1.317	0.71892	1.606
0.85519	1.3968	0.76269	1.4418	0.70971	1.318	0.72509	1.607
0.86185	1.3978	0.7667	1.4428	0.72067	1.319	0.73119	1.608
0.86851	1.3988	0.77141	1.4438	0.73223	1.32	0.73719	1.609
0.87516	1.3998	0.77607	1.4448	0.74348	1.321	0.74351	1.61
0.88181	1.4008	0.78069	1.4458	0.75405	1.322	0.74974	1.611
0.88845	1.4018	0.78525	1.4468	0.76516	1.323	0.75549	1.612
0.8951	1.4028	0.79047	1.4478	0.77599	1.324	0.76118	1.613
0.90174	1.4038	0.79493	1.4488	0.78655	1.325	0.76716	1.614
0.90838	1.4048	0.79935	1.4498	0.79724	1.326	0.77305	1.615
0.91499	1.4058	0.80372	1.4508	0.80731	1.327	0.77887	1.616
0.92159	1.4068	0.80805	1.4518	0.81785	1.328	0.78426	1.617
0.92819	1.4078	0.81301	1.4528	0.82815	1.329	0.78993	1.618
0.93477	1.4088	0.81724	1.4538	0.8382	1.33	0.79553	1.619
0.94134	1.4098	0.8221	1.4548	0.84803	1.331	0.80106	1.62
0.94791	1.4108	0.82625	1.4558	0.85764	1.332	0.80652	1.621
0.95446	1.4118	0.831	1.4568	0.86704	1.333	0.81191	1.622
0.96101	1.4128	0.83507	1.4578	0.87655	1.334	0.81723	1.623
0.96755	1.4138	0.83972	1.4588	0.88556	1.335	0.82217	1.624
0.97408	1.4148	0.84433	1.4598	0.89468	1.336	0.82737	1.625
0.98061	1.4158	0.84828	1.4608	0.9039	1.337	0.83219	1.626
0.98712	1.4168	0.8528	1.4618	0.91264	1.338	0.83727	1.627
0.99363	1.4178	0.85727	1.4628	0.92149	1.339	0.8423	1.628
1.00011	1.4188	0.86169	1.4638	0.93016	1.34	0.84757	1.629
1.00658	1.4198	0.86549	1.4648	0.9384	1.341	0.85278	1.63
1.01304	1.4208	0.86983	1.4658	0.94674	1.342	0.85763	1.631
1.01948	1.4218	0.87413	1.4668	0.95493	1.343	0.86273	1.632
1.0259	1.4228	0.87839	1.4678	0.96322	1.344	0.86776	1.633
1.03231	1.4238	0.88261	1.4688	0.9711	1.345	0.87274	1.634
1.0387	1.4248	0.88735	1.4698	0.97909	1.346	0.87737	1.635
1.04508	1.4258	0.89148	1.4708	0.9867	1.347	0.88224	1.636
1.05144	1.4268	0.89557	1.4718	0.99417	1.348	0.88705	1.637
1.05777	1.4278	0.89963	1.4728	1.00175	1.349	0.89182	1.638
1.06409	1.4288	0.90419	1.4738	1.0092	1.35	0.8968	1.639
1.07039	1.4298	0.90816	1.4748	1.01652	1.351	0.90119	1.64
1.07667	1.4308	0.91263	1.4758	1.02372	1.352	0.9058	1.641
1.08293	1.4318	0.91706	1.4768	1.03123	1.353	0.91036	1.642
1.08916	1.4328	0.92092	1.4778	1.03798	1.354	0.91487	1.643
1.09537	1.4338	0.92526	1.4788	1.04505	1.355	0.9196	1.644
1.10156	1.4348	0.92956	1.4798	1.052	1.356	0.92428	1.645
1.10773	1.4358	0.93331	1.4808			0.92865	1.646
1.11387	1.4368	0.93753	1.4818			0.93323	1.647
1.11998	1.4378	0.94121	1.4828			0.93752	1.648
1.12608	1.4388	0.94585	1.4838			0.94176	1.649
1.13215	1.4398	0.94946	1.4848			0.94596	1.65
1.13819	1.4408	0.95353	1.4858			0.95061	1.651
1.14422	1.4418	0.95756	1.4868			0.95521	1.652
1.15021	1.4428	0.96155	1.4878			0.95928	1.653
1.15617	1.4438	0.96551	1.4888			0.96355	1.654
1.1621	1.4448	0.96943	1.4898			0.96802	1.655
1.168	1.4458	0.97378	1.4908			0.97197	1.656
1.17389	1.4468	0.97762	1.4918			0.97612	1.657
1.17974	1.4478	0.98189	1.4928			0.98	1.658
1.18558	1.4488	0.98566	1.4938			0.98408	1.659
1.19139	1.4498	0.98985	1.4948			0.98789	1.66
1.19718	1.4508	0.994	1.4958			0.99167	1.661
1.20294	1.4518	0.99767	1.4968			0.99542	1.662
1.20868	1.4528	1.00175	1.4978			0.99935	1.663
1.21439	1.4538	1.00578	1.4988			1.00325	1.664
1.22008	1.4548	1.00978	1.4998			1.00711	1.665
1.22574	1.4558	1.01417	1.5008			1.01094	1.666
1.23137	1.4568	1.01809	1.5018			1.01473	1.667
1.23697	1.4578	1.02156	1.5028			1.01849	1.668
1.24255	1.4588	1.02542	1.5038			1.02222	1.669
1.2481	1.4598	1.02924	1.5048			1.02612	1.67
1.25363	1.4608	1.03303	1.5058			1.02979	1.671
1.25912	1.4618	1.03719	1.5068			1.03362	1.672
1.26459	1.4628	1.04091	1.5078			1.03743	1.673
1.27004	1.4638	1.04499	1.5088			1.041	1.674
1.27545	1.4648	1.04865	1.5098			1.04454	1.675
1.28084	1.4658	1.05266	1.5108			1.04825	1.676
1.2862	1.4668	1.05663	1.5118			1.05173	1.677
1.29154	1.4678	1.06057	1.5128			1.05538	1.678
1.29684	1.4688	1.06447	1.5138			1.059	1.679
1.30212	1.4698	1.06834	1.5148			1.06258	1.68
1.30737	1.4708	1.07217	1.5158			1.06614	1.681
1.31259	1.4718	1.07597	1.5168			1.06985	1.682
1.31777	1.4728	1.07974	1.5178			1.07317	1.683
1.32292	1.4738	1.08383	1.5188			1.07646	1.684
1.32805	1.4748	1.08788	1.5198			1.0799	1.685
1.33314	1.4758	1.0919	1.5208			1.0835	1.686
1.33821	1.4768	1.09588	1.5218			1.08689	1.687
1.34326	1.4778	1.09948	1.5228			1.09026	1.688
1.34828	1.4788	1.10339	1.5238			1.0936	1.689
1.35327	1.4798	1.10727	1.5248			1.09691	1.69
1.35824	1.4808	1.11077	1.5258			1.10037	1.691
1.36318	1.4818	1.11458	1.5268			1.10363	1.692
1.36809	1.4828	1.11836	1.5278			1.10704	1.693
1.37298	1.4838	1.12211	1.5288			1.11025	1.694
1.37784	1.4848	1.12615	1.5298			1.11327	1.695
1.38268	1.4858	1.12982	1.5308			1.11644	1.696
1.38749	1.4868	1.13347	1.5318			1.11975	1.697
1.39228	1.4878	1.13741	1.5328			1.12303	1.698
1.39705	1.4888	1.14131	1.5338			1.12613	1.699
1.40178	1.4898	1.14486	1.5348			1.12937	1.7
1.4065	1.4908	1.14838	1.5358			1.13242	1.701
1.41119	1.4918	1.15219	1.5368			1.13545	1.702
1.41585	1.4928	1.15596	1.5378			1.13862	1.703
1.42049	1.4938	1.15969	1.5388			1.14161	1.704
1.4251	1.4948	1.1634	1.5398			1.14457	1.705
1.42969	1.4958	1.16737	1.5408			1.14783	1.706
1.43424	1.4968	1.17101	1.5418			1.15076	1.707
1.43877	1.4978	1.17462	1.5428			1.15366	1.708
1.44327	1.4988	1.1782	1.5438			1.1567	1.709
1.44775	1.4998	1.18204	1.5448			1.15957	1.71
1.4522	1.5008	1.18556	1.5458			1.16242	1.711
1.45664	1.5018	1.18933	1.5468			1.16524	1.712
1.46105	1.5028	1.19307	1.5478			1.16791	1.713
1.46545	1.5038	1.1965	1.5488			1.17099	1.714
1.46981	1.5048	1.20018	1.5498			1.17377	1.715
1.47416	1.5058	1.20383	1.5508			1.17667	1.716
1.47849	1.5068	1.20745	1.5518			1.17941	1.717
1.48279	1.5078	1.21103	1.5528			1.18213	1.718
1.48707	1.5088	1.21459	1.5538			1.18483	1.719
1.49133	1.5098	1.21838	1.5548			1.18766	1.72
1.49557	1.5108	1.22188	1.5558			1.19033	1.721
1.49978	1.5118	1.22535	1.5568			1.19312	1.722
1.50398	1.5128	1.22905	1.5578			1.1959	1.723
1.50815	1.5138	1.23247	1.5588			1.19866	1.724
		1.23611	1.5598			1.20126	1.725
		1.23972	1.5608			1.20398	1.726
		1.2433	1.5618			1.20683	1.727
		1.2466	1.5628			1.20965	1.728
		1.25037	1.5638			1.21205	1.729
		1.25387	1.5648			1.21471	1.73
		1.25733	1.5658			1.21709	1.731
		1.26077	1.5668			1.21985	1.732
		1.26442	1.5678			1.22233	1.733
		1.2678	1.5688			1.22492	1.734
		1.27139	1.5698			1.22737	1.735
		1.27495	1.5708			1.22968	1.736
		1.27848	1.5718			1.23211	1.737
		1.28198	1.5728			1.23452	1.738
		1.28546	1.5738			1.23679	1.739
		1.2889	1.5748			1.23917	1.74
		1.29255	1.5758
		1.29594	1.5768
		1.2993	1.5778
		1.30286	1.5788
		1.30638	1.5798
		1.30988	1.5808
		1.31335	1.5818
		1.31659	1.5828
		1.32	1.5838
		1.32339	1.5848
		1.32676	1.5858
		1.3301	1.5868
		1.33361	1.5878
		1.3369	1.5888
		1.34016	1.5898
		1.34359	1.5908
		1.34681	1.5918
		1.35019	1.5928
		1.35354	1.5938
		1.35687	1.5948
		1.35999	1.5958
		1.36308	1.5968
		1.36634	1.5978
		1.36958	1.5988
		1.37297	1.5998
		1.37616	1.6008
		1.3795	1.6018
		1.38264	1.6028
		1.38593	1.6038
		1.38902	1.6048
		1.39227	1.6058
		1.39532	1.6068
		1.39852	1.6078
		1.40186	1.6088
		1.40502	1.6098
		1.40815	1.6108
		1.41142	1.6118
		1.41467	1.6128
		1.41773	1.6138
		1.42094	1.6148
		1.42412	1.6158
		1.42727	1.6168
		1.43041	1.6178
		1.43336	1.6188
		1.43661	1.6198
		1.43968	1.6208
		1.44288	1.6218
		1.44575	1.6228
		1.44876	1.6238
		1.45189	1.6248
		1.45501	1.6258
		1.45795	1.6268
		1.46102	1.6278
		1.46392	1.6288
		1.46695	1.6298
		1.46996	1.6308
		1.47295	1.6318
		1.47592	1.6328
		1.47887	1.6338
		1.48179	1.6348
		1.4847	1.6358
		1.48773	1.6368
		1.49074	1.6378
		1.49359	1.6388

## Sheet: Fig. 2c
NiFe-BTC//G		Ir/C//G		Bulk NiFe-BTC		RuO2/C//G
Z' (Ω)	-Z'' (Ω)	Z' (Ω)	-Z'' (Ω)	Z' (Ω)	-Z'' (Ω)	Z' (Ω)	-Z'' (Ω)
0.97	0.0003399	1.3	0.3028	1.79	0.04731	1.75	0.05657
0.9706	0.00164	1.3667	0.3295	1.813	0.15324	1.7713	0.07532
0.9712	0.00283	1.437	0.3409	1.839	0.2621	1.7952	0.08745
0.9718	0.00394	1.505	0.3384	1.872	0.37429	1.8187	0.09348
0.9726	0.00494	1.569	0.3235	1.914	0.49057	1.8414	0.09416
0.9733	0.00585	1.624	0.2997	1.965	0.61267	1.8611	0.09057
0.9741	0.00676	1.67	0.2697	2.037	0.73438	1.8782	0.08371
0.975	0.00765	1.707	0.2372	2.13	0.86381	1.8917	0.07517
0.9761	0.00816	1.734	0.205	2.233	1.01143	1.9023	0.06612
0.9772	0.00689	1.755	0.1752	2.347	1.17524	1.91	0.05737
0.9784	0.00521	1.769	0.1488	2.476	1.35619	1.9157	0.04937
0.9795	0.00515	1.78	0.1259	2.625	1.54952	1.9198	0.04227
0.9809	0.00644	1.788	0.1072	2.799	1.75619	1.923	0.03671
0.9822	0.00852	1.794	0.09174	2.999	1.97429	1.9257	0.03236
0.9835	0.0107	1.799	0.07822	3.228	2.20381	1.9279	0.0285
0.985	0.01291	1.802	0.06666	3.485	2.44571	1.9295	0.02504
0.9867	0.01504	1.804	0.0568	3.772	2.6981	1.9307	0.02197
0.9885	0.01711	1.806	0.04853	4.087	2.9619	1.9317	0.01939
0.9903	0.0192	1.808	0.04162	4.431	3.24381	1.9325	0.01729
0.9922	0.02166	1.809	0.036	4.804	3.54571	1.9333	0.01566
0.9945	0.02441	1.81	0.03166	5.208	3.87143	1.9341	0.01448
0.9994	0.02758	1.811	0.02828	5.641	4.22095	1.9349	0.01371
1.0039	0.03115	1.812	0.02555	6.113	4.60381	1.9357	0.01316
1.0061	0.03488	1.813	0.02366	6.63	5.02571	1.9366	0.01283
1.0083	0.03908	1.814	0.02095	7.202	5.48857	1.9373	0.01196
1.0113	0.04389	1.814	0.01794	7.832	5.98762	1.9381	0.01091
1.0156	0.04946	1.815	0.01652	8.506	6.51048	1.9391	0.0107
1.0214	0.05563	1.816	0.0164	9.288	7.0781	1.9401	0.0112
1.0286	0.06254	1.818	0.0173	10.163	7.64952	1.9412	0.01222
1.0383	0.06994	1.819	0.01849	11.083	8.22	1.9424	0.01335
1.0505	0.07834	1.821	0.01985	12.063	8.8419	1.9438	0.01457
1.063	0.08834	1.823	0.02132	13.093	9.50952	1.9453	0.01577
1.0757	0.0996	1.825	0.02278	14.153	10.2286	1.947	0.01708
1.0996	0.1101	1.827	0.02444	15.253	11.0191	1.9487	0.01856
1.1198	0.1184	1.829	0.02634	16.383	11.8857	1.9505	0.02018
1.1284	0.1291	1.831	0.02761	17.523	12.8762	1.9524	0.02153
1.1414	0.1442	1.838	0.02509	18.693	14.0381	1.9545	0.02026
1.158	0.159	1.849	0.02196	19.913	15.4191	1.9567	0.01841
1.1799	0.1709	1.857	0.02306	21.193	17.0571	1.9595	0.01922
1.2047	0.1804	1.863	0.02771	22.603	18.9905	1.9627	0.0221
1.2314	0.187	1.868	0.03432	24.163	21.3048	1.9659	0.02659
1.2594	0.1904	1.871	0.04114	25.933	24.0857	1.9689	0.03172
1.2886	0.1898	1.875	0.04817	27.993	27.3524	1.9721	0.037
1.3183	0.1846	1.879	0.05529	30.413	31.1429	1.9755	0.04237
1.3445	0.1766	1.885	0.06282	33.283	35.5238	1.9796	0.048
1.3746	0.1617	1.891	0.07095	36.623	40.4476	1.9842	0.05422
1.3995	0.1416	1.898	0.08001	40.583	46.1238	1.9894	0.06127
1.4135	0.1253	1.907	0.0883	45.213	52.5048	1.9952	0.06878
1.4215	0.1081	1.915	0.09741	50.913	60.3238	2.0047	0.07733
1.4255	0.0898	1.924	0.1094	57.723	69.3619	2.0168	0.0876
1.4285	0.07373	1.934	0.1234	65.343	78.5238	2.0283	0.09961
1.4245	0.05887	1.947	0.1396	73.993	87.7619	2.0395	0.1133
1.4195	0.04686	1.961	0.1574	84.073	97.2381	2.0512	0.1287
1.4145	0.03672	1.977	0.1777	95.623	106.857	2.064	0.1462
1.4385	0.03153	1.995	0.201	108.653	116.762	2.0794	0.1658
1.4675	0.03	2.016	0.2277	123.653	127.048	2.097	0.1883
1.4785	0.02954	2.043	0.2585	140.053	136.286	2.123	0.2144
	--	2.077	0.2948	159.253	145.429	2.153	0.2448
		2.111	0.3379	181.853	154.857	2.183	0.2801
		2.145	0.3887	206.953	162.857	2.212	0.3206
		2.18	0.446	233.753	168.667	2.242	0.3653
		2.216	0.5117	261.453	171.238	2.271	0.4153
		2.25	0.5905	289.853	170.571	2.299	0.4736
		2.289	0.6846	318.353	166.571	2.329	0.5423
		2.35	0.8015	345.353	158.571	2.363	0.6227
		2.414	0.9337	370.853	147.429	2.399	0.7159
		2.471	1.081	393.953	134.476	2.438	0.8236
		2.536	1.251	413.153	120.571	2.48	0.9482
		2.605	1.439	428.053	106.19	2.525	1.093
		2.694	1.654	439.053	91.6952	2.575	1.261
		2.807	1.901	446.653	77.7143	2.635	1.463
		2.949	2.18	450.753	64.2	2.703	1.695
		3.144	2.494	450.753	51.5143	2.79	1.972
		3.386	2.839	445.853	40.0571	2.898	2.298
		3.655	3.211	436.253	29.7524	3.021	2.67
		3.965	3.613			3.175	3.108
		4.336	4.056			3.372	3.621
		4.781	4.532			3.63	4.229
		5.299	5.039			3.965	4.93
		5.912	5.619			4.399	5.724
		6.612	6.204			4.961	6.625
		7.418	6.763			5.684	7.627
		8.361	7.325			6.601	8.728
		9.465	7.898			7.746	9.896
		10.746	8.496			9.126	11.12

## Sheet: Fig. 2d
Time(h)	Potential
0.000833333	1.3319
0.00167	1.3323
0.0025	1.3328
0.00333	1.3332
0.00417	1.3336
0.005	1.334
0.00583	1.3344
0.00667	1.3348
0.0075	1.3351
0.00833	1.3355
0.00917	1.3358
0.01	1.3362
0.01083	1.3365
0.01167	1.3368
0.0125	1.3371
0.01333	1.3374
0.01417	1.3377
0.015	1.338
0.01583	1.3382
0.01667	1.3385
0.0175	1.3388
0.01833	1.339
0.01917	1.3393
0.02	1.3395
0.02083	1.3398
0.02167	1.34
0.0225	1.3403
0.02333	1.3405
0.02417	1.3408
0.025	1.341
0.02583	1.3412
0.02667	1.3414
0.0275	1.3416
0.02833	1.3418
0.02917	1.342
0.03	1.3422
0.03083	1.3424
0.03167	1.3426
0.0325	1.3428
0.03333	1.343
0.03417	1.3431
0.035	1.3433
0.03583	1.3435
0.03667	1.3437
0.0375	1.3438
0.03833	1.344
0.03917	1.3441
0.04	1.3443
0.04083	1.3445
0.04167	1.3446
0.0425	1.3448
0.04333	1.3449
0.04417	1.3451
0.045	1.3452
0.04583	1.3453
0.04667	1.3455
0.0475	1.3456
0.04833	1.3458
0.04917	1.3459
0.05	1.346
0.05083	1.3461
0.05167	1.3463
0.0525	1.3464
0.05333	1.3465
0.05417	1.3466
0.055	1.3467
0.05583	1.3469
0.05667	1.347
0.0575	1.3471
0.05833	1.3472
0.05917	1.3473
0.06	1.3474
0.06083	1.3475
0.06167	1.3476
0.0625	1.3478
0.06333	1.3479
0.06417	1.348
0.065	1.3481
0.06583	1.3481
0.06667	1.3483
0.0675	1.3483
0.06833	1.3485
0.06917	1.3485
0.07	1.3486
0.07083	1.3488
0.07167	1.3488
0.0725	1.3489
0.07333	1.349
0.07417	1.3491
0.075	1.3492
0.07583	1.3493
0.07667	1.3493
0.0775	1.3494
0.07833	1.3495
0.07917	1.3496
0.08	1.3497
0.08083	1.3498
0.08167	1.3499
0.0825	1.3499
0.08333	1.35
0.08417	1.3501
0.085	1.3502
0.08583	1.3503
0.08667	1.3503
0.0875	1.3504
0.08833	1.3505
0.08917	1.3506
0.09	1.3506
0.09083	1.3507
0.09167	1.3508
0.0925	1.3509
0.09333	1.3509
0.09417	1.351
0.095	1.3511
0.09583	1.3511
0.09667	1.3512
0.0975	1.3513
0.09833	1.3513
0.09917	1.3514
0.1	1.3515
0.10083	1.3516
0.10167	1.3516
0.1025	1.3517
0.10333	1.3517
0.10417	1.3518
0.105	1.3519
0.10583	1.3519
0.10667	1.352
0.1075	1.352
0.10833	1.3521
0.10917	1.3522
0.11	1.3522
0.11083	1.3523
0.11167	1.3523
0.1125	1.3524
0.11333	1.3525
0.11417	1.3525
0.115	1.3526
0.11583	1.3526
0.11667	1.3527
0.1175	1.3528
0.11833	1.3528
0.11917	1.3529
0.12	1.3529
0.12083	1.353
0.12167	1.353
0.1225	1.3531
0.12333	1.3531
0.12417	1.3532
0.125	1.3532
0.12583	1.3533
0.12667	1.3533
0.1275	1.3534
0.12833	1.3534
0.12917	1.3535
0.13	1.3535
0.13083	1.3536
0.13167	1.3536
0.1325	1.3537
0.13333	1.3537
0.13417	1.3538
0.135	1.3538
0.13583	1.3539
0.13667	1.3539
0.1375	1.354
0.13833	1.354
0.13917	1.3541
0.14	1.3541
0.14083	1.3542
0.14167	1.3542
0.1425	1.3542
0.14333	1.3543
0.14417	1.3543
0.145	1.3544
0.14583	1.3544
0.14667	1.3544
0.1475	1.3545
0.14833	1.3545
0.14917	1.3546
0.15	1.3546
0.15083	1.3547
0.15167	1.3547
0.1525	1.3547
0.15333	1.3548
0.15417	1.3548
0.155	1.3549
0.15583	1.3549
0.15667	1.355
0.1575	1.355
0.15833	1.355
0.15917	1.3551
0.16	1.3551
0.16083	1.3552
0.16167	1.3552
0.1625	1.3552
0.16333	1.3553
0.16417	1.3553
0.165	1.3554
0.16583	1.3554
0.16667	1.3554
0.1675	1.3555
0.16833	1.3555
0.16917	1.3555
0.17	1.3556
0.17083	1.3556
0.17167	1.3556
0.1725	1.3557
0.17333	1.3557
0.17417	1.3558
0.175	1.3558
0.17583	1.3558
0.17667	1.3559
0.1775	1.3559
0.17833	1.3559
0.17917	1.356
0.18	1.356
0.18083	1.356
0.18167	1.3561
0.1825	1.3561
0.18333	1.3561
0.18417	1.3562
0.185	1.3562
0.18583	1.3562
0.18667	1.3563
0.1875	1.3563
0.18833	1.3564
0.18917	1.3564
0.19	1.3564
0.19083	1.3564
0.19167	1.3565
0.1925	1.3565
0.19333	1.3565
0.19417	1.3566
0.195	1.3566
0.19583	1.3566
0.19667	1.3567
0.1975	1.3567
0.19833	1.3567
0.19917	1.3567
0.2	1.3568
0.20083	1.3568
0.20167	1.3568
0.2025	1.3569
0.20333	1.3569
0.20417	1.3569
0.205	1.357
0.20583	1.357
0.20667	1.357
0.2075	1.357
0.20833	1.3571
0.20917	1.3571
0.21	1.3571
0.21083	1.3572
0.21167	1.3572
0.2125	1.3572
0.21333	1.3573
0.21417	1.3573
0.215	1.3573
0.21583	1.3574
0.21667	1.3574
0.2175	1.3574
0.21833	1.3574
0.21917	1.3575
0.22	1.3575
0.22083	1.3575
0.22167	1.3576
0.2225	1.3576
0.22333	1.3576
0.22417	1.3576
0.225	1.3576
0.22583	1.3577
0.22667	1.3577
0.2275	1.3577
0.22833	1.3577
0.22917	1.3578
0.23	1.3578
0.23083	1.3578
0.23167	1.3578
0.2325	1.3579
0.23333	1.3579
0.23417	1.3579
0.235	1.3579
0.23583	1.3579
0.23667	1.3579
0.2375	1.358
0.23833	1.358
0.23917	1.358
0.24	1.358
0.24083	1.358
0.24167	1.3581
0.2425	1.3581
0.24333	1.3581
0.24417	1.3581
0.245	1.3582
0.24583	1.3582
0.24667	1.3582
0.2475	1.3582
0.24833	1.3583
0.24917	1.3583
0.25	1.3583
0.25083	1.3583
0.25167	1.3583
0.2525	1.3584
0.25333	1.3584
0.25417	1.3584
0.255	1.3584
0.25583	1.3585
0.25667	1.3585
0.2575	1.3585
0.25833	1.3585
0.25917	1.3586
0.26	1.3586
0.26083	1.3586
0.26167	1.3586
0.2625	1.3587
0.26333	1.3587
0.26417	1.3587
0.265	1.3587
0.26583	1.3587
0.26667	1.3588
0.2675	1.3588
0.26833	1.3588
0.26917	1.3588
0.27	1.3589
0.27083	1.3589
0.27167	1.3589
0.2725	1.3589
0.27333	1.3589
0.27417	1.359
0.275	1.359
0.27583	1.359
0.27667	1.359
0.2775	1.359
0.27833	1.3591
0.27917	1.3591
0.28	1.3591
0.28083	1.3591
0.28167	1.3592
0.2825	1.3592
0.28333	1.3592
0.28417	1.3592
0.285	1.3592
0.28583	1.3593
0.28667	1.3593
0.2875	1.3593
0.28833	1.3593
0.28917	1.3593
0.29	1.3594
0.29083	1.3594
0.29167	1.3594
0.2925	1.3594
0.29333	1.3595
0.29417	1.3595
0.295	1.3595
0.29583	1.3595
0.29667	1.3595
0.2975	1.3596
0.29833	1.3596
0.29917	1.3596
0.3	1.3596
0.30083	1.3596
0.30167	1.3596
0.3025	1.3597
0.30333	1.3597
0.30417	1.3597
0.305	1.3597
0.30583	1.3597
0.30667	1.3597
0.3075	1.3597
0.30833	1.3597
0.30917	1.3598
0.31	1.3598
0.31083	1.3598
0.31167	1.3598
0.3125	1.3598
0.31333	1.3599
0.31417	1.3599
0.315	1.3599
0.31583	1.3599
0.31667	1.3599
0.3175	1.3599
0.31833	1.36
0.31917	1.36
0.32	1.36
0.32083	1.36
0.32167	1.36
0.3225	1.3601
0.32333	1.3601
0.32417	1.3601
0.325	1.3601
0.32583	1.3601
0.32667	1.3601
0.3275	1.3602
0.32833	1.3602
0.32917	1.3602
0.33	1.3602
0.33083	1.3602
0.33167	1.3602
0.3325	1.3602
0.33333	1.3603
0.33417	1.3603
0.335	1.3603
0.33583	1.3603
0.33667	1.3603
0.3375	1.3603
0.33833	1.3603
0.33917	1.3603
0.34	1.3603
0.34083	1.3603
0.34167	1.3603
0.3425	1.3604
0.34333	1.3604
0.34417	1.3604
0.345	1.3604
0.34583	1.3604
0.34667	1.3605
0.3475	1.3605
0.34833	1.3605
0.34917	1.3605
0.35	1.3605
0.35083	1.3605
0.35167	1.3605
0.3525	1.3605
0.35333	1.3606
0.35417	1.3606
0.355	1.3606
0.35583	1.3606
0.35667	1.3606
0.3575	1.3607
0.35833	1.3607
0.35917	1.3607
0.36	1.3607
0.36083	1.3607
0.36167	1.3608
0.3625	1.3608
0.36333	1.3608
0.36417	1.3608
0.365	1.3608
0.36583	1.3608
0.36667	1.3609
0.3675	1.3609
0.36833	1.3609
0.36917	1.3609
0.37	1.3609
0.37083	1.3609
0.37167	1.3609
0.3725	1.361
0.37333	1.361
0.37417	1.361
0.375	1.361
0.37583	1.361
0.37667	1.361
0.3775	1.3611
0.37833	1.3611
0.37917	1.3611
0.38	1.3611
0.38083	1.3611
0.38167	1.3611
0.3825	1.3611
0.38333	1.3611
0.38417	1.3611
0.385	1.3612
0.38583	1.3612
0.38667	1.3612
0.3875	1.3612
0.38833	1.3612
0.38917	1.3612
0.39	1.3612
0.39083	1.3613
0.39167	1.3613
0.3925	1.3613
0.39333	1.3613
0.39417	1.3613
0.395	1.3613
0.39583	1.3613
0.39667	1.3613
0.3975	1.3613
0.39833	1.3613
0.39917	1.3613
0.4	1.3614
0.40083	1.3614
0.40167	1.3614
0.4025	1.3614
0.40333	1.3614
0.40417	1.3614
0.405	1.3614
0.40583	1.3614
0.40667	1.3615
0.4075	1.3615
0.40833	1.3615
0.40917	1.3615
0.41	1.3615
0.41083	1.3615
0.41167	1.3615
0.4125	1.3615
0.41333	1.3615
0.41417	1.3616
0.415	1.3616
0.41583	1.3616
0.41667	1.3616
0.4175	1.3616
0.41833	1.3616
0.41917	1.3616
0.42	1.3616
0.42083	1.3616
0.42167	1.3617
0.4225	1.3617
0.42333	1.3617
0.42417	1.3617
0.425	1.3617
0.42583	1.3617
0.42667	1.3617
0.4275	1.3617
0.42833	1.3618
0.42917	1.3618
0.43	1.3618
0.43083	1.3618
0.43167	1.3618
0.4325	1.3618
0.43333	1.3618
0.43417	1.3618
0.435	1.3619
0.43583	1.3619
0.43667	1.3619
0.4375	1.3619
0.43833	1.3619
0.43917	1.3619
0.44	1.3619
0.44083	1.3619
0.44167	1.3619
0.4425	1.362
0.44333	1.362
0.44417	1.362
0.445	1.362
0.44583	1.362
0.44667	1.362
0.4475	1.362
0.44833	1.362
0.44917	1.3621
0.45	1.3621
0.45083	1.3621
0.45167	1.3621
0.4525	1.3621
0.45333	1.3621
0.45417	1.3621
0.455	1.3621
0.45583	1.3621
0.45667	1.3622
0.4575	1.3622
0.45833	1.3622
0.45917	1.3622
0.46	1.3622
0.46083	1.3622
0.46167	1.3622
0.4625	1.3622
0.46333	1.3622
0.46417	1.3623
0.465	1.3623
0.46583	1.3623
0.46667	1.3623
0.4675	1.3623
0.46833	1.3623
0.46917	1.3623
0.47	1.3624
0.47083	1.3624
0.47167	1.3623
0.4725	1.3623
0.47333	1.3623
0.47417	1.3623
0.475	1.3623
0.47583	1.3623
0.47667	1.3623
0.4775	1.3623
0.47833	1.3623
0.47917	1.3623
0.48	1.3623
0.48083	1.3624
0.48167	1.3624
0.4825	1.3624
0.48333	1.3624
0.48417	1.3624
0.485	1.3624
0.48583	1.3624
0.48667	1.3625
0.4875	1.3625
0.48833	1.3625
0.48917	1.3625
0.49	1.3625
0.49083	1.3625
0.49167	1.3625
0.4925	1.3625
0.49333	1.3625
0.49417	1.3626
0.495	1.3626
0.49583	1.3626
0.49667	1.3626
0.4975	1.3626
0.49833	1.3626
0.49917	1.3626
0.5	1.3626
0.50083	1.3626
0.50167	1.3626
0.5025	1.3626
0.50333	1.3627
0.50417	1.3627
0.505	1.3626
0.50583	1.3626
0.50667	1.3627
0.5075	1.3627
0.50833	1.3627
0.50917	1.3627
0.51	1.3627
0.51083	1.3627
0.51167	1.3627
0.5125	1.3627
0.51333	1.3627
0.51417	1.3628
0.515	1.3627
0.51583	1.3628
0.51667	1.3628
0.5175	1.3628
0.51833	1.3628
0.51917	1.3628
0.52	1.3628
0.52083	1.3628
0.52167	1.3628
0.5225	1.3629
0.52333	1.3629
0.52417	1.3629
0.525	1.3629
0.52583	1.3629
0.52667	1.3629
0.5275	1.3629
0.52833	1.3629
0.52917	1.3629
0.53	1.3629
0.53083	1.3629
0.53167	1.3629
0.5325	1.3629
0.53333	1.363
0.53417	1.363
0.535	1.363
0.53583	1.363
0.53667	1.363
0.5375	1.363
0.53833	1.363
0.53917	1.363
0.54	1.3631
0.54083	1.363
0.54167	1.3631
0.5425	1.3631
0.54333	1.3631
0.54417	1.3631
0.545	1.3631
0.54583	1.3631
0.54667	1.3631
0.5475	1.3631
0.54833	1.3631
0.54917	1.3631
0.55	1.3632
0.55083	1.3632
0.55167	1.3632
0.5525	1.3632
0.55333	1.3632
0.55417	1.3632
0.555	1.3632
0.55583	1.3632
0.55667	1.3632
0.5575	1.3632
0.55833	1.3632
0.55917	1.3632
0.56	1.3633
0.56083	1.3633
0.56167	1.3633
0.5625	1.3633
0.56333	1.3633
0.56417	1.3633
0.565	1.3633
0.56583	1.3633
0.56667	1.3633
0.5675	1.3633
0.56833	1.3633
0.56917	1.3633
0.57	1.3633
0.57083	1.3633
0.57167	1.3634
0.5725	1.3633
0.57333	1.3634
0.57417	1.3634
0.575	1.3634
0.57583	1.3634
0.57667	1.3634
0.5775	1.3634
0.57833	1.3634
0.57917	1.3634
0.58	1.3634
0.58083	1.3634
0.58167	1.3635
0.5825	1.3635
0.58333	1.3635
0.58417	1.3635
0.585	1.3635
0.58583	1.3635
0.58667	1.3635
0.5875	1.3635
0.58833	1.3635
0.58917	1.3635
0.59	1.3635
0.59083	1.3635
0.59167	1.3635
0.5925	1.3635
0.59333	1.3635
0.59417	1.3635
0.595	1.3635
0.59583	1.3635
0.59667	1.3635
0.5975	1.3635
0.59833	1.3635
0.59917	1.3635
0.6	1.3636
0.60083	1.3636
0.60167	1.3636
0.6025	1.3636
0.60333	1.3636
0.60417	1.3636
0.605	1.3636
0.60583	1.3636
0.60667	1.3636
0.6075	1.3636
0.60833	1.3636
0.60917	1.3636
0.61	1.3636
0.61083	1.3636
0.61167	1.3637
0.6125	1.3636
0.61333	1.3636
0.61417	1.3637
0.615	1.3637
0.61583	1.3637
0.61667	1.3637
0.6175	1.3637
0.61833	1.3637
0.61917	1.3637
0.62	1.3637
0.62083	1.3637
0.62167	1.3637
0.6225	1.3637
0.62333	1.3637
0.62417	1.3637
0.625	1.3637
0.62583	1.3637
0.62667	1.3637
0.6275	1.3637
0.62833	1.3637
0.62917	1.3637
0.63	1.3637
0.63083	1.3637
0.63167	1.3637
0.6325	1.3637
0.63333	1.3637
0.63417	1.3637
0.635	1.3637
0.63583	1.3638
0.63667	1.3638
0.6375	1.3638
0.63833	1.3638
0.63917	1.3638
0.64	1.3638
0.64083	1.3638
0.64167	1.3638
0.6425	1.3638
0.64333	1.3638
0.64417	1.3638
0.645	1.3638
0.64583	1.3638
0.64667	1.3638
0.6475	1.3638
0.64833	1.3638
0.64917	1.3638
0.65	1.3638
0.65083	1.3639
0.65167	1.3639
0.6525	1.3639
0.65333	1.3639
0.65417	1.3639
0.655	1.3639
0.65583	1.3639
0.65667	1.3639
0.6575	1.3639
0.65833	1.3639
0.65917	1.3639
0.66	1.3639
0.66083	1.364
0.66167	1.3639
0.6625	1.364
0.66333	1.364
0.66417	1.364
0.665	1.364
0.66583	1.364
0.66667	1.364
0.6675	1.364
0.66833	1.364
0.66917	1.364
0.67	1.364
0.67083	1.364
0.67167	1.364
0.6725	1.364
0.67333	1.364
0.67417	1.364
0.675	1.364
0.67583	1.3641
0.67667	1.3641
0.6775	1.3641
0.67833	1.3641
0.67917	1.364
0.68	1.364
0.68083	1.364
0.68167	1.364
0.6825	1.364
0.68333	1.3641
0.68417	1.3641
0.685	1.3641
0.68583	1.3641
0.68667	1.3641
0.6875	1.3641
0.68833	1.3641
0.68917	1.3641
0.69	1.364
0.69083	1.3639
0.69167	1.3639
0.6925	1.3639
0.69333	1.3639
0.69417	1.3639
0.695	1.3639
0.69583	1.3639
0.69667	1.3639
0.6975	1.364
0.69833	1.364
0.69917	1.364
0.7	1.364
0.70083	1.364
0.70167	1.364
0.7025	1.364
0.70333	1.364
0.70417	1.364
0.705	1.364
0.70583	1.3641
0.70667	1.364
0.7075	1.364
0.70833	1.364
0.70917	1.364
0.71	1.364
0.71083	1.364
0.71167	1.3641
0.7125	1.3641
0.71333	1.3641
0.71417	1.3641
0.715	1.3641
0.71583	1.3641
0.71667	1.3641
0.7175	1.3641
0.71833	1.3641
0.71917	1.3641
0.72	1.3641
0.72083	1.3641
0.72167	1.3641
0.7225	1.3641
0.72333	1.3641
0.72417	1.3641
0.725	1.3641
0.72583	1.3642
0.72667	1.3642
0.7275	1.3642
0.72833	1.3642
0.72917	1.3642
0.73	1.3642
0.73083	1.3642
0.73167	1.3642
0.7325	1.3642
0.73333	1.3642
0.73417	1.3642
0.735	1.3642
0.73583	1.3642
0.73667	1.3642
0.7375	1.3642
0.73833	1.3642
0.73917	1.3642
0.74	1.3642
0.74083	1.3642
0.74167	1.3643
0.7425	1.3643
0.74333	1.3643
0.74417	1.3643
0.745	1.3643
0.74583	1.3643
0.74667	1.3643
0.7475	1.3643
0.74833	1.3643
0.74917	1.3643
0.75	1.3643
0.75083	1.3643
0.75167	1.3643
0.7525	1.3643
0.75333	1.3643
0.75417	1.3643
0.755	1.3643
0.75583	1.3643
0.75667	1.3643
0.7575	1.3643
0.75833	1.3643
0.75917	1.3643
0.76	1.3644
0.76083	1.3644
0.76167	1.3644
0.7625	1.3644
0.76333	1.3644
0.76417	1.3644
0.765	1.3644
0.76583	1.3644
0.76667	1.3644
0.7675	1.3644
0.76833	1.3644
0.76917	1.3644
0.77	1.3644
0.77083	1.3644
0.77167	1.3645
0.7725	1.3645
0.77333	1.3645
0.77417	1.3645
0.775	1.3645
0.77583	1.3645
0.77667	1.3645
0.7775	1.3645
0.77833	1.3645
0.77917	1.3645
0.78	1.3645
0.78083	1.3645
0.78167	1.3645
0.7825	1.3646
0.78333	1.3646
0.78417	1.3646
0.785	1.3646
0.78583	1.3646
0.78667	1.3646
0.7875	1.3646
0.78833	1.3646
0.78917	1.3646
0.79	1.3646
0.79083	1.3646
0.79167	1.3646
0.7925	1.3646
0.79333	1.3646
0.79417	1.3646
0.795	1.3646
0.79583	1.3646
0.79667	1.3646
0.7975	1.3646
0.79833	1.3646
0.79917	1.3646
0.8	1.3646
0.80083	1.3647
0.80167	1.3646
0.8025	1.3647
0.80333	1.3647
0.80417	1.3647
0.805	1.3647
0.80583	1.3647
0.80667	1.3647
0.8075	1.3647
0.80833	1.3647
0.80917	1.3648
0.81	1.3648
0.81083	1.3648
0.81167	1.3648
0.8125	1.3648
0.81333	1.3648
0.81417	1.3648
0.815	1.3648
0.81583	1.3648
0.81667	1.3648
0.8175	1.3648
0.81833	1.3648
0.81917	1.3648
0.82	1.3648
0.82083	1.3648
0.82167	1.3648
0.8225	1.3648
0.82333	1.3648
0.82417	1.3648
0.825	1.3648
0.82583	1.3648
0.82667	1.3649
0.8275	1.3649
0.82833	1.3649
0.82917	1.3649
0.83	1.3649
0.83083	1.3649
0.83167	1.3649
0.8325	1.3649
0.83333	1.3649
0.83417	1.3649
0.835	1.3649
0.83583	1.3649
0.83667	1.3649
0.8375	1.3649
0.83833	1.3649
0.83917	1.3649
0.84	1.3649
0.84083	1.365
0.84167	1.3649
0.8425	1.3649
0.84333	1.3649
0.84417	1.3649
0.845	1.365
0.84583	1.365
0.84667	1.365
0.8475	1.365
0.84833	1.365
0.84917	1.365
0.85	1.365
0.85083	1.365
0.85167	1.365
0.8525	1.365
0.85333	1.365
0.85417	1.365
0.855	1.365
0.85583	1.365
0.85667	1.365
0.8575	1.3651
0.85833	1.365
0.85917	1.365
0.86	1.365
0.86083	1.365
0.86167	1.3651
0.8625	1.3651
0.86333	1.3651
0.86417	1.3651
0.865	1.3651
0.86583	1.3651
0.86667	1.3651
0.8675	1.3651
0.86833	1.3651
0.86917	1.3651
0.87	1.3651
0.87083	1.3651
0.87167	1.3651
0.8725	1.3651
0.87333	1.3651
0.87417	1.3651
0.875	1.3651
0.87583	1.3652
0.87667	1.3652
0.8775	1.3652
0.87833	1.3652
0.87917	1.3652
0.88	1.3652
0.88083	1.3652
0.88167	1.3652
0.8825	1.3652
0.88333	1.3652
0.88417	1.3652
0.885	1.3652
0.88583	1.3652
0.88667	1.3652
0.8875	1.3652
0.88833	1.3652
0.88917	1.3652
0.89	1.3652
0.89083	1.3652
0.89167	1.3652
0.8925	1.3652
0.89333	1.3652
0.89417	1.3652
0.895	1.3652
0.89583	1.3653
0.89667	1.3653
0.8975	1.3653
0.89833	1.3653
0.89917	1.3653
0.9	1.3653
0.90083	1.3653
0.90167	1.3653
0.9025	1.3653
0.90333	1.3653
0.90417	1.3653
0.905	1.3653
0.90583	1.3653
0.90667	1.3653
0.9075	1.3653
0.90833	1.3653
0.90917	1.3653
0.91	1.3653
0.91083	1.3653
0.91167	1.3653
0.9125	1.3653
0.91333	1.3653
0.91417	1.3653
0.915	1.3653
0.91583	1.3653
0.91667	1.3653
0.9175	1.3653
0.91833	1.3653
0.91917	1.3653
0.92	1.3653
0.92083	1.3653
0.92167	1.3653
0.9225	1.3653
0.92333	1.3653
0.92417	1.3653
0.925	1.3653
0.92583	1.3653
0.92667	1.3653
0.9275	1.3653
0.92833	1.3653
0.92917	1.3654
0.93	1.3654
0.93083	1.3653
0.93167	1.3654
0.9325	1.3654
0.93333	1.3653
0.93417	1.3653
0.935	1.3654
0.93583	1.3654
0.93667	1.3654
0.9375	1.3654
0.93833	1.3654
0.93917	1.3654
0.94	1.3654
0.94083	1.3654
0.94167	1.3654
0.9425	1.3654
0.94333	1.3654
0.94417	1.3654
0.945	1.3654
0.94583	1.3654
0.94667	1.3654
0.9475	1.3654
0.94833	1.3654
0.94917	1.3654
0.95	1.3654
0.95083	1.3654
0.95167	1.3654
0.9525	1.3654
0.95333	1.3654
0.95417	1.3655
0.955	1.3655
0.95583	1.3655
0.95667	1.3655
0.9575	1.3655
0.95833	1.3654
0.95917	1.3654
0.96	1.3654
0.96083	1.3654
0.96167	1.3654
0.9625	1.3654
0.96333	1.3654
0.96417	1.3654
0.965	1.3654
0.96583	1.3654
0.96667	1.3654
0.9675	1.3654
0.96833	1.3654
0.96917	1.3654
0.97	1.3654
0.97083	1.3654
0.97167	1.3654
0.9725	1.3654
0.97333	1.3654
0.97417	1.3655
0.975	1.3655
0.97583	1.3655
0.97667	1.3655
0.9775	1.3655
0.97833	1.3655
0.97917	1.3655
0.98	1.3655
0.98083	1.3655
0.98167	1.3655
0.9825	1.3655
0.98333	1.3655
0.98417	1.3655
0.985	1.3655
0.98583	1.3655
0.98667	1.3655
0.9875	1.3655
0.98833	1.3655
0.98917	1.3655
0.99	1.3656
0.99083	1.3656
0.99167	1.3656
0.9925	1.3656
0.99333	1.3656
0.99417	1.3656
0.995	1.3656
0.99583	1.3656
0.99667	1.3656
0.9975	1.3656
0.99833	1.3656
0.99917	1.3656
1	1.3656
1.00083	1.3656
1.00167	1.3656
1.0025	1.3656
1.00333	1.3656
1.00417	1.3656
1.005	1.3656
1.00583	1.3656
1.00667	1.3656
1.0075	1.3656
1.00833	1.3656
1.00917	1.3656
1.01	1.3656
1.01083	1.3656
1.01167	1.3656
1.0125	1.3656
1.01333	1.3656
1.01417	1.3656
1.015	1.3656
1.01583	1.3657
1.01667	1.3657
1.0175	1.3657
1.01833	1.3656
1.01917	1.3656
1.02	1.3657
1.02083	1.3657
1.02167	1.3657
1.0225	1.3657
1.02333	1.3657
1.02417	1.3657
1.025	1.3657
1.02583	1.3657
1.02667	1.3657
1.0275	1.3657
1.02833	1.3657
1.02917	1.3657
1.03	1.3657
1.03083	1.3657
1.03167	1.3657
1.0325	1.3657
1.03333	1.3658
1.03417	1.3658
1.035	1.3658
1.03583	1.3657
1.03667	1.3657
1.0375	1.3657
1.03833	1.3658
1.03917	1.3658
1.04	1.3658
1.04083	1.3658
1.04167	1.3658
1.0425	1.3658
1.04333	1.3658
1.04417	1.3658
1.045	1.3658
1.04583	1.3658
1.04667	1.3658
1.0475	1.3658
1.04833	1.3658
1.04917	1.3658
1.05	1.3658
1.05083	1.3658
1.05167	1.3658
1.0525	1.3658
1.05333	1.3658
1.05417	1.3659
1.055	1.3658
1.05583	1.3659
1.05667	1.3659
1.0575	1.3659
1.05833	1.3659
1.05917	1.3659
1.06	1.3659
1.06083	1.3659
1.06167	1.3659
1.0625	1.3659
1.06333	1.3659
1.06417	1.3659
1.065	1.3659
1.06583	1.3659
1.06667	1.3659
1.0675	1.3659
1.06833	1.3659
1.06917	1.3659
1.07	1.3659
1.07083	1.3659
1.07167	1.3659
1.0725	1.3659
1.07333	1.3659
1.07417	1.3659
1.075	1.3659
1.07583	1.3659
1.07667	1.3659
1.0775	1.3659
1.07833	1.3659
1.07917	1.3659
1.08	1.3659
1.08083	1.3659
1.08167	1.3659
1.0825	1.3659
1.08333	1.3659
1.08417	1.3659
1.085	1.366
1.08583	1.366
1.08667	1.3659
1.0875	1.3659
1.08833	1.3659
1.08917	1.3659
1.09	1.3659
1.09083	1.3659
1.09167	1.3659
1.0925	1.366
1.09333	1.3659
1.09417	1.3659
1.095	1.3659
1.09583	1.3659
1.09667	1.3659
1.0975	1.366
1.09833	1.366
1.09917	1.366
1.1	1.366
1.10083	1.366
1.10167	1.366
1.1025	1.366
1.10333	1.366
1.10417	1.366
1.105	1.366
1.10583	1.366
1.10667	1.366
1.1075	1.3661
1.10833	1.3661
1.10917	1.366
1.11	1.3661
1.11083	1.3661
1.11167	1.3661
1.1125	1.3661
1.11333	1.3661
1.11417	1.3661
1.115	1.3661
1.11583	1.3661
1.11667	1.3661
1.1175	1.3661
1.11833	1.3661
1.11917	1.3661
1.12	1.3661
1.12083	1.3661
1.12167	1.3661
1.1225	1.3661
1.12333	1.3661
1.12417	1.3661
1.125	1.3661
1.12583	1.3661
1.12667	1.3661
1.1275	1.3661
1.12833	1.3662
1.12917	1.3661
1.13	1.3661
1.13083	1.3661
1.13167	1.3661
1.1325	1.3661
1.13333	1.3661
1.13417	1.3661
1.135	1.3661
1.13583	1.3662
1.13667	1.3662
1.1375	1.3662
1.13833	1.3661
1.13917	1.3662
1.14	1.3662
1.14083	1.3662
1.14167	1.3662
1.1425	1.3662
1.14333	1.3662
1.14417	1.3662
1.145	1.3662
1.14583	1.3662
1.14667	1.3662
1.1475	1.3662
1.14833	1.3662
1.14917	1.3662
1.15	1.3662
1.15083	1.3662
1.15167	1.3662
1.1525	1.3662
1.15333	1.3662
1.15417	1.3662
1.155	1.3662
1.15583	1.3662
1.15667	1.3662
1.1575	1.3662
1.15833	1.3662
1.15917	1.3662
1.16	1.3662
1.16083	1.3662
1.16167	1.3663
1.1625	1.3663
1.16333	1.3663
1.16417	1.3663
1.165	1.3663
1.16583	1.3663
1.16667	1.3663
1.1675	1.3663
1.16833	1.3663
1.16917	1.3663
1.17	1.3663
1.17083	1.3663
1.17167	1.3663
1.1725	1.3663
1.17333	1.3663
1.17417	1.3663
1.175	1.3663
1.17583	1.3663
1.17667	1.3663
1.1775	1.3663
1.17833	1.3663
1.17917	1.3663
1.18	1.3663
1.18083	1.3663
1.18167	1.3663
1.1825	1.3663
1.18333	1.3664
1.18417	1.3663
1.185	1.3664
1.18583	1.3664
1.18667	1.3664
1.1875	1.3664
1.18833	1.3664
1.18917	1.3663
1.19	1.3663
1.19083	1.3663
1.19167	1.3663
1.1925	1.3663
1.19333	1.3664
1.19417	1.3664
1.195	1.3664
1.19583	1.3664
1.19667	1.3664
1.1975	1.3664
1.19833	1.3664
1.19917	1.3664
1.2	1.3664
1.20083	1.3664
1.20167	1.3664
1.2025	1.3664
1.20333	1.3664
1.20417	1.3664
1.205	1.3664
1.20583	1.3664
1.20667	1.3664
1.2075	1.3664
1.20833	1.3664
1.20917	1.3664
1.21	1.3664
1.21083	1.3664
1.21167	1.3664
1.2125	1.3664
1.21333	1.3664
1.21417	1.3664
1.215	1.3664
1.21583	1.3664
1.21667	1.3664
1.2175	1.3664
1.21833	1.3664
1.21917	1.3664
1.22	1.3664
1.22083	1.3665
1.22167	1.3665
1.2225	1.3665
1.22333	1.3665
1.22417	1.3665
1.225	1.3665
1.22583	1.3665
1.22667	1.3665
1.2275	1.3665
1.22833	1.3665
1.22917	1.3665
1.23	1.3665
1.23083	1.3665
1.23167	1.3665
1.2325	1.3665
1.23333	1.3665
1.23417	1.3665
1.235	1.3665
1.23583	1.3665
1.23667	1.3665
1.2375	1.3665
1.23833	1.3666
1.23917	1.3665
1.24	1.3666
1.24083	1.3666
1.24167	1.3666
1.2425	1.3666
1.24333	1.3666
1.24417	1.3666
1.245	1.3666
1.24583	1.3666
1.24667	1.3666
1.2475	1.3666
1.24833	1.3666
1.24917	1.3666
1.25	1.3666
1.25083	1.3666
1.25167	1.3666
1.2525	1.3666
1.25333	1.3666
1.25417	1.3666
1.255	1.3665
1.25583	1.3665
1.25667	1.3665
1.2575	1.3665
1.25833	1.3665
1.25917	1.3665
1.26	1.3665
1.26083	1.3665
1.26167	1.3665
1.2625	1.3665
1.26333	1.3665
1.26417	1.3665
1.265	1.3665
1.26583	1.3665
1.26667	1.3665
1.2675	1.3665
1.26833	1.3665
1.26917	1.3666
1.27	1.3666
1.27083	1.3666
1.27167	1.3666
1.2725	1.3666
1.27333	1.3666
1.27417	1.3666
1.275	1.3666
1.27583	1.3666
1.27667	1.3666
1.2775	1.3666
1.27833	1.3666
1.27917	1.3666
1.28	1.3666
1.28083	1.3666
1.28167	1.3666
1.2825	1.3666
1.28333	1.3666
1.28417	1.3666
1.285	1.3666
1.28583	1.3666
1.28667	1.3666
1.2875	1.3666
1.28833	1.3666
1.28917	1.3666
1.29	1.3666
1.29083	1.3666
1.29167	1.3666
1.2925	1.3666
1.29333	1.3666
1.29417	1.3667
1.295	1.3667
1.29583	1.3667
1.29667	1.3666
1.2975	1.3667
1.29833	1.3667
1.29917	1.3667
1.3	1.3667
1.30083	1.3667
1.30167	1.3667
1.3025	1.3667
1.30333	1.3667
1.30417	1.3667
1.305	1.3667
1.30583	1.3667
1.30667	1.3667
1.3075	1.3667
1.30833	1.3667
1.30917	1.3667
1.31	1.3667
1.31083	1.3667
1.31167	1.3667
1.3125	1.3667
1.31333	1.3667
1.31417	1.3667
1.315	1.3668
1.31583	1.3668
1.31667	1.3668
1.3175	1.3668
1.31833	1.3668
1.31917	1.3668
1.32	1.3668
1.32083	1.3668
1.32167	1.3668
1.3225	1.3668
1.32333	1.3668
1.32417	1.3668
1.325	1.3668
1.32583	1.3668
1.32667	1.3668
1.3275	1.3668
1.32833	1.3668
1.32917	1.3668
1.33	1.3668
1.33083	1.3668
1.33167	1.3668
1.3325	1.3668
1.33333	1.3668
1.33417	1.3668
1.335	1.3668
1.33583	1.3668
1.33667	1.3668
1.3375	1.3668
1.33833	1.3668
1.33917	1.3668
1.34	1.3668
1.34083	1.3668
1.34167	1.3669
1.3425	1.3668
1.34333	1.3668
1.34417	1.3669
1.345	1.3668
1.34583	1.3668
1.34667	1.3668
1.3475	1.3669
1.34833	1.3669
1.34917	1.3669
1.35	1.3669
1.35083	1.3669
1.35167	1.3669
1.3525	1.3669
1.35333	1.3669
1.35417	1.3669
1.355	1.3669
1.35583	1.3669
1.35667	1.3669
1.3575	1.3669
1.35833	1.3669
1.35917	1.3669
1.36	1.3669
1.36083	1.3669
1.36167	1.3669
1.3625	1.3669
1.36333	1.3669
1.36417	1.3669
1.365	1.3669
1.36583	1.3669
1.36667	1.3669
1.3675	1.3669
1.36833	1.3669
1.36917	1.3669
1.37	1.3669
1.37083	1.3669
1.37167	1.3669
1.3725	1.3669
1.37333	1.3669
1.37417	1.3669
1.375	1.3669
1.37583	1.3669
1.37667	1.3669
1.3775	1.3669
1.37833	1.3669
1.37917	1.3669
1.38	1.3669
1.38083	1.3669
1.38167	1.3669
1.3825	1.3669
1.38333	1.3669
1.38417	1.3669
1.385	1.3669
1.38583	1.3669
1.38667	1.3669
1.3875	1.3669
1.38833	1.3669
1.38917	1.3669
1.39	1.3669
1.39083	1.3669
1.39167	1.3669
1.3925	1.3669
1.39333	1.3669
1.39417	1.3669
1.395	1.3669
1.39583	1.3669
1.39667	1.3669
1.3975	1.3669
1.39833	1.3669
1.39917	1.3669
1.4	1.3669
1.40083	1.367
1.40167	1.367
1.4025	1.367
1.40333	1.367
1.40417	1.367
1.405	1.367
1.40583	1.367
1.40667	1.367
1.4075	1.367
1.40833	1.367
1.40917	1.367
1.41	1.3669
1.41083	1.3669
1.41167	1.3669
1.4125	1.3669
1.41333	1.3669
1.41417	1.3669
1.415	1.3669
1.41583	1.3669
1.41667	1.3669
1.4175	1.3669
1.41833	1.3669
1.41917	1.3669
1.42	1.3669
1.42083	1.3669
1.42167	1.3669
1.4225	1.3669
1.42333	1.3669
1.42417	1.3669
1.425	1.3669
1.42583	1.3669
1.42667	1.3669
1.4275	1.3669
1.42833	1.3669
1.42917	1.3669
1.43	1.3669
1.43083	1.3669
1.43167	1.3669
1.4325	1.3669
1.43333	1.367
1.43417	1.3669
1.435	1.3669
1.43583	1.367
1.43667	1.367
1.4375	1.367
1.43833	1.367
1.43917	1.367
1.44	1.367
1.44083	1.367
1.44167	1.367
1.4425	1.367
1.44333	1.367
1.44417	1.367
1.445	1.367
1.44583	1.367
1.44667	1.367
1.4475	1.367
1.44833	1.367
1.44917	1.367
1.45	1.367
1.45083	1.367
1.45167	1.367
1.4525	1.367
1.45333	1.367
1.45417	1.367
1.455	1.367
1.45583	1.367
1.45667	1.367
1.4575	1.367
1.45833	1.367
1.45917	1.367
1.46	1.367
1.46083	1.367
1.46167	1.367
1.4625	1.367
1.46333	1.367
1.46417	1.367
1.465	1.367
1.46583	1.367
1.46667	1.367
1.4675	1.367
1.46833	1.367
1.46917	1.367
1.47	1.367
1.47083	1.367
1.47167	1.367
1.4725	1.367
1.47333	1.367
1.47417	1.367
1.475	1.367
1.47583	1.367
1.47667	1.367
1.4775	1.367
1.47833	1.367
1.47917	1.367
1.48	1.367
1.48083	1.367
1.48167	1.367
1.4825	1.367
1.48333	1.367
1.48417	1.367
1.485	1.367
1.48583	1.367
1.48667	1.3671
1.4875	1.3671
1.48833	1.3671
1.48917	1.3671
1.49	1.3671
1.49083	1.3671
1.49167	1.3671
1.4925	1.3671
1.49333	1.3671
1.49417	1.367
1.495	1.3671
1.49583	1.3671
1.49667	1.3671
1.4975	1.3671
1.49833	1.3671
1.49917	1.3671
1.5	1.3671
1.50083	1.3671
1.50167	1.3671
1.5025	1.3671
1.50333	1.3671
1.50417	1.3671
1.505	1.3671
1.50583	1.3671
1.50667	1.3671
1.5075	1.3671
1.50833	1.3671
1.50917	1.3671
1.51	1.3671
1.51083	1.3671
1.51167	1.3671
1.5125	1.3672
1.51333	1.3672
1.51417	1.3672
1.515	1.3671
1.51583	1.3672
1.51667	1.3671
1.5175	1.3672
1.51833	1.3672
1.51917	1.3672
1.52	1.3672
1.52083	1.3672
1.52167	1.3672
1.5225	1.3672
1.52333	1.3672
1.52417	1.3672
1.525	1.3672
1.52583	1.3671
1.52667	1.3671
1.5275	1.3671
1.52833	1.3671
1.52917	1.3671
1.53	1.3671
1.53083	1.3671
1.53167	1.3671
1.5325	1.3671
1.53333	1.3671
1.53417	1.3671
1.535	1.3671
1.53583	1.3671
1.53667	1.3671
1.5375	1.3671
1.53833	1.3671
1.53917	1.3671
1.54	1.3671
1.54083	1.3671
1.54167	1.3671
1.5425	1.3672
1.54333	1.3672
1.54417	1.3672
1.545	1.3672
1.54583	1.3672
1.54667	1.3672
1.5475	1.3672
1.54833	1.3672
1.54917	1.3672
1.55	1.3672
1.55083	1.3672
1.55167	1.3672
1.5525	1.3672
1.55333	1.3672
1.55417	1.3672
1.555	1.3672
1.55583	1.3672
1.55667	1.3672
1.5575	1.3672
1.55833	1.3672
1.55917	1.3672
1.56	1.3672
1.56083	1.3672
1.56167	1.3672
1.5625	1.3672
1.56333	1.3672
1.56417	1.3672
1.565	1.3672
1.56583	1.3672
1.56667	1.3672
1.5675	1.3672
1.56833	1.3672
1.56917	1.3672
1.57	1.3673
1.57083	1.3673
1.57167	1.3673
1.5725	1.3672
1.57333	1.3673
1.57417	1.3673
1.575	1.3673
1.57583	1.3673
1.57667	1.3673
1.5775	1.3673
1.57833	1.3673
1.57917	1.3672
1.58	1.3672
1.58083	1.3672
1.58167	1.3672
1.5825	1.3672
1.58333	1.3672
1.58417	1.3672
1.585	1.3672
1.58583	1.3672
1.58667	1.3672
1.5875	1.3672
1.58833	1.3673
1.58917	1.3673
1.59	1.3673
1.59083	1.3673
1.59167	1.3673
1.5925	1.3673
1.59333	1.3673
1.59417	1.3673
1.595	1.3673
1.59583	1.3673
1.59667	1.3673
1.5975	1.3673
1.59833	1.3673
1.59917	1.3673
1.6	1.3673
1.60083	1.3673
1.60167	1.3673
1.6025	1.3673
1.60333	1.3673
1.60417	1.3673
1.605	1.3673
1.60583	1.3673
1.60667	1.3673
1.6075	1.3673
1.60833	1.3673
1.60917	1.3673
1.61	1.3673
1.61083	1.3673
1.61167	1.3673
1.6125	1.3673
1.61333	1.3673
1.61417	1.3673
1.615	1.3673
1.61583	1.3673
1.61667	1.3673
1.6175	1.3673
1.61833	1.3672
1.61917	1.3673
1.62	1.3673
1.62083	1.3673
1.62167	1.3673
1.6225	1.3673
1.62333	1.3673
1.62417	1.3673
1.625	1.3673
1.62583	1.3673
1.62667	1.3673
1.6275	1.3673
1.62833	1.3673
1.62917	1.3673
1.63	1.3673
1.63083	1.3673
1.63167	1.3673
1.6325	1.3673
1.63333	1.3673
1.63417	1.3673
1.635	1.3673
1.63583	1.3673
1.63667	1.3673
1.6375	1.3673
1.63833	1.3673
1.63917	1.3673
1.64	1.3673
1.64083	1.3673
1.64167	1.3673
1.6425	1.3673
1.64333	1.3673
1.64417	1.3673
1.645	1.3673
1.64583	1.3673
1.64667	1.3674
1.6475	1.3674
1.64833	1.3674
1.64917	1.3674
1.65	1.3674
1.65083	1.3674
1.65167	1.3674
1.6525	1.3674
1.65333	1.3674
1.65417	1.3674
1.655	1.3674
1.65583	1.3674
1.65667	1.3674
1.6575	1.3674
1.65833	1.3674
1.65917	1.3674
1.66	1.3674
1.66083	1.3674
1.66167	1.3674
1.6625	1.3674
1.66333	1.3674
1.66417	1.3674
1.665	1.3674
1.66583	1.3674
[truncated: 522,318+ more rows]

## Sheet: Fig. 2e
NiFe-BTC//G	CoBDC-Fc-NF	Ir 0.1 /Ni 9 Fe SAC	NiMoOx/NiMoS	NiFeCP/NF	NiCo-UMOFNs/Cu	Fe0.38Ni0.62-MOF	NiFc-MOF/NF	NiFe-MOF/FeCH-NF	Ru SAs/AC-FeCoNi	(Ni,Co)0.85Se@NiCo-LDH	Ni-Fe-MOF NSs	NiFe-MOF-74	NiFe-NFF	NiCo/Fe3O4/MOF-74	(Ru-Co)Ox -350	Commercial RuO2//G	Commercial Ir/C//G
Overpotential, mV	Overpotential, mV	Overpotential, mV	Overpotential, mV	Overpotential, mV	Overpotential, mV	Overpotential, mV	Overpotential, mV	Overpotential, mV	Overpotential, mV	Overpotential, mV	Overpotential, mV	Overpotential, mV	Overpotential, mV	Overpotential, mV	Overpotential, mV	Overpotential, mV	Overpotential, mV
106	178	183	186	188	189	190	195	200	205	216	221	223	227	238	265	267	287

## Sheet: Fig. 3a
Energy	Norm. E
eV	a.u.
	Ni foil	NiO	NiFe-BTC//G(Ni)
8136.88	0.00211	0.00594	0.01945
8140.82	0.00218	0.00553	0.01839
8144.7	0.00192	0.00512	0.01733
8148.61	0.00203	0.00472	0.01627
8152.5	0.00179	0.00431	0.01522
8156.55	0.00183	0.00389	0.01398
8160.6	0.00145	0.00347	0.01411
8164.66	0.00153	0.00341	0.01103
8168.66	0.00116	0.00305	0.01038
8172.6	0.000976576	0.00279	0.00954
8176.48	0.000813642	0.00266	0.00877
8180.43	0.000740118	0.00237	0.00721
8184.41	0.000587003	0.00218	0.00492
8188.52	0.000497672	0.00192	0.00568
8192.61	0.00043878	0.00174	0.00512
8196.7	0.00066844	0.00153	0.00321
8200.64	0.000329201	0.00121	0.00237
8204.48	0.000146603	0.000991557	0.00231
8208.39	0.000104962	0.000869567	0.000702407
8212.4	-1.03909e-05	0.000654396	0.000692449
8216.48	-8.92024e-05	0.00045112	0.000998864
8220.56	-0.000224665	0.000295306	0.000270721
8224.59	-0.000238578	5.93989e-05	-0.000456113
8228.65	-0.000349395	4.67572e-05	-0.00117
8232.52	-0.000304542	-0.000103449	-0.00112
8236.39	-0.000373048	-0.000263833	-0.00128
8240.46	-0.000520386	-0.000488399	-0.00283
8244.44	-0.00055204	-0.00060419	-0.00298
8248.52	-0.000522385	-0.000748185	-0.0022
8252.6	-0.000468128	-0.000795438	-0.00264
8256.59	-0.00044875	-0.000970355	-0.00146
8260.52	-0.000380074	-0.000924698	-0.00276
8264.36	-0.000400763	-0.00103	-0.00244
8268.36	-0.00037446	-0.00122	-0.00113
8272.47	-0.000207847	-0.0012	-0.000626808
8276.44	-0.000154227	-0.00121	-0.000638579
8280.56	-6.40013e-06	-0.00115	-0.00112
8284.31	-1.15677e-05	-0.00109	-0.000713022
8288.24	2.21558e-05	-0.00106	-0.000988266
8292.17	0.000249228	-0.00101	-0.000561864
8296.16	0.000558537	-0.000850295	-9.56671e-05
8300.3	0.000765852	-0.000540818	0.000253853
8304.37	0.00127	-5.09219e-05	0.00218
8308.48	0.00196	0.000398682	0.00419
8312.46	0.00278	0.00111	0.00509
8314.43	0.00363	0.00178	0.00546
8316.47	0.00433	0.00223	0.00627
8318.39	0.0052	0.00285	0.00726
8320.3	0.00636	0.00359	0.00911
8322.34	0.00788	0.00463	0.01081
8322.61	0.00847	0.00483	0.01092
8323.03	0.00893	0.00508	0.01164
8323.69	0.00954	0.00545	0.01249
8324.19	0.0102	0.00573	0.01277
8324.68	0.01093	0.00603	0.01288
8325.15	0.01174	0.00635	0.01452
8325.68	0.01265	0.00678	0.01547
8326.2	0.01374	0.00729	0.0161
8326.7	0.01503	0.00779	0.01732
8327.16	0.01657	0.00831	0.01853
8327.69	0.01847	0.00898	0.0208
8328.22	0.02088	0.00976	0.02439
8328.72	0.02419	0.01087	0.02816
8329.24	0.02846	0.01176	0.03303
8329.67	0.03445	0.01338	0.03614
8330.14	0.04346	0.01464	0.03625
8330.7	0.05711	0.01707	0.03239
8331.23	0.07761	0.0204	0.03113
8331.69	0.10409	0.02398	0.03245
8332.22	0.13678	0.02848	0.03406
8332.72	0.17221	0.0316	0.03624
8333.18	0.20869	0.033	0.03909
8333.71	0.24323	0.03352	0.04332
8334.24	0.27255	0.03453	0.0493
8334.8	0.29723	0.03799	0.05681
8335.26	0.31699	0.04325	0.06404
8335.53	0.33285	0.04709	0.0704
8336.26	0.347	0.06193	0.09328
8336.82	0.36002	0.07468	0.11833
8337.28	0.37351	0.08733	0.14322
8337.81	0.38877	0.10511	0.18257
8338.34	0.40527	0.12776	0.2289
8338.81	0.42213	0.15285	0.27453
8339.3	0.43913	0.18882	0.33851
8339.8	0.4557	0.2322	0.41417
8340.33	0.47173	0.2814	0.50446
8340.86	0.48851	0.33403	0.60116
8341.36	0.50699	0.40509	0.70812
8341.82	0.52733	0.43845	0.81755
8342.35	0.55073	0.49208	0.95249
8342.85	0.57728	0.54971	1.08886
8343.35	0.60705	0.61359	1.23178
8343.85	0.63875	0.69159	1.37153
8344.38	0.67171	0.79489	1.51427
8344.81	0.70583	0.87787	1.61133
8345.34	0.73956	0.97982	1.70705
8345.84	0.77353	1.07392	1.7659
8346.33	0.80598	1.14921	1.78032
8346.83	0.83583	1.26777	1.7565
8347.3	0.86214	1.33885	1.7158
8347.76	0.88365	1.40964	1.65874
8348.26	0.89929	1.46887	1.59237
8348.76	0.9103	1.5355	1.5273
8349.26	0.91697	1.59776	1.46565
8349.75	0.91998	1.63581	1.41269
8350.19	0.92026	1.62862	1.37148
8350.68	0.91853	1.60298	1.32696
8351.15	0.91552	1.56075	1.28619
8351.62	0.91196	1.50347	1.2455
8352.15	0.90837	1.43138	1.2017
8352.61	0.90579	1.33707	1.16801
8353.11	0.90491	1.29298	1.13361
8353.58	0.90648	1.22351	1.10253
8354.08	0.91065	1.19281	1.07033
8354.61	0.91763	1.15253	1.04241
8355.07	0.92655	1.12231	1.02346
8355.57	0.93705	1.09035	1.00737
8356.1	0.94749	1.05489	0.99207
8356.6	0.95663	1.01886	0.9811
8357.1	0.96334	0.98056	0.97223
8357.6	0.9674	0.94164	0.96552
8358.14	0.96827	0.90342	0.95789
8358.63	0.96656	0.86931	0.95152
8359.1	0.96315	0.84037	0.94579
8359.6	0.95869	0.81681	0.93948
8360.1	0.95391	0.80047	0.93265
8360.6	0.94929	0.79049	0.92546
8361.1	0.94482	0.7882	0.91797
8361.63	0.94055	0.79259	0.91094
8362.13	0.93603	0.80279	0.90338
8362.67	0.93114	0.82011	0.89482
8363.13	0.92575	0.83828	0.88755
8363.67	0.91988	0.86173	0.87679
8364.17	0.91384	0.88383	0.86637
8364.73	0.90824	0.90459	0.85476
8365.17	0.90312	0.91692	0.8452
8365.67	0.89903	0.92649	0.83474
8366.2	0.89584	0.92969	0.82413
8366.7	0.8933	0.92768	0.81456
8367.2	0.89142	0.9219	0.80511
8367.73	0.89005	0.91206	0.79495
8368.27	0.88894	0.90198	0.78508
8368.77	0.88832	0.89112	0.77718
8369.3	0.88813	0.8814	0.76997
8369.74	0.88846	0.87416	0.76446
8370.27	0.88963	0.86621	0.75799
8370.8	0.89154	0.85898	0.75404
8371.31	0.89431	0.8494	0.75105
8371.77	0.89775	0.84386	0.74913
8372.27	0.90195	0.83878	0.74981
8372.81	0.90695	0.83189	0.75279
8373.31	0.91243	0.82504	0.75602
8373.78	0.91866	0.81785	0.7593
8374.31	0.92538	0.80786	0.76704
8374.75	0.93234	0.80437	0.77343
8375.28	0.93963	0.79976	0.78189
8375.78	0.94724	0.79576	0.79188
8376.28	0.95507	0.793	0.80332
8376.79	0.96314	0.7919	0.81472
8377.25	0.97141	0.79294	0.82493
8377.72	0.97952	0.79537	0.83766
8378.19	0.9876	0.79808	0.85085
8378.66	0.9954	0.80248	0.86417
8379.19	1.00284	0.80943	0.87671
8379.46	1.00922	0.81314	0.88346
8380.13	1.01526	0.82729	0.90154
8380.63	1.02027	0.83585	0.91526
8381.1	1.0241	0.84314	0.92711
8381.6	1.02684	0.8496	0.93935
8382.11	1.0283	0.85723	0.95137
8383.08	1.02736	0.87319	0.97243
8384.05	1.02215	0.88596	0.99252
8385.05	1.01285	0.89632	1.01149
8385.89	0.99973	0.90539	1.02525
8387.07	0.98526	0.92273	1.0405
8388.07	0.97006	0.94283	1.05162
8389.11	0.95588	0.97711	1.0604
8390.02	0.94326	1.00366	1.06942
8391.09	0.93201	1.03437	1.0757
8392.13	0.92225	1.06791	1.07943
8393.17	0.91458	1.09506	1.08319
8394.21	0.90904	1.11752	1.08472
8395.05	0.90594	1.13251	1.08506
8396.16	0.90525	1.14892	1.08451
8397.24	0.90576	1.16061	1.08486
8398.18	0.90646	1.16932	1.08468
8399.22	0.90663	1.17593	1.08155
8400.3	0.90595	1.17577	1.07851
8401.27	0.90493	1.16949	1.07743
8402.25	0.90383	1.15231	1.07377
8403.32	0.90359	1.13654	1.06943
8404.27	0.90431	1.11664	1.06607
8405.31	0.90638	1.09597	1.06263
8406.32	0.90979	1.07462	1.05774
8407.06	0.91392	1.05842	1.0535
8408.21	0.91861	1.03322	1.04769
8409.18	0.92291	1.01541	1.04149
8410.1	0.92657	0.99868	1.03616
8411.11	0.93	0.98158	1.0281
8412.12	0.93367	0.96709	1.02249
8413.06	0.93795	0.95185	1.01584
8414.01	0.94319	0.93804	1.00932
8415.02	0.94917	0.92526	1.00199
8415.8	0.95567	0.91574	0.998
8417.05	0.96279	0.90276	0.99057
8418.13	0.96937	0.8951	0.98229
8419.07	0.97569	0.89032	0.97729
8419.89	0.98203	0.88744	0.97314
8421.07	0.98856	0.88599	0.9649
8422.12	0.99556	0.88732	0.95979
8423.13	1.00314	0.89129	0.95505
8424.11	1.01119	0.89711	0.95017
8425.23	1.01992	0.90618	0.94537
8426.14	1.02868	0.91527	0.94234
8426.99	1.03694	0.92317	0.93968
8428.27	1.04499	0.93549	0.93652
8429.22	1.05148	0.94388	0.93651
8430.27	1.05636	0.95051	0.9364
8431.32	1.05924	0.95581	0.93541
8432.24	1.05975	0.95865	0.93652
8433.29	1.05831	0.96054	0.93875
8434.27	1.05473	0.962	0.94133
8435.09	1.04941	0.96327	0.94312
8436.24	1.0431	0.96524	0.94612
8437.23	1.0357	0.96718	0.9489
8438.14	1.02825	0.96925	0.95179
8439.16	1.02019	0.97208	0.95673
8440.01	1.01188	0.97517	0.95988
8441.1	1.00378	0.9807	0.96329
8442.05	0.9953	0.98716	0.96661
8443.03	0.98746	0.99604	0.96878
8444.02	0.98026	1.00675	0.97292
8444.97	0.97381	1.01615	0.97731
8446.02	0.96873	1.0273	0.98098
8446.98	0.96402	1.0364	0.98356
8447.86	0.95921	1.0436	0.98628
8449.05	0.95414	1.05013	0.99019
8449.91	0.94763	1.05207	0.9923
8450.99	0.94051	1.05191	0.99579
8452.05	0.93295	1.04937	0.99877
8454.09	0.91668	1.03803	1.00402
8456.14	0.90354	1.0192	1.00702
8458.22	0.89652	0.99589	1.01134
8460.17	0.89594	0.97144	1.0148
8462.25	0.90122	0.94486	1.01717
8464.3	0.91104	0.925	1.02039
8466.25	0.92371	0.9136	1.02299
8468.23	0.93742	0.91645	1.02394
8470.14	0.95057	0.93301	1.02573
8472.13	0.96143	0.96299	1.02628
8473.98	0.96843	0.98879	1.02705
8476	0.97092	1.01785	1.02774
8477.99	0.96966	1.0368	1.02727
8480.08	0.96754	1.04406	1.02712
8482.07	0.96806	1.03863	1.02605
8483.99	0.97529	1.02736	1.02509
8486.15	0.99136	1.01419	1.02291
8488.18	1.01402	1.00545	1.0203
8490.27	1.03798	1.00353	1.01774
8492.2	1.05783	1.00841	1.01518
8494.23	1.07165	1.01729	1.01237
8496.3	1.07978	1.02691	1.00995
8498.29	1.08415	1.03629	1.00745
8500.19	1.08563	1.04473	1.00454
8502.12	1.08421	1.05044	1.0017
8504.12	1.07829	1.05311	0.99984
8506.02	1.06783	1.05206	0.99829
8508.05	1.05294	1.04744	0.99606
8510.09	1.0339	1.03887	0.99429
8512.1	1.01126	1.02682	0.9928
8514.2	0.98608	1.01102	0.99223
8516.11	0.96029	0.99453	0.99194
8518.22	0.93619	0.97246	0.99126
8520.26	0.91609	0.95232	0.99106
8522.34	0.90278	0.93253	0.99129
8524.35	0.89785	0.91651	0.99161
8526.29	0.90084	0.90557	0.99123
8528.34	0.91015	0.90058	0.99168
8530.32	0.92363	0.90274	0.99252
8532.19	0.93909	0.9114	0.99264
8534.21	0.95427	0.92681	0.99325
8536.19	0.96821	0.94601	0.99411
8538.13	0.98043	0.96728	0.99504
8540.15	0.99021	0.98788	0.99624
8542.1	0.99685	1.00541	0.99699
8544.12	0.99993	1.02095	0.99759
8546.21	1.00071	1.03292	0.998
8548.3	0.99989	1.04092	0.99808
8550.33	0.99822	1.0449	0.99829
8552.38	0.99627	1.04557	0.9995
8554.41	0.99383	1.04384	1.0027
8556.43	0.99074	1.0406	1.00616
8558.5	0.98677	1.0371	1.00815
8560.42	0.98307	1.03338	1.00896
8562.31	0.98101	1.02929	1.00893
8564.34	0.98214	1.02519	1.00823
8566.33	0.98752	1.0215	1.00829
8568.12	0.9968	1.01885	1.00908
8570.19	1.00856	1.01713	1.00966
8572.18	1.02076	1.01572	1.00958
8574.11	1.03146	1.0143	1.00969
8576.22	1.04023	1.01166	1.00955
8578.29	1.04714	1.00821	1.00906
8580.4	1.05187	1.00494	1.00939
8582.33	1.05451	1.00173	1.00851
8584.41	1.05481	0.99889	1.00756
8586.48	1.05246	0.99712	1.00727
8588.49	1.04718	0.99729	1.0069
8590.46	1.03916	0.99862	1.00631
8592.47	1.0293	1.00022	1.00604
8594.41	1.01836	1.00094	1.00536
8596.24	1.0071	1.00013	1.00449
8598.28	0.99613	0.99753	1.00382
8600.19	0.98611	0.99299	1.00287
8602.31	0.97774	0.98773	1.00198
8604.29	0.97121	0.9825	1.00102
8606.23	0.9669	0.97764	1.00061
8608.32	0.96489	0.97446	0.99983
8610.3	0.96478	0.9723	0.9985
8612.25	0.96569	0.97174	0.9988
8614.33	0.96731	0.97271	0.99751
8616.46	0.96856	0.97523	0.9963
8618.52	0.96958	0.97862	0.99717
8620.5	0.97084	0.98155	0.99695
8622.38	0.97146	0.98764	0.99644
8624.48	0.97225	0.99373	0.9957
8626.4	0.97299	0.99904	0.99522
8628.35	0.97391	1.0047	0.99511
8630.38	0.97544	1.01016	0.99504
8632.16	0.97759	1.01464	0.99477
8635.14	0.98175	1.02057	0.99504
8638.28	0.98758	1.02429	0.99439
8641.09	0.99282	1.02566	0.99513
8644.23	0.99764	1.02613	0.99493
8647.34	1.0017	1.02557	0.99495
8650.37	1.00467	1.02298	0.99532
8653.44	1.00756	1.0164	0.99582
8656.52	1.01095	1.00648	0.99616
8659.38	1.01439	0.99653	0.99646
8662.25	1.01837	0.98837	0.99682
8665.15	1.023	0.98334	0.99757
8668.09	1.02685	0.98191	0.99867
8671.22	1.02855	0.98342	1.00093
8674.31	1.0276	0.98669	1.00197
8677.36	1.02413	0.99005	1.00018
8680.45	1.01916	0.99219	0.99784
8683.44	1.01336	0.99233	0.99842
8686.47	1.00712	0.99098	0.99979
8689.35	1.00203	0.98952	1.00066
8692.38	0.99912	0.98921	1.00115
8695.3	0.99828	0.9911	1.00167
8698.16	0.99925	0.99485	1.00244
8701.12	1.00062	0.9995	1.00306
8704.31	1.00129	1.00402	1.00303
8707.35	0.99983	1.00795	1.00286
8710.28	0.99559	1.01177	1.00303
8713.4	0.99055	1.01601	1.00284
8716.44	0.98632	1.01959	1.00167
8719.42	0.98495	1.02146	1.00084
8722.33	0.98543	1.02149	0.99975
8725.31	0.98638	1.02016	0.99846
8728.29	0.98743	1.01795	0.99795
8731.17	0.98835	1.01492	0.99762
8734.16	0.9898	1.01121	0.99717
8737.22	0.99162	1.00595	0.99655
8740.32	0.99356	0.99878	0.9963
8743.31	0.99578	0.99151	0.99669
8746.31	0.998	0.98631	0.99706
8749.38	1.00042	0.98328	0.99731
8752.42	1.00269	0.98334	0.99762
8755.2	1.00495	0.98536	0.99805
8758.27	1.00715	0.98912	0.99808
8761.24	1.00901	0.99327	0.99784
8764.25	1.0109	0.99698	0.99784
8767.19	1.0126	0.99897	0.99813
8770.06	1.01434	0.99934	0.99855
8773.22	1.01562	0.9986	0.99857
8776.34	1.01661	0.99781	0.99827
8779.33	1.01653	0.99734	0.99821
8782.35	1.01595	0.99717	0.99834
8785.37	1.01419	0.99694	0.99877
8788.32	1.01182	0.99634	0.99896
8791.31	1.00883	0.99622	0.99903
8794.16	1.00616	0.99621	0.99927
8796.97	1.00375	0.99695	0.99962
8800.15	1.00248	0.99819	1
8803.15	1.00178	0.99936	1.00001
8806.26	1.00198	1.0002	1.00005
8809.15	1.00234	1.00122	1.0002
8812.34	1.00322	1.00318	1.00069
8815.35	1.00381	1.00591	1.00088
8818.36	1.0042	1.00869	1.00114
8821.37	1.00392	1.0107	1.00132
8824.27	1.00341	1.01153	1.00147
8827.21	1.0023	1.01118	1.00152
8830.16	1.00068	1.00981	1.0017
8833.21	0.99902	1.00832	1.00218
8836.16	0.99804	1.00669	1.00191
8839.18	0.99718	1.00569	1.00181
8842.32	0.99704	1.00445	1.00167
8845.39	0.99655	1.00312	1.00191
8848.38	0.9961	1.00171	1.00216
8851.42	0.99551	1.00011	1.00223
8854.41	0.99533	0.99878	1.00196
8857.34	0.99526	0.99719	1.00166
8860.19	0.99544	0.99596	1.00193
8863.19	0.99607	0.99479	1.00199
8866.2	0.99697	0.99417	1.00172
8869.2	0.99825	0.9943	1.00145
8872.21	0.99956	0.99506	1.00155
8875.3	1.00114	0.99568	1.00177
8878.47	1.00275	0.99621	1.00152
8881.48	1.00438	0.99623	1.00175
8884.46	1.00627	0.99547	1.00152
8887.29	1.00792	0.99496	1.00102
8890.28	1.0096	0.99464	1.00084
8893.34	1.01072	0.99466	1.00072
8896.14	1.01138	0.99501	1.00069
8899.02	1.01131	0.99573	1.00057
8902.24	1.01058	0.99701	1.00043
8905.31	1.00927	0.99891	1.00021
8908.34	1.00725	1.00138	0.99995
8911.26	1.0054	1.0041	0.99992
8914.38	1.00382	1.00657	1.00009
8917.38	1.00217	1.00807	1.0001
8920.27	1.00145	1.0084	1.00044
8923.4	1.00068	1.00776	0.99972
8926.33	1.00007	1.00641	0.99982
8929.23	0.99983	1.00439	1.00019
8932.12	0.99942	1.00233	1.00017
8936.25	0.99886	0.99973	1.00013
8940.26	0.99869	0.99862	1.00057
8944.28	0.99862	0.99846	1.00025
8948.45	0.99832	0.99943	0.99985
8952.4	0.99812	1.00007	0.99948
8956.46	0.99756	1.00015	0.9997
8960.15	0.99677	0.99938	1.00002
8963.99	0.9964	0.99799	0.99969
8968.14	0.9958	0.99689	0.99953
8972.15	0.99495	0.99618	0.99914
8976.23	0.99432	0.99682	0.99898
8980.35	0.99377	0.99757	0.99924
8984.37	0.99361	0.99826	0.99973
8988.39	0.99376	0.99863	1.00026
8992.18	0.9936	0.9988	1.00076
8996.08	0.9938	0.99894	1.001
9000.08	0.9941	0.9992	1.00059
9004.11	0.99417	0.99957	1.00001
9008.14	0.99431	0.99977	1.00018
9012.22	0.99469	0.99992	1.0001
9016.31	0.9952	1.00058	0.99945
9020.27	0.99553	1.00158	0.99934
9024.36	0.9956	1.00269	0.99888
9028.03	0.99528	1.00316	0.99801
9031.97	0.9952	1.00296	0.99773
9036.03	0.99462	1.00223	0.99764
9040.02	0.99431	1.00105	0.99746
9044.09	0.99394	0.99986	0.9971
9048	0.99297	0.99915	0.99741
9052.12	0.99236	0.99882	0.99703
9056.24	0.99158	0.99841	0.99651
9060.21	0.99069	0.99833	0.99637
9064.18	0.98999	0.99822	0.99556
9068.07	0.98936	0.99863	0.99509
9072.01	0.98862	0.99927	0.99452
9075.87	0.9881	0.99969	0.9943
9079.93	0.98749	0.99985	0.99375
9084.08	0.98653	0.9991	0.99365
9088.27	0.98599	0.99812	0.99296
9092.22	0.98523	0.99713	0.99223
9096.22	0.98461	0.9965	0.99222
9100.15	0.98414	0.9961	0.99263
9103.87	0.98324	0.99595	0.99016
9107.88	0.98257	0.99573	0.98957
9111.97	0.98184	0.99549	0.99011
9116.07	0.981	0.99528	0.98975
9120.01	0.98048	0.99529	0.98917
9124	0.9793	0.99542	0.98871
9127.98	0.97897	0.99547	0.98819
9132.13	0.97833	0.99568	0.9873

## Sheet: Fig. 3b
Experimental data (Ni R-space)					Fitting data (Ni R-space)
	NiFe-BTC//G(Ni)	NiO	Ni foil			NiFe-BTC//G(Ni)	NiO	Ni foil
Radial distance (Å)	|χ(R)|(Å-4)	|χ(R)|(Å-4)	|χ(R)|(Å-4)		Radial distance (Å)	|χ(R)|(Å-4)	|χ(R)|(Å-4)	|χ(R)|(Å-4)
0					0	30.335	12.1676	0.05681
0.03068					0.03068	30.3768	12.1749	0.06157
0.06136	30.3126	12.0581	0.07546		0.06136	30.4701	12.1929	0.07271
0.09204	30.4092	12.0794	0.07531		0.09204	30.5669	12.2138	0.08475
0.12272	30.4759	12.0933	0.07612		0.12272	30.6388	12.2305	0.09383
0.1534	30.503	12.0978	0.07832		0.1534	30.671	12.2384	0.09777
0.18408	30.4868	12.0916	0.08181		0.18408	30.6583	12.2357	0.09572
0.21476	30.4285	12.0744	0.08606		0.21476	30.6033	12.2237	0.08801
0.24544	30.3356	12.0474	0.09036		0.24544	30.5181	12.2065	0.07651
0.27612	30.227	12.0162	0.09416		0.27612	30.4295	12.1925	0.06543
0.3068	30.1624	12.0339	0.09729		0.3068	30.3843	12.1914	0.06183
0.33748	30.2284	12.0743	0.1001		0.33748	30.4231	12.2078	0.07069
0.36816	30.3563	12.1118	0.10333		0.36816	30.5256	12.2366	0.08856
0.39884	30.4815	12.1411	0.10784		0.39884	30.643	12.2679	0.10884
0.42951	30.581	12.1592	0.11412		0.42951	30.7408	12.2925	0.12671
0.46019	30.6448	12.1666	0.12199		0.46019	30.7988	12.3042	0.13903
0.49087	30.6726	12.172	0.13046		0.49087	30.8071	12.3001	0.14396
0.52155	30.6759	12.1946	0.13808		0.52155	30.7651	12.2816	0.14077
0.55223	30.6821	12.2526	0.14324		0.55223	30.6833	12.2554	0.13016
0.58291	30.731	12.3474	0.14458		0.58291	30.5895	12.2355	0.11497
0.61359	30.8524	12.4686	0.1412		0.61359	30.5363	12.2395	0.10159
0.64427	31.0441	12.604	0.13299		0.64427	30.5803	12.2741	0.10013
0.67495	31.2808	12.7418	0.12093		0.67495	30.7178	12.3281	0.11699
0.70563	31.5326	12.8707	0.10764		0.70563	30.897	12.385	0.14728
0.73631	31.7727	12.9806	0.09802		0.73631	31.0725	12.4322	0.18211
0.76699	31.9797	13.0633	0.09835		0.76699	31.2162	12.4629	0.21442
0.79767	32.1388	13.1138	0.11169		0.79767	31.3136	12.4765	0.23908
0.82835	32.2431	13.1313	0.13517		0.82835	31.3638	12.4804	0.25233
0.85903	32.2961	13.1205	0.16397		0.85903	31.3818	12.4902	0.25162
0.88971	32.3132	13.0924	0.19458		0.88971	31.4006	12.526	0.23594
0.92039	32.322	13.0639	0.2253		0.92039	31.4669	12.6007	0.20637
0.95107	32.3589	13.0549	0.25575		0.95107	31.6206	12.7111	0.16803
0.98175	32.4583	13.0814	0.28636		0.98175	31.8709	12.8429	0.13515
1.01243	32.638	13.1479	0.31772		1.01243	32.1945	12.9796	0.136
1.04311	32.8915	13.2453	0.34987		1.04311	32.5533	13.1076	0.18191
1.07379	33.1928	13.3582	0.38162		1.07379	32.9091	13.2181	0.25069
1.10447	33.5089	13.4718	0.4103		1.10447	33.2317	13.309	0.32261
1.13515	33.8105	13.5769	0.43188		1.13515	33.5026	13.3853	0.38553
1.16583	34.0785	13.6722	0.44145		1.16583	33.7186	13.4593	0.43043
1.1965	34.3088	13.7637	0.43379		1.1965	33.8953	13.5488	0.44999
1.22718	34.5142	13.8638	0.40414		1.22718	34.0686	13.6715	0.43846
1.25786	34.7243	13.9871	0.3491		1.25786	34.2907	13.839	0.39202
1.28854	34.9801	14.1458	0.26824		1.28854	34.6168	14.0535	0.30964
1.31922	35.3231	14.3457	0.17059		1.31922	35.0848	14.3078	0.1958
1.3499	35.7805	14.5847	0.12168		1.3499	35.7005	14.5905	0.09211
1.38058	36.3543	14.8545	0.22925		1.38058	36.4363	14.889	0.18958
1.41126	37.02	15.1435	0.40193		1.41126	37.2429	15.193	0.38
1.44194	37.7337	15.4392	0.59097		1.44194	38.0607	15.4939	0.58537
1.47262	38.4418	15.73	0.77756		1.47262	38.8296	15.7853	0.78569
1.5033	39.0883	16.0048	0.94578		1.5033	39.4938	16.0606	0.96421
1.53398	39.621	16.253	1.07977		1.53398	40.0053	16.3118	1.10445
1.56466	39.9954	16.4633	1.16424		1.56466	40.3265	16.5284	1.19087
1.59534	40.1769	16.6235	1.18617		1.59534	40.4313	16.6964	1.21078
1.62602	40.1428	16.7204	1.13821		1.62602	40.3063	16.8001	1.15786
1.6567	39.8828	16.7402	1.0266		1.6567	39.9514	16.823	1.04066
1.68738	39.3999	16.6706	0.89285		1.68738	39.3788	16.7508	0.90562
1.71806	38.7096	16.502	0.85896		1.71806	38.6125	16.5742	0.88196
1.74874	37.8384	16.2308	1.089		1.74874	37.6862	16.2916	1.12987
1.77942	36.8228	15.8615	1.59058		1.77942	36.6416	15.9123	1.64565
1.8101	35.7064	15.4104	2.27959		1.8101	35.5254	15.4595	2.34357
1.84078	34.5382	14.9102	3.09705		1.84078	34.387	14.974	3.16501
1.87146	33.3706	14.4169	4.00387		1.87146	33.2764	14.5186	4.07078
1.90214	32.2599	14.0187	4.96664		1.90214	32.2432	14.1769	5.02745
1.93282	31.2826	13.8229	5.95245		1.93282	31.3436	14.0245	6.00245
1.9635	30.668	13.8726	6.92779		1.9635	30.6913	14.0636	6.96298
1.99418	30.8881	14.0787	7.85891		1.99418	30.6126	14.2048	7.87638
2.02485	31.3832	14.3026	8.71288		2.02485	30.9276	14.3368	8.71109
2.05553	31.7782	14.4415	9.45889		2.05553	31.1982	14.3814	9.43786
2.08621	32.0177	14.4398	10.0696		2.08621	31.3389	14.307	10.031
2.11689	32.0994	14.2901	10.5224		2.11689	31.3473	14.1407	10.4693
2.14757	32.038	14.0575	10.8005		2.14757	31.2405	14.0027	10.7374
2.17825	31.8571	13.9427	10.8938		2.17825	31.0438	14.1246	10.8262
2.20893	31.5855	14.2565	10.7993		2.20893	30.7863	14.6849	10.733
2.23961	31.2547	15.0957	10.5212		2.23961	30.498	15.6345	10.4624
2.27029	30.8963	16.305	10.071		2.27029	30.2082	16.836	10.0251
2.30097	30.5396	17.7276	9.4663		2.30097	30.0762	18.1761	9.43808
2.33165	30.2103	19.2508	8.73058		2.33165	30.2967	19.5675	8.72344
2.36233	30.073	20.7841	7.89151		2.36233	30.4686	20.9374	7.90727
2.39301	30.2931	22.2475	6.97965		2.39301	30.5775	22.2224	7.01854
2.42369	30.4451	23.5701	6.02696		2.42369	30.6213	23.3684	6.08764
2.45437	30.5273	24.6906	5.06516		2.45437	30.6041	24.3308	5.14501
2.48505	30.5445	25.5596	4.12422		2.48505	30.5346	25.0757	4.21984
2.51573	30.5059	26.1419	3.23093		2.51573	30.425	25.5806	3.33881
2.54641	30.4237	26.4179	2.4078		2.54641	30.2899	25.8344	2.52525
2.57709	30.3121	26.384	1.67217		2.57709	30.1451	25.8371	1.79859
2.60777	30.1856	26.0525	1.03573		2.60777	30.0216	25.5989	1.175
2.63845	30.0678	25.4499	0.50482		2.63845	30.1245	25.1384	0.6721
2.66913	30.1036	24.6151	0.09034		2.66913	30.2212	24.4813	0.33774
2.69981	30.2219	23.5959	0.25733		2.69981	30.285	23.6583	0.30869
2.73049	30.3401	22.4456	0.49079		2.73049	30.3124	22.7037	0.44753
2.76117	30.4564	21.2195	0.64586		2.76117	30.3042	21.653	0.55754
2.79184	30.5732	19.9706	0.73356		2.79184	30.2644	20.5422	0.6109
2.82252	30.6914	18.7465	0.76576		2.82252	30.2001	19.4061	0.61563
2.8532	30.8078	17.5864	0.75316		2.8532	30.1213	18.2771	0.5874
2.88388	30.9158	16.519	0.70479		2.88388	30.0516	17.1852	0.54394
2.91456	31.006	15.5621	0.62892		2.91456	30.0811	16.1563	0.50197
2.94524	31.0683	14.7227	0.53617		2.94524	30.1515	15.2129	0.47332
2.97592	31.093	14.0007	0.44705		2.97592	30.2097	14.3735	0.46111
3.0066	31.0725	13.3934	0.40425		3.0066	30.247	13.6532	0.45974
3.03728	31.0022	12.9066	0.45819		3.03728	30.2601	13.0668	0.45984
3.06796	30.8809	12.5817	0.60589		3.06796	30.249	12.6389	0.45357
3.09864	30.7116	12.5111	0.80726		3.09864	30.2158	12.4273	0.43706
3.12932	30.501	12.6403	1.03102		3.12932	30.165	12.4435	0.41065
3.16	30.2623	12.7979	1.25661		3.16	30.1025	12.531	0.3782
3.19068	30.0903	12.9075	1.46864		3.19068	30.0373	12.5928	0.346
3.22136	30.3089	12.945	1.6546		3.22136	30.0403	12.6144	0.32104
3.25204	30.5729	12.9057	1.80452		3.25204	30.0975	12.6058	0.30821
3.28272	30.8213	12.8015	1.91109		3.28272	30.1445	12.5829	0.30745
3.3134	31.0392	12.6764	1.97003		3.3134	30.1755	12.5598	0.31388
3.34408	31.2157	12.6404	1.98024		3.34408	30.1884	12.5443	0.3208
3.37476	31.343	12.8168	1.94384		3.37476	30.1829	12.5357	0.32269
3.40544	31.4168	13.1783	1.86605		3.40544	30.1604	12.5277	0.31649
3.43612	31.4358	13.6426	1.75503		3.43612	30.1242	12.5132	0.30168
3.4668	31.4022	14.1589	1.62173		3.4668	30.0785	12.4877	0.27997
3.49748	31.321	14.6963	1.48011		3.49748	30.0297	12.4511	0.25487
3.52816	31.1995	15.2316	1.34786		3.52816	30.029	12.4076	0.23109
3.55884	31.0471	15.746	1.24704		3.55884	30.0726	12.3649	0.21338
3.58952	30.8745	16.2232	1.20248		3.58952	30.1093	12.3324	0.20457
3.62019	30.6931	16.6502	1.23488		3.62019	30.1342	12.3167	0.20389
3.65087	30.5156	17.0162	1.35103		3.65087	30.1455	12.3173	0.20747
3.68155	30.3572	17.3138	1.54216		3.68155	30.1427	12.3269	0.21067
3.71223	30.243	17.5386	1.79154		3.71223	30.1267	12.3361	0.21005
3.74291	30.211	17.6892	2.08156		3.74291	30.0997	12.3386	0.20402
3.77359	30.2541	17.7676	2.39588		3.77359	30.0648	12.3316	0.19287
3.80427	30.3172	17.7783	2.71904		3.80427	30.026	12.3155	0.17846
3.83495	30.3718	17.7276	3.03591		3.83495	30.017	12.2939	0.16399
3.86563	30.4111	17.6228	3.33155		3.86563	30.0526	12.2713	0.15311
3.89631	30.436	17.4712	3.59151		3.89631	30.0829	12.2526	0.14859
3.92699	30.4513	17.2784	3.80253		3.92699	30.1045	12.2407	0.15055
3.95767	30.4628	17.0486	3.95323		3.95767	30.1157	12.2351	0.15642
3.98835	30.4764	16.7839	4.03496		3.98835	30.116	12.2327	0.16253
4.01903	30.4964	16.4859	4.04237		4.01903	30.106	12.2299	0.16581
4.04971	30.5241	16.1572	3.9741		4.04971	30.0871	12.2242	0.16441
4.08039	30.5581	15.8041	3.83307		4.08039	30.0617	12.215	0.15785
4.11107	30.5951	15.4407	3.62691		4.11107	30.0328	12.2039	0.14685
4.14175	30.6308	15.0924	3.36819		4.14175	30.0111	12.1937	0.13327
4.17243	30.6615	14.8002	3.07487		4.17243	30.0313	12.1871	0.11992
4.20311	30.684	14.6179	2.77088		4.20311	30.0554	12.1851	0.11007
4.23379	30.6963	14.5944	2.48667		4.23379	30.0737	12.1867	0.10618
4.26447	30.6972	14.7434	2.25825		4.26447	30.0845	12.1889	0.10828
4.29515	30.6869	15.0318	2.12128		4.29515	30.0872	12.1888	0.1139
4.32583	30.6668	15.4029	2.09777		4.32583	30.082	12.1844	0.11976
4.35651	30.6394	15.8025	2.1834		4.35651	30.0696	12.1753	0.12328
4.38719	30.6084	16.1889	2.35038		4.38719	30.0517	12.1624	0.12299
4.41786	30.5781	16.5333	2.56334		4.41786	30.0303	12.1481	0.1185
4.44854	30.5532	16.8177	2.79183		4.44854	30.0077	12.1357	0.11035
4.47922	30.5373	17.0326	3.01398		4.47922	30.0156	12.1283	0.09988
4.5099	30.532	17.1754	3.21547		4.5099	30.0352	12.1267	0.08907
4.54058	30.5362	17.2491	3.38729		4.54058	30.0506	12.1295	0.08032
4.57126	30.5465	17.2602	3.52394		4.57126	30.0608	12.1334	0.07565
4.60194	30.5585	17.2178	3.622		4.60194	30.065	12.1353	0.07548
4.63262	30.5678	17.1314	3.6793		4.63262	30.0634	12.1336	0.0783
4.6633	30.5708	17.0098	3.69445		4.6633	30.0564	12.128	0.08175
4.69398	30.5653	16.8599	3.66665		4.69398	30.045	12.1193	0.08384
4.72466	30.5502	16.6856	3.5958		4.72466	30.0307	12.1096	0.08347
4.75534	30.5257	16.4881	3.48269		4.75534	30.015	12.1014	0.08031
4.78602	30.493	16.2657	3.32924		4.78602	30.0044	12.0969	0.07481
4.8167	30.4543	16.0145	3.13876		4.8167	30.0165	12.0969	0.06796
4.84738	30.4127	15.7294	2.9161		4.84738	30.0281	12.0998	0.06123
4.87806	30.3719	15.4049	2.66775		4.87806	30.0362	12.1034	0.05627
4.90874	30.3366	15.0367	2.40172		4.90874	30.0405	12.1053	0.0542
4.93942	30.3112	14.6218	2.12749		4.93942	30.0406	12.1043	0.05491
4.9701	30.2991	14.1606	1.85581		4.9701	30.0369	12.1003	0.05711
5.00078	30.3009	13.6583	1.59847		5.00078	30.0301	12.0939	0.05921
5.03146	30.3141	13.1318	1.36789		5.03146	30.021	12.0864	0.06
5.06214	30.3346	12.6474	1.17618		5.06214	30.0107	12.0797	0.05884
5.09282	30.3583	12.5426	1.03292		5.09282	30.0009	12.0755	0.05563
5.1235	30.3819	12.992	0.94124		5.1235	30.0097	12.0745	0.05079
5.15418	30.4034	13.5784	0.89473		5.15418	30.0177	12.076	0.04511
5.18486	30.4216	14.1755	0.87891		5.18486	30.0235	12.0785	0.03975
5.21553	30.4358	14.7453	0.87733		5.21553	30.0266	12.0805	0.03603
5.24621	30.446	15.2642	0.87689		5.24621	30.0269	12.0808	0.03482
5.27689	30.4526	15.7135	0.86966		5.27689	30.0246	12.0794	0.03589
5.30757	30.4559	16.0781	0.85227		5.30757	30.0202	12.0764	0.03805
5.33825	30.4565	16.3464	0.82452		5.33825	30.0141	12.0727	0.04007
5.36893	30.4552	16.5108	0.7882		5.36893	30.007	12.0692	0.04109
5.39961	30.4527	16.5681	0.74602		5.39961	30.0003	12.0668	0.04072
5.43029	30.4494	16.5194	0.70095		5.43029	30.0071	12.0656	0.03898
5.46097	30.4461	16.3705	0.65571		5.46097	30.0129	12.0653	0.03621
5.49165	30.4429	16.131	0.61249		5.49165	30.0172	12.0651	0.03296
5.52233	30.4403	15.8143	0.57296		5.52233	30.0198	12.0642	0.02994
5.55301	30.4381	15.4367	0.53829		5.55301	30.0205	12.0622	0.0278
5.58369	30.4364	15.0174	0.50927		5.58369	30.0194	12.059	0.02689
5.61437	30.435	14.5773	0.48635		5.61437	30.0169	12.0551	0.02701
5.64505	30.4336	14.1402	0.46949		5.64505	30.0133	12.0511	0.02759
5.67573	30.4321	13.7324	0.45805		5.67573	30.0093	12.048	0.02804
5.70641	30.4302	13.3855	0.45058		5.70641	30.0063	12.0465	0.02793
5.73709	30.4277	13.1351	0.44501		5.73709	30.0066	12.0464	0.02712
5.76777	30.4248	13.0086	0.43889		5.76777	30.0095	12.0472	0.02569
5.79845	30.4213	12.9956	0.42983		5.79845	30.0126	12.0478	0.02389
5.82913	30.4174	13.045	0.41591		5.82913	30.015	12.0474	0.02209
5.85981	30.413	13.1025	0.39595		5.85981	30.0164	12.0456	0.02063
5.89049	30.4081	13.1333	0.36968		5.89049	30.0167	12.0422	0.01974
5.92117	30.4025	13.1207	0.33788		5.92117	30.016	12.0378	0.01937
5.95185	30.3956	13.0591	0.30233		5.95185	30.0145	12.0331	0.01926

## Sheet: Fig. 3c
|χ(R)|(Å-4)	Radial distance (Å)	Radial distance (Å)
	Experimental data (Ni R-space)	Fitting data (Ni R-space)
0	0.14688	0.33496
0.03068	0.2061	0.37683
0.06136	0.31259	0.47008
0.09204	0.40921	0.56695
0.12272	0.47587	0.63878
0.1534	0.50303	0.67104
0.18408	0.4868	0.65832
0.21476	0.42851	0.60329
0.24544	0.33557	0.51815
0.27612	0.22699	0.42951
0.3068	0.16241	0.38427
0.33748	0.2284	0.42306
0.36816	0.3563	0.52559
0.39884	0.48149	0.64303
0.42951	0.58098	0.74076
0.46019	0.64483	0.79876
0.49087	0.67259	0.80711
0.52155	0.67585	0.76512
0.55223	0.68208	0.68334
0.58291	0.73102	0.58949
0.61359	0.85238	0.53626
0.64427	1.04406	0.58027
0.67495	1.2808	0.71781
0.70563	1.53259	0.89697
0.73631	1.7727	1.07251
0.76699	1.97972	1.21622
0.79767	2.13876	1.31365
0.82835	2.2431	1.36383
0.85903	2.29612	1.38176
0.88971	2.3132	1.40062
0.92039	2.32203	1.46692
0.95107	2.35894	1.62059
0.98175	2.45832	1.87088
1.01243	2.63805	2.19453
1.04311	2.89153	2.55327
1.07379	3.19283	2.9091
1.10447	3.50893	3.2317
1.13515	3.81045	3.50257
1.16583	4.07847	3.71856
1.1965	4.30878	3.89526
1.22718	4.51421	4.06859
1.25786	4.72429	4.29069
1.28854	4.98011	4.61676
1.31922	5.32315	5.08482
1.3499	5.78054	5.70047
1.38058	6.35427	6.43633
1.41126	7.01995	7.24287
1.44194	7.73374	8.06072
1.47262	8.44178	8.82962
1.5033	9.08825	9.49379
1.53398	9.62102	10.0053
1.56466	9.99544	10.3265
1.59534	10.1769	10.4313
1.62602	10.1428	10.3063
1.6567	9.8828	9.95139
1.68738	9.39995	9.3788
1.71806	8.70958	8.61246
1.74874	7.83841	7.6862
1.77942	6.82276	6.64158
1.8101	5.7064	5.52538
1.84078	4.53825	4.38703
1.87146	3.37058	3.2764
1.90214	2.25986	2.24321
1.93282	1.28255	1.34359
1.9635	0.66803	0.6913
1.99418	0.88806	0.61258
2.02485	1.38319	0.92765
2.05553	1.77819	1.19818
2.08621	2.01766	1.33891
2.11689	2.09939	1.34728
2.14757	2.038	1.24048
2.17825	1.85707	1.04383
2.20893	1.58549	0.78635
2.23961	1.25471	0.49798
2.27029	0.89627	0.20817
2.30097	0.5396	0.07622
2.33165	0.2103	0.29671
2.36233	0.07304	0.46856
2.39301	0.2931	0.57746
2.42369	0.44506	0.62134
2.45437	0.52733	0.60414
2.48505	0.54453	0.53458
2.51573	0.50586	0.42499
2.54641	0.42371	0.28994
2.57709	0.31209	0.14505
2.60777	0.18562	0.02159
2.63845	0.06779	0.12447
2.66913	0.10362	0.22121
2.69981	0.22195	0.28496
2.73049	0.34006	0.3124
2.76117	0.45635	0.30418
2.79184	0.57324	0.2644
2.82252	0.6914	0.20009
2.8532	0.80783	0.12133
2.88388	0.91581	0.05162
2.91456	1.00605	0.08113
2.94524	1.06831	0.15146
2.97592	1.09299	0.2097
3.0066	1.0725	0.24698
3.03728	1.00217	0.26014
3.06796	0.88094	0.24898
3.09864	0.7116	0.21582
3.12932	0.50103	0.165
3.16	0.26233	0.10252
3.19068	0.09029	0.03726
3.22136	0.30893	0.04026
3.25204	0.57286	0.09751
3.28272	0.82133	0.14448
3.3134	1.0392	0.17553
3.34408	1.21565	0.18841
3.37476	1.343	0.18287
3.40544	1.41678	0.16043
3.43612	1.43584	0.12417
3.4668	1.40224	0.07845
3.49748	1.32098	0.02973
3.52816	1.1995	0.02896
3.55884	1.04711	0.07263
3.58952	0.87448	0.10926
3.62019	0.69313	0.13419
3.65087	0.51559	0.14548
3.68155	0.3572	0.14268
3.71223	0.24296	0.12672
3.74291	0.21097	0.09974
3.77359	0.25409	0.06482
3.80427	0.31717	0.02604
3.83495	0.3718	0.01699
3.86563	0.41106	0.05261
3.89631	0.43604	0.0829
3.92699	0.45128	0.10446
3.95767	0.46279	0.11567
3.98835	0.47644	0.11602
4.01903	0.49643	0.10601
4.04971	0.52415	0.08714
4.08039	0.55814	0.06169
4.11107	0.59505	0.0328
4.14175	0.63079	0.01108
4.17243	0.6615	0.03133
4.20311	0.68404	0.05536
4.23379	0.69626	0.07369
4.26447	0.69715	0.08454
4.29515	0.68686	0.08724
4.32583	0.66675	0.08196
4.35651	0.63937	0.06963
4.38719	0.60836	0.05174
4.41786	0.57813	0.03026
4.44854	0.55323	0.00772
4.47922	0.53732	0.01561
4.5099	0.53201	0.03517
4.54058	0.5362	0.05064
4.57126	0.54654	0.06078
4.60194	0.55853	0.06502
4.63262	0.56781	0.06336
4.6633	0.57084	0.05636
4.69398	0.56533	0.04501
4.72466	0.55025	0.03068
4.75534	0.52573	0.01504
4.78602	0.49303	0.00445
4.8167	0.45432	0.01649
4.84738	0.41267	0.02806
4.87806	0.37195	0.03625
4.90874	0.33662	0.04046
4.93942	0.31123	0.04059
4.9701	0.2991	0.03693
5.00078	0.30088	0.03011
5.03146	0.31411	0.02102
5.06214	0.33462	0.01068
5.09282	0.35829	0.000949873
5.1235	0.38192	0.00969
5.15418	0.40342	0.01774
5.18486	0.42156	0.0235
5.21553	0.4358	0.02659
5.24621	0.44605	0.02692
5.27689	0.45258	0.02464
5.30757	0.45587	0.02017
5.33825	0.45653	0.01407
5.36893	0.45524	0.00702
5.39961	0.45268	0.000278701
5.43029	0.44945	0.0071
5.46097	0.44609	0.0129
5.49165	0.44295	0.01721
5.52233	0.44027	0.01977
5.55301	0.43811	0.02047
5.58369	0.43641	0.01942
5.61437	0.435	0.01687
5.64505	0.43364	0.01326
5.67573	0.4321	0.00926
5.70641	0.43018	0.00627
5.73709	0.42775	0.00664
5.76777	0.42478	0.00954
5.79845	0.4213	0.01262
5.82913	0.41737	0.01501
5.85981	0.41301	0.0164
5.89049	0.40815	0.01672
5.92117	0.4025	0.01605
5.95185	0.39559	0.01454
5.98253	0.38677	0.01245
6.0132	0.37525	0.01009
6.04388	0.36024	0.00783
6.07456	0.34109	0.0062
6.10524	0.31736	0.00567
6.13592	0.28896	0.00616
6.1666	0.25624	0.00704
6.19728	0.22003	0.00781
6.22796	0.18176	0.00827
6.25864	0.14369	0.00835
6.28932	0.10955	0.00811
6.32	0.08574	0.00762
6.35068	0.08003	0.00699
6.38136	0.09154	0.00633
6.41204	0.11029	0.0057
6.44272	0.12859	0.00513
6.4734	0.14276	0.00462
6.50408	0.15128	0.00415
6.53476	0.15374	0.00372
6.56544	0.15048	0.0034
6.59612	0.14234	0.00334
6.6268	0.13056	0.00362
6.65748	0.11664	0.00416
6.68816	0.10225	0.00481
6.71884	0.08909	0.00538
6.74952	0.07862	0.00574
6.7802	0.07168	0.00582
6.81087	0.06827	0.00556
6.84155	0.0677	0.00499
6.87223	0.06919	0.00416
6.90291	0.07245	0.00317
6.93359	0.07764	0.00221
6.96427	0.08505	0.00163
6.99495	0.09469	0.0017
7.02563	0.10618	0.00207
7.05631	0.11874	0.00228
7.08699	0.13148	0.00217
7.11767	0.14351	0.00173
7.14835	0.15409	0.00132
7.17903	0.16267	0.00185
7.20971	0.16892	0.00324
7.24039	0.17272	0.00492
7.27107	0.17414	0.00662
7.30175	0.17338	0.00814
7.33243	0.17073	0.00934
7.36311	0.16653	0.0101
7.39379	0.16113	0.01035
7.42447	0.15482	0.01005
7.45515	0.14784	0.00924
7.48583	0.14043	0.00801
7.51651	0.13274	0.00646
7.54719	0.12497	0.00478
7.57787	0.1173	0.00317
7.60854	0.10994	0.00198
7.63922	0.10313	0.00169
7.6699	0.0971	0.00203
7.70058	0.09209	0.00229
7.73126	0.08824	0.00225
7.76194	0.08562	0.00203
7.79262	0.08418	0.00215
7.8233	0.08374	0.00303
7.85398	0.08402	0.00446
7.88466	0.08463	0.00609
7.91534	0.08517	0.00767
7.94602	0.0852	0.00902
7.9767	0.08432	0.01
8.00738	0.08221	0.01052
8.03806	0.07869	0.01053
8.06874	0.07377	0.01004
8.09942	0.06777	0.0091
8.1301	0.06151	0.00778
8.16078	0.05647	0.00621
8.19146	0.05477	0.00453
8.22214	0.05822	0.00287
8.25282	0.06697	0.00136
8.2835	0.0796	0.000219488
8.31418	0.09439	0.00083732
8.34486	0.1099	0.00136
8.37554	0.12507	0.0015
8.40621	0.13916	0.00133
8.43689	0.15163	0.00102
8.46757	0.16218	0.00105
8.49825	0.17066	0.00166
8.52893	0.17709	0.00248
8.55961	0.18163	0.00328
8.59029	0.18453	0.00393
8.62097	0.18608	0.00434
8.65165	0.18662	0.00448
8.68233	0.18647	0.00432
8.71301	0.18593	0.00389
8.74369	0.18528	0.00323
8.77437	0.18475	0.00243
8.80505	0.18457	0.00167
8.83573	0.18494	0.00133
8.86641	0.18606	0.00173
8.89709	0.18807	0.00246
8.92777	0.19105	0.00316
8.95845	0.19496	0.00371
8.98913	0.19968	0.00408
9.01981	0.20496	0.00424
9.05049	0.21053	0.00421
9.08117	0.21607	0.00402
9.11185	0.22128	0.00371
9.14253	0.22593	0.00332
9.17321	0.22984	0.00293
9.20388	0.2329	0.00259
9.23456	0.23504	0.00237
9.26524	0.2362	0.00228
9.29592	0.23627	0.00231
9.3266	0.23513	0.00238
9.35728	0.23257	0.00246
9.38796	0.22832	0.00251
9.41864	0.2221	0.00251
9.44932	0.21364	0.00246
9.48	0.20272	0.00237
9.51068	0.18921	0.00225
9.54136	0.17312	0.00212
9.57204	0.15458	0.00197
9.60272	0.13388	0.00184
9.6334	0.11139	0.00173
9.66408	0.08761	0.00168
9.69476	0.06307	0.00171
9.72544	0.03829	0.00183
9.75612	0.01386	0.00203
9.7868	0.01048	0.00227
9.81748	0.03325	0.00248
9.84816	0.05501	0.00264
9.87884	0.07554	0.00271
9.90952	0.09479	0.00267
9.9402	0.11276	0.00252
9.97088	0.12942	0.00229

[truncated: 8 more sheets: Fig. 3d, Fig. 3e, Fig. 3f, Fig. 4a, Fig. 4b, Fig. 4c, Fig. 4d, Fig. 4e]
