# Supplementary material for: Exceptional catalytic activity of oxygen evolution reaction via two-dimensional graphene multilayer confined metal-organic frameworks
Source: Nat Commun. 2022 Oct 18;13:6171. doi: 10.1038/s41467-022-33847-z (PMC9579180; doi:10.1038/s41467-022-33847-z)
Supplement: Supplementary file 5 — Source Data [file 41467_2022_33847_MOESM5_ESM.zip › SI Figs Data.xlsx]

## Sheet: SI Fig. 4
Bulk NiFe-BTC powder		NiFe-BTC//G-2h		Graphite foil
Raman shift cm-1	Intensity (a.u.)	Raman shift cm-1	Intensity (a.u.)	Raman shift cm-1	Intensity (a.u.)
53.3923	786	54.1813	390	54.1813	1456
55.236	802	56.0269	444	56.0269	1460
57.0793	880	57.87	458	57.87	1450
58.9222	950	59.7128	490	59.7128	1456
60.7669	1010	61.5552	526	61.5552	1462
62.6091	1084	63.3994	518	63.3994	1458
64.4509	1094	65.2411	562	65.2411	1472
66.2924	1132	67.0824	570	67.0824	1472
68.1356	1126	68.9233	576	68.9233	1468
69.9763	1172	70.766	584	70.766	1468
71.8167	1176	72.6063	558	72.6063	1478
73.6567	1164	74.4461	608	74.4461	1480
75.4985	1146	76.2856	574	76.2856	1468
77.3378	1170	78.1269	570	78.1269	1460
79.1768	1158	79.9657	550	79.9657	1470
81.0153	1160	81.8041	588	81.8041	1476
82.8535	1136	83.6422	576	83.6422	1466
84.6935	1122	85.4798	584	85.4798	1472
86.531	1128	87.3172	574	87.3172	1476
88.3681	1120	89.1563	568	89.1563	1468
90.2049	1098	90.9929	564	90.9929	1476
92.0413	1082	92.8292	544	92.8292	1472
93.8774	1042	94.665	544	94.665	1476
95.713	1030	96.5006	536	96.5006	1476
97.5505	1014	98.3357	542	98.3357	1472
99.3855	988	100.171	512	100.171	1470
101.22	988	102.007	508	102.007	1478
103.054	960	103.841	520	103.841	1480
104.888	976	105.675	488	105.675	1480
106.722	950	107.508	460	107.508	1470
108.555	882	109.341	472	109.341	1460
110.388	912	111.174	482	111.174	1476
112.22	884	113.006	478	113.006	1476
114.052	892	114.838	460	114.838	1470
115.886	898	116.67	462	116.67	1470
117.717	900	118.501	480	118.501	1474
119.548	892	120.332	474	120.332	1474
121.379	874	122.164	466	122.164	1470
123.209	850	123.995	436	123.995	1472
125.039	848	125.824	452	125.824	1474
126.869	886	127.654	472	127.654	1464
128.698	864	129.483	456	129.483	1470
130.527	838	131.312	440	131.312	1468
132.355	858	133.14	452	133.14	1468
134.184	864	134.968	460	134.968	1466
136.011	882	136.796	440	136.796	1466
137.839	840	138.623	474	138.623	1460
139.666	846	140.45	426	140.45	1462
141.493	840	142.276	462	142.276	1456
143.319	836	144.102	466	144.102	1472
145.145	850	145.928	468	145.928	1466
146.971	872	147.754	464	147.754	1466
148.796	874	149.579	468	149.579	1466
150.621	886	151.404	462	151.404	1462
152.445	902	153.226	476	153.226	1466
154.267	910	155.05	478	155.05	1462
156.091	908	156.874	458	156.874	1464
157.915	904	158.697	460	158.697	1460
159.738	930	160.52	488	160.52	1456
161.561	968	162.343	474	162.343	1474
163.383	950	164.165	490	164.165	1466
165.205	974	165.987	528	165.987	1468
167.027	976	167.808	522	167.808	1472
168.848	994	169.63	494	169.63	1462
170.669	1012	171.45	506	171.45	1462
172.488	982	173.269	510	173.269	1460
174.308	1020	175.089	510	175.089	1466
176.128	998	176.909	554	176.909	1466
177.948	1006	178.728	516	178.728	1456
179.767	994	180.547	510	180.547	1466
181.586	984	182.366	536	182.366	1468
183.404	968	184.184	544	184.184	1474
185.22	996	186	526	186	1458
187.038	982	187.818	492	187.818	1452
188.855	944	189.635	522	189.635	1468
190.672	1002	191.452	494	191.452	1462
192.489	970	193.269	504	193.269	1468
194.303	946	195.083	532	195.083	1456
196.12	964	196.899	506	196.899	1462
197.935	962	198.714	526	198.714	1466
199.75	1008	200.529	520	200.529	1456
201.563	938	202.342	550	202.342	1462
203.378	1010	204.156	542	204.156	1462
205.192	934	205.971	590	205.971	1464
207.006	990	207.784	630	207.784	1480
208.818	980	209.596	608	209.596	1472
210.631	950	211.409	662	211.409	1454
212.444	944	213.221	646	213.221	1466
214.256	910	215.034	664	215.034	1458
216.066	900	216.843	602	216.843	1478
217.878	900	218.655	540	218.655	1466
219.689	870	220.466	538	220.466	1466
221.498	870	222.277	490	222.277	1464
223.309	878	224.086	494	224.086	1472
225.119	842	225.896	482	225.896	1468
226.927	858	227.706	448	227.706	1460
228.737	828	229.513	476	229.513	1472
230.546	846	231.322	476	231.322	1464
232.353	828	233.131	456	233.131	1474
234.162	842	234.938	464	234.938	1466
235.97	806	236.746	474	236.746	1470
237.776	820	238.551	458	238.551	1462
239.583	792	240.359	452	240.359	1464
241.39	766	242.166	450	242.166	1466
243.195	748	243.97	440	243.97	1468
245.002	760	245.777	440	245.777	1466
246.806	748	247.583	438	247.583	1466
248.611	754	249.386	424	249.386	1458
250.417	722	251.191	432	251.191	1460
252.22	704	252.994	432	252.994	1464
254.025	704	254.799	426	254.799	1470
255.827	702	256.603	430	256.603	1462
257.631	680	258.405	424	258.405	1454
259.433	678	260.208	422	260.208	1456
261.236	640	262.01	456	262.01	1468
263.039	636	263.812	468	263.812	1474
264.839	648	265.613	478	265.613	1464
266.642	652	267.415	482	267.415	1458
268.441	650	269.215	510	269.215	1460
270.243	642	271.016	506	271.016	1464
272.042	630	272.815	500	272.815	1462
273.843	678	274.616	536	274.616	1472
275.642	666	276.414	514	276.414	1460
277.442	624	278.214	506	278.214	1474
279.239	644	280.012	510	280.012	1468
281.039	642	281.811	502	281.811	1466
282.836	640	283.608	490	283.608	1468
284.635	668	285.406	480	285.406	1462
286.431	662	287.203	462	287.203	1462
288.227	656	289.001	436	289.001	1464
290.025	652	290.796	428	290.796	1466
291.82	654	292.593	422	292.593	1468
293.617	660	294.388	432	294.388	1464
295.412	652	296.182	400	296.182	1470
297.208	670	297.979	420	297.979	1460
299.002	654	299.772	420	299.772	1464
300.796	652	301.568	378	301.568	1470
302.591	652	303.361	390	303.361	1466
304.384	652	305.154	372	305.154	1464
306.178	628	306.948	378	306.948	1468
307.97	668	308.74	352	308.74	1464
309.762	638	310.534	382	310.534	1462
311.556	622	312.325	378	312.325	1462
313.347	624	314.116	364	314.116	1458
315.138	600	315.909	348	315.909	1456
316.93	624	317.699	360	317.699	1462
318.72	614	319.489	346	319.489	1468
320.51	594	321.281	334	321.281	1466
322.301	622	323.07	360	323.07	1462
324.09	626	324.859	342	324.859	1468
325.879	604	326.65	340	326.65	1464
327.67	600	328.438	318	328.438	1460
329.458	588	330.226	332	330.226	1476
331.245	570	332.015	332	332.015	1462
333.035	562	333.802	352	333.802	1464
334.822	580	335.589	346	335.589	1454
336.608	562	337.376	322	337.376	1470
338.394	584	339.164	322	339.164	1462
340.182	552	340.95	322	340.95	1464
341.968	548	342.735	330	342.735	1472
343.753	540	344.52	332	344.52	1458
345.538	560	346.307	316	346.307	1462
347.325	568	348.091	346	348.091	1466
349.109	560	349.875	338	349.875	1462
350.893	538	351.659	334	351.659	1470
352.676	548	353.444	334	353.444	1458
354.459	548	355.227	336	355.227	1464
356.244	540	357.01	316	357.01	1470
358.027	562	358.792	322	358.792	1468
359.809	554	360.574	314	360.574	1462
361.591	554	362.358	338	362.358	1456
363.372	546	364.139	354	364.139	1466
365.153	552	365.92	324	365.92	1472
366.936	540	367.701	330	367.701	1470
368.716	558	369.481	356	369.481	1470
370.497	546	371.261	362	371.261	1468
372.276	548	373.041	364	373.041	1466
374.056	554	374.822	338	374.822	1444
375.835	546	376.601	342	376.601	1464
377.613	544	378.379	372	378.379	1470
379.392	556	380.158	380	380.158	1468
381.172	550	381.935	370	381.935	1462
382.949	562	383.713	392	383.713	1462
384.727	558	385.49	378	385.49	1468
386.504	548	387.267	390	387.267	1468
388.28	550	389.043	368	389.043	1470
390.057	554	390.819	372	390.819	1464
391.832	546	392.597	390	392.597	1466
393.608	536	394.373	382	394.373	1466
395.383	576	396.148	386	396.148	1462
397.158	552	397.923	372	397.923	1472
398.933	578	399.697	368	399.697	1488
400.707	552	401.471	376	401.471	1468
402.481	572	403.245	374	403.245	1468
404.254	550	405.018	346	405.018	1470
406.028	578	406.791	332	406.791	1464
407.801	552	408.564	336	408.564	1466
409.573	540	410.336	336	410.336	1462
411.345	574	412.108	330	412.108	1470
413.117	566	413.88	360	413.88	1462
414.889	552	415.651	336	415.651	1466
416.66	582	417.422	334	417.422	1466
418.43	570	419.193	306	419.193	1466
420.201	554	420.963	344	420.963	1476
421.971	556	422.733	314	422.733	1466
423.741	556	424.503	344	424.503	1468
425.51	554	426.27	328	426.27	1464
427.279	552	428.039	304	428.039	1464
429.048	552	429.808	316	429.808	1466
430.817	548	431.576	314	431.576	1468
432.585	576	433.344	334	433.344	1464
434.35	570	435.112	336	435.112	1462
436.118	528	436.879	324	436.879	1466
437.885	552	438.646	306	438.646	1478
439.652	582	440.412	338	440.412	1470
441.418	568	442.179	312	442.179	1464
443.184	560	443.942	322	443.942	1462
444.95	572	445.708	318	445.708	1462
446.713	570	447.473	326	447.473	1472
448.478	576	449.238	308	449.238	1460
450.243	584	451.003	304	451.003	1466
452.007	580	452.767	318	452.767	1466
453.771	588	454.529	344	454.529	1472
455.535	586	456.292	334	456.292	1468
457.296	582	458.055	344	458.055	1466
459.059	622	459.818	326	459.818	1464
460.822	624	461.581	334	461.581	1466
462.584	628	463.343	364	463.343	1464
464.346	628	465.103	336	465.103	1470
466.105	632	466.864	334	466.864	1474
467.867	638	468.625	356	468.625	1466
469.628	650	470.386	364	470.386	1464
471.388	650	472.145	334	472.145	1470
473.147	660	473.905	368	473.905	1466
474.906	692	475.664	400	475.664	1476
476.666	700	477.424	392	477.424	1464
478.425	728	479.181	384	479.181	1466
480.182	748	480.94	414	480.94	1466
481.941	770	482.698	418	482.698	1460
483.699	770	484.454	400	484.454	1462
485.455	772	486.212	402	486.212	1458
487.212	810	487.969	430	487.969	1472
488.97	798	489.727	404	489.727	1470
490.725	794	491.481	408	491.481	1474
492.481	766	493.238	398	493.238	1470
494.237	762	494.994	376	494.994	1468
495.991	746	496.747	380	496.747	1466
497.747	730	498.503	376	498.503	1462
499.502	696	500.256	384	500.256	1468
501.255	680	502.011	352	502.011	1462
503.009	652	503.765	342	503.765	1460
504.764	646	505.517	324	505.517	1464
506.515	634	507.271	332	507.271	1468
508.269	592	509.024	338	509.024	1460
510.02	602	510.775	320	510.775	1486
511.773	578	512.528	314	512.528	1460
513.526	570	514.278	304	514.278	1462
515.276	542	516.03	346	516.03	1474
517.027	554	517.782	310	517.782	1466
518.777	548	519.531	304	519.531	1466
520.528	538	521.282	320	521.282	1470
522.277	526	523.031	304	523.031	1468
524.027	534	524.781	306	524.781	1458
525.776	512	526.529	300	526.529	1474
527.525	534	528.279	304	528.279	1466
529.273	540	530.026	294	530.026	1464
531.022	520	531.775	296	531.775	1466
532.771	532	533.522	302	533.522	1468
534.517	540	535.27	302	535.27	1462
536.266	520	537.016	298	537.016	1464
538.011	510	538.764	288	538.764	1458
539.757	516	540.509	300	540.509	1466
541.504	522	542.256	302	542.256	1464
543.249	534	544.001	308	544.001	1470
544.995	538	545.747	310	545.747	1466
546.739	512	547.492	286	547.492	1468
548.485	534	549.237	300	549.237	1464
550.229	546	550.981	314	550.981	1466
551.974	530	552.726	298	552.726	1466
553.717	536	554.468	296	554.468	1464
555.459	536	556.211	326	556.211	1466
557.203	526	557.955	302	557.955	1466
558.945	538	559.696	294	559.696	1462
560.689	522	561.44	332	561.44	1470
562.43	512	563.181	334	563.181	1464
564.171	514	564.921	312	564.921	1466
565.913	514	566.664	320	566.664	1470
567.653	512	568.404	310	568.404	1464
569.395	510	570.145	306	570.145	1470
571.135	524	571.885	307	571.885	1468
572.874	496	573.624	308	573.624	1466
574.615	512	575.364	314	575.364	1466
576.353	516	577.103	314	577.103	1470
578.091	512	578.841	312	578.841	1468
579.831	512	580.58	334	580.58	1456
581.568	494	582.318	310	582.318	1472
583.306	488	584.055	334	584.055	1470
585.042	484	585.791	342	585.791	1462
586.781	480	587.53	324	587.53	1462
588.517	500	589.266	324	589.266	1462
590.253	466	591.001	328	591.001	1468
591.99	496	592.739	320	592.739	1470
593.726	474	594.474	318	594.474	1452
595.46	480	596.208	298	596.208	1472
597.195	470	597.943	312	597.943	1474
598.931	470	599.679	322	599.679	1486
600.665	480	601.413	322	601.413	1470
602.398	488	603.146	302	603.146	1458
604.132	456	604.879	298	604.879	1472
605.864	464	606.614	324	606.614	1472
607.599	476	608.346	310	608.346	1468
609.331	468	610.078	348	610.078	1472
611.063	492	611.81	288	611.81	1464
612.795	478	613.541	318	613.541	1460
614.526	478	615.272	298	615.272	1472
616.259	468	617.005	294	617.005	1470
617.989	486	618.735	292	618.735	1474
619.719	486	620.465	302	620.465	1476
621.449	472	622.195	306	622.195	1468
623.179	476	623.925	318	623.925	1470
624.908	488	625.654	296	625.654	1462
626.637	470	627.384	324	627.384	1474
628.366	478	629.113	314	629.113	1462
630.096	486	630.841	310	630.841	1470
631.824	482	632.569	306	632.569	1470
633.551	478	634.296	322	634.296	1462
635.279	484	636.023	316	636.023	1476
637.005	486	637.75	304	637.75	1474
638.732	460	639.476	300	639.476	1464
640.458	470	641.203	302	641.203	1466
642.184	488	642.928	322	642.928	1470
643.91	468	644.654	320	644.654	1464
645.635	492	646.379	288	646.379	1474
647.36	478	648.106	310	648.106	1464
649.085	486	649.83	310	649.83	1482
650.809	488	651.554	310	651.554	1470
652.533	476	653.278	300	653.278	1464
654.257	472	655.002	308	655.002	1472
655.98	474	656.725	276	656.725	1468
657.703	480	658.448	296	658.448	1466
659.426	498	660.17	296	660.17	1470
661.148	466	661.892	306	661.892	1476
662.87	490	663.614	300	663.614	1476
664.592	482	665.336	310	665.336	1474
666.313	482	667.057	288	667.057	1476
668.034	478	668.776	304	668.776	1474
669.755	472	670.497	280	670.497	1470
671.475	466	672.217	276	672.217	1478
673.195	474	673.937	288	673.937	1480
674.915	456	675.656	290	675.656	1474
676.634	456	677.375	276	677.375	1470
678.353	470	679.094	288	679.094	1472
680.072	442	680.813	292	680.813	1468
681.79	452	682.531	280	682.531	1472
683.506	446	684.249	268	684.249	1466
685.224	440	685.967	270	685.967	1468
686.942	462	687.684	258	687.684	1470
688.659	446	689.399	266	689.399	1476
690.375	450	691.116	266	691.116	1472
692.092	452	692.832	258	692.832	1468
693.808	466	694.548	272	694.548	1470
695.522	474	696.264	286	696.264	1468
697.237	472	697.979	290	697.979	1478
698.953	488	699.692	266	699.692	1472
700.667	502	701.407	276	701.407	1476
702.382	512	703.121	276	703.121	1460
704.094	542	704.835	300	704.835	1470
705.808	562	706.549	304	706.549	1472
707.521	564	708.26	298	708.26	1462
709.235	574	709.973	314	709.973	1468
710.948	570	711.686	298	711.686	1462
712.658	570	713.398	298	713.398	1472
714.37	568	715.111	290	715.111	1474
716.082	576	716.82	298	716.82	1476
717.794	604	718.532	322	718.532	1472
719.503	588	720.243	312	720.243	1468
721.214	600	721.954	322	721.954	1480
722.925	578	723.662	312	723.662	1466
724.633	566	725.372	290	725.372	1464
726.343	568	727.082	270	727.082	1464
728.053	514	728.79	278	728.79	1476
729.762	502	730.499	248	730.499	1464
731.469	474	732.208	254	732.208	1464
733.178	478	733.914	272	733.914	1464
734.886	472	735.622	248	735.622	1470
736.592	452	737.33	234	737.33	1470
738.3	454	739.036	260	739.036	1476
740.007	450	740.743	246	740.743	1466
741.712	452	742.45	260	742.45	1476
743.419	456	744.155	258	744.155	1472
745.123	448	745.861	246	745.861	1466
746.829	444	747.567	250	747.567	1474
748.535	452	749.271	250	749.271	1476
750.239	458	750.976	272	750.976	1480
751.944	446	752.679	244	752.679	1480
753.647	442	754.384	268	754.384	1480
755.351	462	756.088	258	756.088	1468
757.055	456	757.79	226	757.79	1480
758.757	476	759.494	236	759.494	1466
760.461	438	761.195	236	761.195	1476
762.162	442	762.898	246	762.898	1476
763.865	454	764.599	254	764.599	1472
765.565	440	766.301	228	766.301	1466
767.267	436	768.001	270	768.001	1470
768.967	448	769.703	266	769.703	1470
770.669	404	771.405	236	771.405	1476
772.368	456	773.104	248	773.104	1468
774.069	460	774.805	260	774.805	1476
775.768	444	776.503	200	776.503	1466
777.468	476	778.203	254	778.203	1468
779.166	460	779.901	262	779.901	1472
780.866	466	781.599	268	781.599	1474
782.563	476	783.298	260	783.298	1468
784.262	476	784.995	248	784.995	1474
785.959	472	786.693	254	786.693	1478
787.657	482	788.39	254	788.39	1474
789.353	476	790.088	268	790.088	1472
791.049	468	791.783	258	791.783	1470
792.747	514	793.48	288	793.48	1462
794.442	554	795.175	282	795.175	1472
796.138	580	796.87	316	796.87	1478
797.833	604	798.566	324	798.566	1488
799.527	616	800.26	334	800.26	1468
801.223	664	801.956	332	801.956	1470
802.916	716	803.65	350	803.65	1466
804.612	760	805.343	352	805.343	1472
806.305	790	807.037	350	807.037	1470
807.997	818	808.73	360	808.73	1472
809.691	836	810.422	336	810.422	1474
811.383	756	812.116	324	812.116	1472
813.075	674	813.807	316	813.807	1476
814.768	606	815.498	298	815.498	1472
816.459	530	817.191	274	817.191	1460
818.15	510	818.882	242	818.882	1474
819.842	472	820.572	248	820.572	1474
821.532	454	822.264	230	822.264	1466
823.222	434	823.953	226	823.953	1478
824.911	416	825.643	230	825.643	1480
826.602	418	827.331	222	827.331	1476
828.291	398	829.022	228	829.022	1466
829.979	390	830.71	224	830.71	1474
831.668	402	832.398	198	832.398	1474
833.357	368	834.086	216	834.086	1482
835.045	384	835.775	218	835.775	1470
836.732	378	837.462	206	837.462	1474
838.419	362	839.149	198	839.149	1468
840.105	370	840.835	216	840.835	1474
841.794	382	842.523	200	842.523	1474
843.48	358	844.209	198	844.209	1482
845.165	356	845.895	210	845.895	1470
846.85	366	847.58	200	847.58	1464
848.535	356	849.265	186	849.265	1466
850.222	382	850.949	192	850.949	1472
851.906	342	852.635	186	852.635	1464
853.59	352	854.319	200	854.319	1472
855.274	358	856.003	184	856.003	1472
856.957	358	857.686	188	857.686	1474
858.64	355	859.369	188	859.369	1472
860.323	352	861.051	190	861.051	1470
862.006	352	862.734	198	862.734	1474
863.69	352	864.418	206	864.418	1478
865.371	352	866.099	196	866.099	1470
867.053	338	867.781	186	867.781	1468
868.734	342	869.462	184	869.462	1476
870.415	352	871.142	178	871.142	1474
872.095	354	872.823	176	872.823	1476
873.776	348	874.503	178	874.503	1472
875.456	360	876.183	208	876.183	1468
877.135	342	877.862	196	877.862	1478
878.814	348	879.541	192	879.541	1474
880.493	340	881.22	188	881.22	1466
882.172	356	882.899	182	882.899	1476
883.85	326	884.577	180	884.577	1480
885.528	342	886.255	188	886.255	1474
887.206	336	887.932	174	887.932	1462
888.883	342	889.609	188	889.609	1472
890.56	346	891.286	196	891.286	1470
892.237	352	892.963	178	892.963	1484
893.914	336	894.639	174	894.639	1472
895.59	336	896.315	184	896.315	1478
897.266	356	897.991	184	897.991	1474
898.941	352	899.666	198	899.666	1474
900.616	318	901.341	176	901.341	1472
902.291	354	903.016	190	903.016	1474
903.966	352	904.691	194	904.691	1476
905.64	354	906.365	192	906.365	1476
907.314	346	908.038	180	908.038	1472
908.986	352	909.712	186	909.712	1468
910.659	346	911.383	166	911.383	1474
912.332	354	913.056	190	913.056	1472
914.005	348	914.729	172	914.729	1470
915.677	370	916.401	190	916.401	1476
917.349	368	918.073	182	918.073	1478
919.021	366	919.744	184	919.744	1480
920.692	350	921.416	188	921.416	1466
922.361	342	923.087	182	923.087	1472
924.032	366	924.755	196	924.755	1466
925.703	364	926.426	192	926.426	1470
927.373	354	928.096	178	928.096	1468
929.043	374	929.765	192	929.765	1470
930.71	368	931.435	194	931.435	1472
932.38	380	933.102	210	933.102	1472
934.048	382	934.771	180	934.771	1468
935.717	402	936.439	206	936.439	1474
937.385	388	938.107	204	938.107	1480
939.051	384	939.775	210	939.775	1480
940.719	392	941.441	224	941.441	1470
942.386	394	943.108	190	943.108	1476
944.054	408	944.775	200	944.775	1468
945.718	386	946.44	200	946.44	1480
947.385	374	948.106	202	948.106	1478
949.051	396	949.772	188	949.772	1482
950.715	390	951.438	220	951.438	1482
952.38	378	953.101	178	953.101	1484
954.046	352	954.766	174	954.766	1474
955.708	378	956.431	216	956.431	1476
957.373	376	958.094	186	958.094	1470
959.037	370	959.758	194	959.758	1480
960.699	356	961.422	180	961.422	1474
962.363	370	963.083	190	963.083	1470
964.026	360	964.746	186	964.746	1474
965.687	366	966.409	182	966.409	1482
967.35	340	968.07	200	968.07	1474
969.013	370	969.732	192	969.732	1468
970.673	370	971.394	198	971.394	1478
972.334	354	973.054	200	973.054	1482
973.994	378	974.715	194	974.715	1476
975.655	374	976.374	208	976.374	1476
977.316	374	978.035	186	978.035	1474
978.975	390	979.695	208	979.695	1472
980.635	416	981.353	198	981.353	1472
982.293	416	983.013	196	983.013	1470
983.952	420	984.671	232	984.671	1486
985.61	452	986.33	246	986.33	1478
987.269	462	987.987	274	987.987	1466
988.926	526	989.646	298	989.646	1474
990.584	574	991.302	346	991.302	1476
992.24	672	992.96	416	992.96	1492
993.898	910	994.615	518	994.615	1474
995.553	1226	996.273	648	996.273	1470
997.211	1618	997.928	736	997.928	1462
998.865	1874	999.585	790	999.585	1476
1000.52	2102	1001.24	788	1001.24	1472
1002.18	2016	1002.9	720	1002.9	1476
1003.83	1720	1004.55	600	1004.55	1478
1005.49	1300	1006.2	466	1006.2	1466
1007.14	978	1007.86	362	1007.86	1490
1008.79	722	1009.51	290	1009.51	1474
1010.45	576	1011.17	256	1011.17	1478
1012.1	470	1012.82	242	1012.82	1482
1013.75	448	1014.47	222	1014.47	1476
1015.41	404	1016.12	210	1016.12	1480
1017.06	394	1017.78	206	1017.78	1472
1018.71	370	1019.43	194	1019.43	1482
1020.36	374	1021.08	198	1021.08	1478
1022.01	364	1022.73	194	1022.73	1478
1023.67	354	1024.38	178	1024.38	1474
1025.32	370	1026.03	196	1026.03	1482
1026.97	358	1027.68	190	1027.68	1478
1028.62	378	1029.33	196	1029.33	1480
1030.27	354	1030.98	200	1030.98	1486
1031.91	354	1032.63	194	1032.63	1476
1033.56	348	1034.28	176	1034.28	1484
1035.21	354	1035.93	190	1035.93	1480
1036.86	336	1037.58	196	1037.58	1482
1038.51	358	1039.22	182	1039.22	1476
1040.16	360	1040.87	190	1040.87	1466
1041.8	346	1042.52	186	1042.52	1472
1043.45	354	1044.17	184	1044.17	1486
1045.1	360	1045.81	186	1045.81	1480
1046.75	330	1047.46	196	1047.46	1478
1048.39	354	1049.11	190	1049.11	1496
1050.04	348	1050.75	188	1050.75	1482
1051.68	350	1052.4	206	1052.4	1494
1053.33	348	1054.04	188	1054.04	1476
1054.97	340	1055.69	186	1055.69	1484
1056.62	362	1057.33	196	1057.33	1488
1058.26	356	1058.98	198	1058.98	1478
1059.91	346	1060.62	188	1060.62	1482
1061.55	348	1062.26	194	1062.26	1476
1063.19	334	1063.91	188	1063.91	1486
1064.84	340	1065.55	188	1065.55	1482
1066.48	350	1067.19	186	1067.19	1474
1068.12	320	1068.83	186	1068.83	1470
1069.76	328	1070.47	182	1070.47	1488
1071.4	348	1072.12	190	1072.12	1480
1073.05	332	1073.76	182	1073.76	1480
1074.69	344	1075.4	190	1075.4	1488
1076.33	346	1077.04	200	1077.04	1476
1077.97	346	1078.68	188	1078.68	1490
1079.61	344	1080.32	194	1080.32	1478
1081.25	358	1081.96	200	1081.96	1474
1082.89	358	1083.6	180	1083.6	1482
1084.53	350	1085.24	184	1085.24	1482
1086.17	358	1086.88	188	1086.88	1484
1087.8	340	1088.52	182	1088.52	1492
1089.44	374	1090.15	200	1090.15	1486
1091.08	352	1091.79	194	1091.79	1480
1092.72	352	1093.43	218	1093.43	1502
1094.36	352	1095.07	200	1095.07	1486
1095.99	366	1096.7	196	1096.7	1492
1097.63	364	1098.34	180	1098.34	1480
1099.26	366	1099.98	206	1099.98	1486
1100.9	370	1101.61	202	1101.61	1484
1102.54	382	1103.25	202	1103.25	1486
1104.17	386	1104.88	212	1104.88	1488
1105.81	378	1106.52	210	1106.52	1484
1107.44	414	1108.15	208	1108.15	1480
1109.08	396	1109.79	192	1109.79	1482
1110.71	388	1111.42	218	1111.42	1490
1112.34	390	1113.05	202	1113.05	1478
1113.98	400	1114.69	210	1114.69	1488
1115.61	392	1116.32	200	1116.32	1488
1117.24	380	1117.95	204	1117.95	1486
1118.87	378	1119.58	208	1119.58	1486
1120.51	384	1121.22	214	1121.22	1480
1122.14	382	1122.85	196	1122.85	1488
1123.77	396	1124.48	198	1124.48	1484
1125.4	380	1126.11	206	1126.11	1486
1127.03	372	1127.74	216	1127.74	1474
1128.66	374	1129.37	214	1129.37	1490
1130.3	376	1131	198	1131	1482
1131.92	384	1132.63	222	1132.63	1490
1133.55	358	1134.26	214	1134.26	1498
1135.18	372	1135.89	196	1135.89	1488
1136.81	396	1137.52	196	1137.52	1490
1138.44	376	1139.15	200	1139.15	1496
1140.07	388	1140.78	212	1140.78	1492
1141.7	380	1142.4	206	1142.4	1480
1143.32	382	1144.03	214	1144.03	1498
1144.95	380	1145.66	200	1145.66	1488
1146.58	380	1147.29	198	1147.29	1484
1148.21	372	1148.91	206	1148.91	1488
1149.83	362	1150.54	216	1150.54	1486
1151.46	384	1152.17	212	1152.17	1490
1153.09	370	1153.79	212	1153.79	1492
1154.71	372	1155.42	212	1155.42	1500
1156.34	378	1157.04	196	1157.04	1486
1157.96	382	1158.67	220	1158.67	1484
1159.58	388	1160.29	202	1160.29	1486
1161.21	386	1161.92	186	1161.92	1496
1162.83	396	1163.54	228	1163.54	1482
1164.46	408	1165.16	224	1165.16	1488
1166.08	390	1166.79	204	1166.79	1496
1167.7	374	1168.41	218	1168.41	1492
1169.33	394	1170.03	212	1170.03	1490
1170.95	400	1171.65	222	1171.65	1492
1172.57	404	1173.28	230	1173.28	1500
1174.19	390	1174.9	220	1174.9	1484
1175.81	384	1176.52	224	1176.52	1496
1177.44	404	1178.14	214	1178.14	1488
1179.06	402	1179.76	212	1179.76	1490
1180.68	420	1181.38	220	1181.38	1486
1182.3	430	1183	228	1183	1492
1183.92	430	1184.62	214	1184.62	1490
1185.54	422	1186.24	232	1186.24	1484
1187.15	430	1187.86	218	1187.86	1482
1188.77	432	1189.48	258	1189.48	1486
1190.39	468	1191.1	238	1191.1	1490
1192.01	430	1192.71	250	1192.71	1504
1193.63	464	1194.33	256	1194.33	1506
1195.25	464	1195.95	242	1195.95	1504
1196.86	448	1197.57	250	1197.57	1496
1198.48	466	1199.18	250	1199.18	1492
1200.1	492	1200.8	278	1200.8	1502
1201.71	518	1202.42	290	1202.42	1492
1203.33	518	1204.03	272	1204.03	1498
1204.95	524	1205.65	306	1205.65	1532
1206.56	544	1207.27	332	1207.27	1520
1208.18	560	1208.88	292	1208.88	1502
1209.79	584	1210.5	310	1210.5	1492
1211.41	604	1212.11	324	1212.11	1496
1213.02	606	1213.72	320	1213.72	1504
1214.64	614	1215.34	344	1215.34	1510
1216.25	638	1216.95	334	1216.95	1500
1217.86	664	1218.56	320	1218.56	1504
1219.47	662	1220.18	338	1220.18	1500
1221.09	682	1221.79	332	1221.79	1504
1222.7	688	1223.4	360	1223.4	1504
1224.31	668	1225.01	352	1225.01	1492
1225.92	642	1226.63	362	1226.63	1514
1227.54	686	1228.24	346	1228.24	1504
1229.15	654	1229.85	350	1229.85	1510
1230.76	630	1231.46	344	1231.46	1506
1232.37	642	1233.07	342	1233.07	1508
1233.98	640	1234.68	332	1234.68	1514
1235.59	600	1236.29	318	1236.29	1516
1237.2	594	1237.9	300	1237.9	1502
1238.81	582	1239.51	316	1239.51	1502
1240.42	552	1241.12	308	1241.12	1512
1242.02	442	1242.72	314	1242.72	1508
1243.63	538	1244.33	286	1244.33	1518
1245.24	524	1245.94	198	1245.94	1458
1246.85	532	1247.55	272	1247.55	1518
1248.46	510	1249.16	296	1249.16	1516
1250.06	498	1250.76	318	1250.76	1516
1251.67	502	1252.37	286	1252.37	1496
1253.28	516	1253.98	292	1253.98	1512
1254.88	494	1255.58	296	1255.58	1510
1256.49	476	1257.19	302	1257.19	1508
1258.09	500	1258.79	298	1258.79	1522
1259.7	502	1260.4	302	1260.4	1530
1261.3	480	1262	296	1262	1526
1262.91	498	1263.61	314	1263.61	1518
1264.51	510	1265.21	316	1265.21	1524
1266.12	510	1266.82	310	1266.82	1528
1267.72	514	1268.42	296	1268.42	1526
1269.32	510	1270.02	298	1270.02	1552
1270.93	512	1271.63	306	1271.63	1526
1272.53	518	1273.23	326	1273.23	1532
1274.13	496	1274.83	336	1274.83	1530
1275.73	518	1276.43	312	1276.43	1522
1277.34	510	1278.03	312	1278.03	1522
1278.94	514	1279.64	312	1279.64	1532
1280.54	530	1281.24	332	1281.24	1518
1282.14	498	1282.84	308	1282.84	1524
1283.74	500	1284.44	320	1284.44	1538
1285.34	520	1286.04	298	1286.04	1548
1286.94	518	1287.64	336	1287.64	1544
1288.54	518	1289.24	328	1289.24	1554
1290.14	522	1290.84	308	1290.84	1550
1291.74	490	1292.44	322	1292.44	1546
1293.34	528	1294.04	318	1294.04	1564
1294.94	534	1295.63	298	1295.63	1554
1296.53	534	1297.23	346	1297.23	1566
1298.13	530	1298.83	342	1298.83	1578
1299.73	528	1300.43	322	1300.43	1560
1301.33	556	1302.02	336	1302.02	1572
1302.92	550	1303.62	328	1303.62	1580
1304.52	568	1305.22	352	1305.22	1586
1306.12	574	1306.81	356	1306.81	1588
1307.71	574	1308.41	320	1308.41	1598
1309.31	588	1310	342	1310	1602
1310.91	584	1311.6	352	1311.6	1610
1312.5	616	1313.19	354	1313.19	1610
1314.1	606	1314.79	342	1314.79	1626
1315.69	628	1316.38	358	1316.38	1626
1317.28	660	1317.98	368	1317.98	1638
1318.88	672	1319.57	358	1319.57	1656
1320.47	652	1321.17	356	1321.17	1650
1322.06	682	1322.76	370	1322.76	1662
1323.66	682	1324.35	366	1324.35	1660
1325.25	690	1325.94	394	1325.94	1680
1326.84	690	1327.54	374	1327.54	1662
1328.43	714	1329.13	390	1329.13	1700
1330.02	738	1330.72	368	1330.72	1690
1331.62	718	1332.31	386	1332.31	1712
1333.21	748	1333.9	390	1333.9	1726
1334.8	760	1335.49	388	1335.49	1708
1336.39	762	1337.08	396	1337.08	1742
1337.98	750	1338.67	408	1338.67	1746
1339.57	796	1340.26	392	1340.26	1744
1341.16	794	1341.85	398	1341.85	1758
1342.75	830	1343.44	404	1343.44	1768
1344.34	816	1345.03	424	1345.03	1796
1345.93	836	1346.62	402	1346.62	1768
1347.51	872	1348.21	428	1348.21	1784
1349.1	868	1349.8	436	1349.8	1782
1350.69	894	1351.38	460	1351.38	1772
1352.28	916	1352.97	472	1352.97	1786
1353.86	992	1354.56	462	1354.56	1782
1355.45	1024	1356.14	512	1356.14	1772
1357.04	1078	1357.73	502	1357.73	1774
1358.62	1084	1359.32	534	1359.32	1770
1360.21	1210	1360.9	556	1360.9	1738
1361.8	1236	1362.49	592	1362.49	1740
1363.38	1322	1364.07	576	1364.07	1728
1364.97	1326	1365.66	584	1365.66	1704
1366.55	1410	1367.24	600	1367.24	1710
1368.14	1426	1368.83	612	1368.83	1688
1369.72	1384	1370.41	594	1370.41	1692
1371.3	1404	1371.99	580	1371.99	1676
1372.89	1386	1373.58	548	1373.58	1662
1374.47	1334	1375.16	528	1375.16	1656
1376.05	1260	1376.74	550	1376.74	1648
1377.64	1206	1378.33	492	1378.33	1630
1379.22	1126	1379.91	512	1379.91	1620
1380.8	1046	1381.49	444	1381.49	1618
1382.38	1008	1383.07	432	1383.07	1608
1383.96	966	1384.65	402	1384.65	1628
1385.54	916	1386.24	412	1386.24	1596
1387.12	868	1387.81	404	1387.81	1600
1388.71	874	1389.4	402	1389.4	1578
1390.29	844	1390.97	392	1390.97	1594
1391.87	804	1392.56	372	1392.56	1566
1393.44	800	1394.13	374	1394.13	1582
1395.03	796	1395.71	372	1395.71	1586
1396.6	758	1397.29	376	1397.29	1568
1398.18	770	1398.87	376	1398.87	1572
1399.76	784	1400.45	366	1400.45	1568
1401.34	776	1402.03	360	1402.03	1534
1402.92	788	1403.6	350	1403.6	1558
1404.49	782	1405.18	356	1405.18	1566
1406.07	780	1406.76	364	1406.76	1548
1407.65	784	1408.34	378	1408.34	1544
1409.22	802	1409.91	372	1409.91	1568
1410.8	796	1411.49	372	1411.49	1556
1412.38	784	1413.07	378	1413.07	1548
1413.95	812	1414.64	380	1414.64	1554
1415.53	836	1416.21	376	1416.21	1548
1417.1	840	1417.79	376	1417.79	1530
1418.68	864	1419.36	388	1419.36	1542
1420.25	842	1420.94	372	1420.94	1544
1421.83	890	1422.51	422	1422.51	1536
1423.4	920	1424.09	422	1424.09	1544
1424.97	900	1425.66	386	1425.66	1528
1426.55	958	1427.23	432	1427.23	1532
1428.12	934	1428.81	414	1428.81	1526
1429.69	974	1430.38	432	1430.38	1546
1431.26	1004	1431.95	454	1431.95	1532
1432.84	1038	1433.52	460	1433.52	1528
1434.41	1090	1435.1	508	1435.1	1530
1435.98	1116	1436.67	496	1436.67	1510
1437.55	1182	1438.24	512	1438.24	1526
1439.12	1202	1439.81	544	1439.81	1534
1440.69	1280	1441.38	550	1441.38	1534
1442.26	1286	1442.95	574	1442.95	1528
1443.83	1318	1444.52	592	1444.52	1526
1445.4	1360	1446.09	578	1446.09	1528
1446.97	1456	1447.66	594	1447.66	1532
1448.54	1458	1449.23	606	1449.23	1530
1450.11	1488	1450.79	618	1450.79	1520
1451.68	1474	1452.36	616	1452.36	1536
1453.25	1458	1453.93	670	1453.93	1522
1454.81	1486	1455.5	596	1455.5	1530
1456.38	1460	1457.07	624	1457.07	1530
1457.95	1488	1458.63	598	1458.63	1520
1459.52	1496	1460.2	602	1460.2	1516
1461.08	1466	1461.77	610	1461.77	1536
1462.65	1528	1463.33	594	1463.33	1524
1464.21	1492	1464.9	630	1464.9	1514
1465.78	1488	1466.46	600	1466.46	1532
1467.34	1480	1468.03	608	1468.03	1518
1468.91	1472	1469.59	624	1469.59	1520
1470.47	1422	1471.16	602	1471.16	1530
1472.04	1418	1472.72	570	1472.72	1516
1473.6	1418	1474.29	556	1474.29	1520
1475.17	1376	1475.85	546	1475.85	1534
1476.73	1370	1477.42	534	1477.42	1522
1478.3	1328	1478.98	508	1478.98	1514
1479.86	1306	1480.54	480	1480.54	1520
1481.42	1230	1482.1	466	1482.1	1532
1482.98	1154	1483.67	454	1483.67	1538
1484.55	1066	1485.23	476	1485.23	1520
1486.11	1008	1486.79	450	1486.79	1528
1487.67	950	1488.35	382	1488.35	1528
1489.23	910	1489.91	374	1489.91	1508
1490.79	822	1491.47	378	1491.47	1528
1492.35	804	1493.03	352	1493.03	1530
1493.91	766	1494.59	348	1494.59	1524
1495.47	702	1496.15	316	1496.15	1532
1497.03	724	1497.71	334	1497.71	1532
1498.59	714	1499.27	330	1499.27	1524
1500.15	678	1500.83	320	1500.83	1530
1501.71	678	1502.39	352	1502.39	1540
1503.27	696	1503.95	332	1503.95	1530
1504.83	700	1505.51	322	1505.51	1536
1506.38	694	1507.07	342	1507.07	1542
1507.94	706	1508.62	298	1508.62	1536
1509.5	748	1510.18	348	1510.18	1528
1511.06	732	1511.74	362	1511.74	1544
1512.61	740	1513.29	338	1513.29	1546
1514.17	756	1514.85	374	1514.85	1538
1515.73	770	1516.41	346	1516.41	1530
1517.28	752	1517.96	390	1517.96	1570
1518.84	806	1519.52	366	1519.52	1534
1520.39	814	1521.07	390	1521.07	1534
1521.95	848	1522.63	380	1522.63	1542
1523.5	880	1524.18	398	1524.18	1544
1525.06	914	1525.74	438	1525.74	1542
1526.61	940	1527.29	438	1527.29	1528
1528.17	946	1528.85	470	1528.85	1568
1529.72	958	1530.4	454	1530.4	1550
1531.27	1008	1531.95	452	1531.95	1560
1532.83	1016	1533.51	478	1533.51	1538
1534.38	1062	1535.06	454	1535.06	1560
1535.93	1044	1536.61	474	1536.61	1560
1537.48	1074	1538.16	460	1538.16	1554
1539.03	1078	1539.71	470	1539.71	1564
1540.59	1090	1541.26	460	1541.26	1562
1542.14	1076	1542.82	476	1542.82	1562
1543.69	1048	1544.37	476	1544.37	1574
1545.24	1016	1545.92	464	1545.92	1570
1546.79	1030	1547.47	442	1547.47	1572
1548.34	1000	1549.02	424	1549.02	1582
1549.89	1004	1550.57	454	1550.57	1582
1551.44	994	1552.12	448	1552.12	1590
1552.99	970	1553.67	436	1553.67	1596
1554.54	972	1555.21	452	1555.21	1608
1556.08	976	1556.76	450	1556.76	1618
1557.63	978	1558.31	444	1558.31	1608
1559.18	982	1559.86	450	1559.86	1628
1560.73	968	1561.41	462	1561.41	1626
1562.28	1006	1562.95	474	1562.95	1640
1563.82	1020	1564.5	460	1564.5	1642
1565.37	1040	1566.05	474	1566.05	1666
1566.92	1038	1567.59	460	1567.59	1668
1568.46	1070	1569.14	464	1569.14	1710
1570.01	1084	1570.69	498	1570.69	1704
1571.56	1114	1572.23	500	1572.23	1752
1573.1	1150	1573.78	490	1573.78	1766
1574.65	1140	1575.32	516	1575.32	1768
1576.19	1178	1576.87	532	1576.87	1812
1577.73	1190	1578.41	546	1578.41	1832
1579.28	1202	1579.95	558	1579.95	1856
1580.82	1234	1581.5	542	1581.5	1882
1582.37	1266	1583.04	560	1583.04	1914
1583.91	1230	1584.59	568	1584.59	1912
1585.45	1292	1586.13	582	1586.13	1922
1587	1292	1587.67	584	1587.67	1894
1588.54	1330	1589.21	606	1589.21	1920
1590.08	1330	1590.75	628	1590.75	1942
1591.62	1360	1592.3	586	1592.3	1902
1593.16	1380	1593.84	602	1593.84	1886
1594.7	1366	1595.38	598	1595.38	1864
1596.24	1382	1596.92	628	1596.92	1842
1597.78	1422	1598.46	638	1598.46	1826
1599.33	1450	1600	606	1600	1808
1600.87	1458	1601.54	622	1601.54	1798
1602.4	1485.94	1603.08	640	1603.08	1770
1603.95	1528.18	1604.62	640	1604.62	1766
1605.48	1541.95	1606.16	642.046	1606.16	1737.96
1607.02	1531.15	1607.7	635.807	1607.7	1723.74
1608.56	1510.81	1609.24	608.236	1609.24	1707.66
1610.1	1495.29	1610.77	604.449	1610.77	1704.75
1611.64	1447.93	1612.31	602.438	1612.31	1698.83
1613.18	1414.15	1613.85	558.375	1613.85	1688.49
1614.71	1357.66	1615.39	546.477	1615.39	1667.53
1616.25	1323.42	1616.92	514.564	1616.92	1661.21
1617.79	1277.73	1618.46	526.843	1618.46	1645.58
1619.32	1244.76	1620	490.959	1620	1649.85
1620.86	1154.7	1621.53	440.359	1621.53	1622.38
1622.4	1082.19	1623.07	451.064	1623.07	1620.51
1623.93	1043.4	1624.61	420.584	1624.61	1606.91
1625.47	989.921	1626.14	408.843	1626.14	1590.41
1627	917.986	1627.68	383.441	1627.68	1588.47
1628.54	910.963	1629.21	373.048	1629.21	1565.15
1630.07	867.567	1630.75	365.371	1630.75	1559.81
1631.61	828.505	1632.28	349.169	1632.28	1552.83
1633.14	795.897	1633.81	333.55	1633.81	1540.38
1634.67	762.472	1635.35	311.116	1635.35	1538.9
1636.21	722.275	1636.88	294.402	1636.88	1530.44
1637.74	701.016	1638.41	302.133	1638.41	1525.68
1639.27	675.267	1639.95	294.235	1639.95	1524.42
1640.8	659.857	1641.48	286.69	1641.48	1517.42
1642.34	633.087	1643.01	289.942	1643.01	1522.45
1643.87	623.514	1644.54	287.137	1644.54	1519.18
1645.4	618.334	1646.07	282.43	1646.07	1514.87
1646.93	609.924	1647.6	262.206	1647.6	1515.08
1648.46	586.869	1649.14	280.84	1649.14	1506.87
1649.99	573.812	1650.67	271.441	1650.67	1514.98
1651.53	574.031	1652.2	255.112	1652.2	1511.86
1653.06	560.608	1653.73	253.665	1653.73	1508.03
1654.58	549.045	1655.26	276.626	1655.26	1502.05
1656.11	541.563	1656.79	252	1656.79	1507.01
1657.64	541.814	1658.32	242.629	1658.32	1508.46
1659.17	529.248	1659.84	253.657	1659.84	1507.23
1660.7	509.319	1661.37	240.043	1661.37	1514.15
1662.23	519.75	1662.9	245.412	1662.9	1508.76
1663.76	521.365	1664.43	232.582	1664.43	1502.62
1665.29	511.815	1665.96	237.828	1665.96	1500.15
1666.81	502.847	1667.49	234.93	1667.49	1497.36
1668.34	494.405	1669.01	226.897	1669.01	1509.91
1669.87	495.517	1670.54	228.213	1670.54	1497.59
1671.4	501.598	1672.07	235.4	1672.07	1498.05
1672.92	495.174	1673.59	240.218	1673.59	1497.36
1674.45	487.936	1675.12	226.702	1675.12	1497.77
1675.97	490.076	1676.64	235.647	1676.64	1498.35
1677.5	487.659	1678.17	227.458	1678.17	1502.83
1679.03	485.083	1679.69	217.127	1679.69	1505.31
1680.55	486.422	1681.22	229.984	1681.22	1493.35
1682.08	495.408	1682.74	225.078	1682.74	1494.89
1683.6	484.098	1684.27	228.938	1684.27	1492.05
1685.12	480.57	1685.79	225.247	1685.79	1493.78
1686.65	491.669	1687.32	224.03	1687.32	1490.61
1688.17	485.443	1688.84	215.965	1688.84	1493.86
1689.69	489.151	1690.36	234.4	1690.36	1487.36
1691.22	502.168	1691.88	230.551	1691.88	1502.1
1692.74	488.991	1693.41	235.936	1693.41	1491.6
1694.26	480.938	1694.93	231.03	1694.93	1502.29
1695.78	496.506	1696.45	226.897	1696.45	1494.29
1697.31	485.745	1697.97	236.763	1697.97	1493.25
1698.83	497.862	1699.49	218.775	1699.49	1491.84
1700.35	499.882	1701.02	212.212	1701.02	1499.61
1701.87	499.545	1702.54	222.484	1702.54	1493.56
1703.39	490.9	1704.06	227.579	1704.06	1496.75
1704.91	492.036	1705.58	219.706	1705.58	1492.6
1706.43	502.093	1707.1	223.103	1707.1	1493.96
1707.95	499.1	1708.62	218.179	1708.62	1493.56
1709.47	495.276	1710.14	208.232	1710.14	1494.95
1710.99	503.243	1711.66	227.937	1711.66	1491.82
1712.51	493.221	1713.18	219.346	1713.18	1495.42
1714.03	493.129	1714.69	214.155	1714.69	1489.65
1715.55	484.437	1716.21	212.476	1716.21	1500.67
1717.06	496.652	1717.73	212.66	1717.73	1488.53
1718.58	480.439	1719.25	211.556	1719.25	1489.06
1720.1	473.085	1720.77	219.738	1720.77	1495.34
1721.62	478.299	1722.28	222.111	1722.28	1489.58
1723.13	472.483	1723.8	210.416	1723.8	1490.28
1724.65	472.601	1725.32	217.74	1725.32	1490.11
1726.17	467.029	1726.83	215.524	1726.83	1491.76
1727.68	464.588	1728.35	210.939	1728.35	1492.87
1729.2	462.978	1729.87	205.367	1729.87	1486.89
1730.71	460.073	1731.38	209.624	1731.38	1490.22
1732.23	459.235	1732.9	208.262	1732.9	1488.96
1733.74	448.89	1734.41	206.616	1734.41	1490.13
1735.26	433.924	1735.92	216.72	1735.92	1495.84
1736.77	436.292	1737.44	215.371	1737.44	1491
1738.29	441.694	1738.95	212.041	1738.95	1487.72
1739.8	428.852	1740.47	204.638	1740.47	1484.54
1741.31	436.217	1741.98	197.474	1741.98	1491.83
1742.83	426.219	1743.49	207.86	1743.49	1495.1
1744.34	410.45	1745.01	194.752	1745.01	1493.12
1745.85	410.486	1746.52	189.853	1746.52	1482.92
1747.37	413.912	1748.03	193.084	1748.03	1488
1748.88	414.23	1749.54	189.509	1749.54	1480.96
1750.39	419.183	1751.05	190.817	1751.05	1482.22
1751.9	408.801	1752.57	180.044	1752.57	1485.61
1753.41	412.861	1754.08	195.084	1754.08	1486.53
1754.92	417.811	1755.59	199.931	1755.59	1480.37
1756.43	405.581	1757.1	186.405	1757.1	1486.09
1757.14	398	1758.61	192.673	1758.61	1498.61
1758.65	406	1760.12	194.447	1760.12	1488.34
1760.17	398	1760.48	194	1760.48	1484
1761.69	408	1762	184	1762	1496
1763.2	412	1763.52	186	1763.52	1484
1764.72	398	1765.03	194	1765.03	1500
1766.23	394	1766.55	170	1766.55	1486
1767.75	404	1768.06	176	1768.06	1488
1769.27	376	1769.58	184	1769.58	1496
1770.78	396	1771.09	172	1771.09	1482
1772.29	378	1772.61	180	1772.61	1484
1773.81	396	1774.12	170	1774.12	1486
1775.32	404	1775.64	198	1775.64	1490
1776.83	394	1777.15	182	1777.15	1484
1778.35	416	1778.66	186	1778.66	1490
1779.86	414	1780.18	184	1780.18	1482
1781.37	394	1781.69	186	1781.69	1480
1782.89	396	1783.2	184	1783.2	1488
1784.4	394	1784.71	184	1784.71	1480
1785.91	384	1786.23	192	1786.23	1488
1787.42	400	1787.74	176	1787.74	1484
1788.94	398	1789.25	190	1789.25	1484
1790.45	390	1790.76	186	1790.76	1484
1791.96	406	1792.27	188	1792.27	1480
1793.47	392	1793.78	182	1793.78	1486
1794.98	404	1795.29	196	1795.29	1498
1796.49	392	1796.8	186	1796.8	1488
1798	378	1798.31	186	1798.31	1486
1799.51	392	1799.82	178	1799.82	1490
1801.02	386	1801.33	198	1801.33	1486
1802.52	394	1802.84	178	1802.84	1484
1804.03	404	1804.35	178	1804.35	1486
1805.54	384	1805.85	182	1805.85	1472
1807.05	390	1807.36	176	1807.36	1496
1808.56	400	1808.87	180	1808.87	1494
1810.06	404	1810.38	200	1810.38	1486
1811.57	392	1811.89	188	1811.89	1486
1813.08	398	1813.39	180	1813.39	1492
1814.59	400	1814.9	190	1814.9	1490
1816.09	400	1816.4	190	1816.4	1482
1817.6	394	1817.91	188	1817.91	1482
1819.1	386	1819.42	160	1819.42	1488
1820.61	390	1820.92	174	1820.92	1478
1822.11	374	1822.43	186	1822.43	1496
1823.62	388	1823.93	196	1823.93	1484
1825.12	388	1825.44	184	1825.44	1484
1826.63	376	1826.94	184	1826.94	1492
1828.13	380	1828.44	186	1828.44	1478
1829.64	408	1829.95	174	1829.95	1484
1831.14	388	1831.45	180	1831.45	1478
1832.64	386	1832.96	174	1832.96	1486
1834.15	398	1834.46	188	1834.46	1494
1835.65	398	1835.96	180	1835.96	1476
1837.15	390	1837.46	184	1837.46	1480
1838.65	386	1838.97	182	1838.97	1486
1840.16	396	1840.47	170	1840.47	1480
1841.66	396	1841.97	178	1841.97	1482
1843.16	382	1843.47	180	1843.47	1478
1844.66	414	1844.97	174	1844.97	1470
1846.16	386	1846.47	172	1846.47	1486
1847.66	402	1847.97	180	1847.97	1488
1849.16	402	1849.47	182	1849.47	1488
1850.66	396	1850.97	194	1850.97	1498
1852.16	402	1852.47	186	1852.47	1484
1853.66	394	1853.97	174	1853.97	1476
1855.16	404	1855.47	186	1855.47	1488
1856.66	384	1856.97	186	1856.97	1484
1858.16	380	1858.47	180	1858.47	1480
1859.66	402	1859.97	184	1859.97	1476
1861.15	392	1861.46	184	1861.46	1486
1862.65	392	1862.96	184	1862.96	1486
1864.15	412	1864.46	186	1864.46	1492
1865.65	386	1865.96	184	1865.96	1476
1867.14	400	1867.45	176	1867.45	1498
1868.64	404	1868.95	172	1868.95	1492
1870.14	386	1870.45	192	1870.45	1484
1871.63	396	1871.94	184	1871.94	1492
1873.13	406	1873.44	164	1873.44	1486
1874.62	402	1874.93	176	1874.93	1492
1876.12	410	1876.43	180	1876.43	1496
1877.61	406	1877.92	190	1877.92	1476
1879.11	400	1879.42	188	1879.42	1490
1880.6	402	1880.91	176	1880.91	1488
1882.1	376	1882.41	176	1882.41	1484
1883.59	406	1883.9	168	1883.9	1482
1885.08	408	1885.39	186	1885.39	1480
1886.58	408	1886.89	186	1886.89	1486
1888.07	400	1888.38	170	1888.38	1486
1889.56	386	1889.87	184	1889.87	1488
1891.06	394	1891.37	190	1891.37	1482
1892.55	408	1892.86	194	1892.86	1486
1894.04	424	1894.35	174	1894.35	1486
1895.53	382	1895.84	184	1895.84	1492
1897.02	388	1897.33	210	1897.33	1502
1898.51	396	1898.82	198	1898.82	1490
1900	392	1900.31	184	1900.31	1492
1901.49	396	1901.8	178	1901.8	1482
1902.99	406	1903.3	180	1903.3	1486
1904.47	380	1904.78	182	1904.78	1492
1905.97	400	1906.27	178	1906.27	1484
1907.45	374	1907.76	186	1907.76	1486
1908.94	398	1909.25	186	1909.25	1490
1910.43	406	1910.74	190	1910.74	1480
1911.92	382	1912.23	200	1912.23	1482
1913.41	404	1913.72	178	1913.72	1488
1914.9	398	1915.21	190	1915.21	1494
1916.39	404	1916.69	196	1916.69	1488
1917.87	394	1918.18	176	1918.18	1484
1919.36	396	1919.67	180	1919.67	1490
1920.85	376	1921.16	196	1921.16	1478
1922.33	390	1922.64	188	1922.64	1486
1923.82	400	1924.13	178	1924.13	1488
1925.31	390	1925.61	186	1925.61	1482
1926.79	392	1927.1	182	1927.1	1486
1928.28	400	1928.59	182	1928.59	1494
1929.76	404	1930.07	182	1930.07	1484
1931.25	396	1931.56	194	1931.56	1476
1932.73	400	1933.04	186	1933.04	1480
1934.22	386	1934.53	192	1934.53	1496
1935.7	394	1936.01	186	1936.01	1484
1937.19	396	1937.49	170	1937.49	1480
1938.67	396	1938.98	192	1938.98	1488
1940.15	394	1940.46	182	1940.46	1480
1941.64	406	1941.94	176	1941.94	1496
1943.12	384	1943.43	188	1943.43	1494
1944.6	414	1944.91	188	1944.91	1472
1946.08	388	1946.39	170	1946.39	1480
1947.56	402	1947.87	180	1947.87	1498
1949.05	404	1949.36	184	1949.36	1480
1950.53	398	1950.84	186	1950.84	1482
1952.01	400	1952.32	180	1952.32	1490
1953.49	390	1953.8	184	1953.8	1476
1954.97	398	1955.28	190	1955.28	1490
1956.45	396	1956.76	180	1956.76	1480
1957.93	380	1958.24	172	1958.24	1482
1959.41	392	1959.72	190	1959.72	1488
1960.89	390	1961.2	182	1961.2	1488
1962.37	394	1962.68	176	1962.68	1490
1963.85	414	1964.16	178	1964.16	1490
1965.33	394	1965.64	178	1965.64	1482
1966.81	394	1967.11	188	1967.11	1488
1968.28	382	1968.59	190	1968.59	1478
1969.76	396	1970.07	182	1970.07	1488
1971.24	396	1971.55	192	1971.55	1486
1972.72	392	1973.03	196	1973.03	1488
1974.19	388	1974.5	186	1974.5	1494
1975.67	394	1975.98	190	1975.98	1494
1977.15	384	1977.46	174	1977.46	1496
1978.63	414	1978.93	186	1978.93	1482
1980.1	404	1980.41	192	1980.41	1488
1981.58	382	1981.88	176	1981.88	1478
1983.05	390	1983.36	186	1983.36	1486
1984.53	390	1984.84	194	1984.84	1480
1986	372	1986.31	168	1986.31	1484
1987.48	412	1987.78	182	1987.78	1476
1988.95	378	1989.26	174	1989.26	1490
1990.43	384	1990.73	178	1990.73	1502
1991.9	392	1992.21	196	1992.21	1494
1993.37	410	1993.68	188	1993.68	1488
1994.85	396	1995.15	192	1995.15	1484
1996.32	396	1996.63	186	1996.63	1486
1997.79	390	1998.1	192	1998.1	1490
1999.27	396	1999.57	196	1999.57	1486
2000.74	396	2001.04	190	2001.04	1484
2002.21	412	2002.52	194	2002.52	1486
2003.68	392	2003.99	188	2003.99	1490
2005.15	412	2005.46	182	2005.46	1488
2006.62	414	2006.93	186	2006.93	1488
2008.09	396	2008.4	188	2008.4	1488
2009.56	402	2009.87	188	2009.87	1486
2011.03	390	2011.34	178	2011.34	1472
2012.5	412	2012.81	182	2012.81	1496
2013.97	412	2014.28	182	2014.28	1496
2015.44	408	2015.75	180	2015.75	1488
2016.91	400	2017.22	186	2017.22	1490
2018.38	402	2018.69	184	2018.69	1488
2019.85	408	2020.16	174	2020.16	1492
2021.32	384	2021.63	166	2021.63	1482
2022.79	398	2023.09	172	2023.09	1482
2024.26	422	2024.56	178	2024.56	1494
2025.72	398	2026.03	182	2026.03	1492
2027.19	392	2027.5	196	2027.5	1488
2028.66	408	2028.96	184	2028.96	1486
2030.13	412	2030.43	182	2030.43	1490
2031.59	406	2031.9	190	2031.9	1490
2033.06	394	2033.36	182	2033.36	1496
2034.52	410	2034.83	196	2034.83	1494
2035.99	404	2036.3	184	2036.3	1484
2037.46	390	2037.76	184	2037.76	1492
2038.92	397	2039.23	190	2039.23	1500
2040.38	396	2040.69	186	2040.69	1488
2041.85	394	2042.16	188	2042.16	1487
2043.31	398	2043.62	188	2043.62	1484
2044.78	382	2045.08	178	2045.08	1484
2046.24	398	2046.55	166	2046.55	1484
2047.71	398	2048.01	190	2048.01	1496
2049.17	408	2049.47	176	2049.47	1490
2050.63	386	2050.94	180	2050.94	1494
2052.09	392	2052.4	188	2052.4	1476
2053.56	410	2053.86	192	2053.86	1486
2055.02	426	2055.32	184	2055.32	1486
2056.48	410	2056.79	188	2056.79	1478
2057.94	418	2058.25	194	2058.25	1502
2059.41	396	2059.71	188	2059.71	1498
2060.87	412	2061.17	170	2061.17	1478
2062.33	400	2062.63	190	2062.63	1480
2063.79	406	2064.09	176	2064.09	1492
2065.25	392	2065.55	186	2065.55	1496
2066.71	398	2067.01	192	2067.01	1492
2068.17	410	2068.47	180	2068.47	1486
2069.63	380	2069.93	192	2069.93	1490
2071.09	396	2071.39	188	2071.39	1496
2072.55	410	2072.85	180	2072.85	1490
2074.01	412	2074.31	176	2074.31	1486
2075.46	410	2075.77	182	2075.77	1488
2076.92	408	2077.23	190	2077.23	1484
2078.38	412	2078.68	174	2078.68	1486
2079.84	396	2080.14	198	2080.14	1488
2081.29	408	2081.6	180	2081.6	1496
2082.75	406	2083.06	190	2083.06	1482
2084.21	408	2084.51	180	2084.51	1492
2085.67	424	2085.97	178	2085.97	1492
2087.12	398	2087.43	192	2087.43	1494
2088.58	398	2088.88	186	2088.88	1494
2090.03	406	2090.34	192	2090.34	1490
2091.49	402	2091.79	174	2091.79	1496
2092.94	406	2093.25	188	2093.25	1478
2094.4	408	2094.7	180	2094.7	1482
2095.85	392	2096.16	186	2096.16	1484
2097.31	388	2097.61	182	2097.61	1492
2098.76	404	2099.07	180	2099.07	1490
2100.22	406	2100.52	192	2100.52	1486
2101.67	398	2101.97	170	2101.97	1488
2103.12	398	2103.43	172	2103.43	1482
2104.58	402	2104.88	184	2104.88	1482
2106.03	406	2106.33	178	2106.33	1484
2107.48	386	2107.79	188	2107.79	1482
2108.94	408	2109.24	184	2109.24	1490
2110.39	390	2110.69	180	2110.69	1480
2111.84	400	2112.14	188	2112.14	1494
2113.29	412	2113.59	204	2113.59	1490
2114.74	404	2115.05	188	2115.05	1494
2116.19	404	2116.5	186	2116.5	1486
2117.64	398	2117.95	190	2117.95	1488
2119.1	416	2119.4	198	2119.4	1488
2120.54	420	2120.85	192	2120.85	1490
2122	414	2122.3	178	2122.3	1490
2123.44	406	2123.75	182	2123.75	1484
2124.89	430	2125.2	190	2125.2	1484
2126.34	404	2126.65	196	2126.65	1496
2127.79	400	2128.1	194	2128.1	1488
2129.24	394	2129.54	182	2129.54	1474
2130.69	406	2130.99	194	2130.99	1490
2132.14	420	2132.44	194	2132.44	1492
2133.59	412	2133.89	198	2133.89	1484
2135.03	416	2135.34	202	2135.34	1488
2136.48	414	2136.78	196	2136.78	1478
2137.93	410	2138.23	202	2138.23	1492
2139.37	414	2139.68	182	2139.68	1482
2140.82	404	2141.12	194	2141.12	1486
2142.27	406	2142.57	194	2142.57	1488
2143.71	414	2144.02	198	2144.02	1496
2145.16	412	2145.46	188	2145.46	1486
2146.6	418	2146.91	204	2146.91	1490
2148.05	406	2148.35	194	2148.35	1488
2149.5	414	2149.8	190	2149.8	1478
2150.94	406	2151.24	192	2151.24	1492
2152.38	416	2152.69	202	2152.69	1490
2153.83	396	2154.13	188	2154.13	1488
2155.27	402	2155.57	182	2155.57	1486
2156.72	422	2157.02	188	2157.02	1480
2158.16	414	2158.46	188	2158.46	1490
2159.6	380	2159.9	170	2159.9	1486
2161.04	426	2161.35	190	2161.35	1484
2162.49	422	2162.79	198	2162.79	1488
2163.93	392	2164.23	180	2164.23	1492
2165.37	418	2165.67	184	2165.67	1482
2166.81	426	2167.12	180	2167.12	1486
2168.26	412	2168.56	196	2168.56	1506
2169.7	428	2170	190	2170	1496
2171.14	416	2171.44	196	2171.44	1488
2172.58	418	2172.88	186	2172.88	1488
2174.02	420	2174.32	204	2174.32	1484
2175.46	412	2175.76	184	2175.76	1480
2176.9	422	2177.2	192	2177.2	1494
2178.34	418	2178.64	188	2178.64	1492
2179.78	408	2180.08	196	2180.08	1498
2181.22	414	2181.52	188	2181.52	1488
2182.66	432	2182.96	184	2182.96	1482
2184.09	414	2184.4	202	2184.4	1472
2185.53	420	2185.83	192	2185.83	1490
2186.97	406	2187.27	178	2187.27	1474
2188.41	424	2188.71	194	2188.71	1476
2189.85	420	2190.15	180	2190.15	1482
2191.28	406	2191.58	178	2191.58	1500
2192.72	416	2193.02	188	2193.02	1488
2194.16	418	2194.46	192	2194.46	1494
2195.6	422	2195.9	192	2195.9	1494
2197.03	414	2197.33	202	2197.33	1480
2198.47	390	2198.77	178	2198.77	1492
2199.9	424	2200.2	174	2200.2	1486
2201.34	406	2201.64	180	2201.64	1490
2202.77	420	2203.07	202	2203.07	1500
2204.21	416	2204.51	190	2204.51	1496
2205.64	426	2205.94	176	2205.94	1478
2207.08	414	2207.38	186	2207.38	1488
2208.51	422	2208.81	184	2208.81	1492
2209.95	440	2210.25	188	2210.25	1498
2211.38	408	2211.68	196	2211.68	1482
2212.81	412	2213.11	188	2213.11	1494
2214.25	424	2214.55	202	2214.55	1496
2215.68	422	2215.98	178	2215.98	1488
2217.11	434	2217.41	198	2217.41	1490
2218.54	416	2218.84	174	2218.84	1496
2219.98	422	2220.28	190	2220.28	1492
2221.41	412	2221.71	178	2221.71	1492
2222.84	438	2223.14	202	2223.14	1486
2224.27	412	2224.57	184	2224.57	1484
2225.7	410	2226	184	2226	1478
2227.13	400	2227.43	194	2227.43	1484
2228.56	420	2228.86	208	2228.86	1486
2229.99	428	2230.29	204	2230.29	1486
2231.42	424	2231.72	174	2231.72	1496
2232.85	406	2233.15	214	2233.15	1492
2234.28	410	2234.58	184	2234.58	1492
2235.71	422	2236.01	186	2236.01	1488
2237.14	402	2237.44	194	2237.44	1490
2238.57	430	2238.87	194	2238.87	1484
2240	420	2240.3	190	2240.3	1490
2241.43	422	2241.73	198	2241.73	1498
2242.85	418	2243.16	200	2243.16	1488
2244.28	416	2244.58	200	2244.58	1484
2245.71	418	2246.01	202	2246.01	1498
2247.14	424	2247.44	184	2247.44	1498
2248.56	410	2248.86	194	2248.86	1486
2249.99	422	2250.29	188	2250.29	1488
2251.42	414	2251.72	188	2251.72	1474
2252.84	418	2253.14	182	2253.14	1496
2254.27	420	2254.57	188	2254.57	1474
2255.69	412	2255.99	180	2255.99	1476
2257.12	414	2257.42	204	2257.42	1484
2258.55	410	2258.84	190	2258.84	1486
2259.97	424	2260.27	194	2260.27	1498
2261.39	420	2261.69	188	2261.69	1484
2262.82	382	2263.12	174	2263.12	1490
2264.24	432	2264.54	188	2264.54	1486
2265.67	414	2265.97	194	2265.97	1482
2267.09	418	2267.39	196	2267.39	1490
2268.51	412	2268.81	190	2268.81	1488
2269.94	412	2270.24	208	2270.24	1488
2271.36	396	2271.66	184	2271.66	1490
2272.78	412	2273.08	194	2273.08	1488
2274.2	410	2274.5	182	2274.5	1488
2275.63	436	2275.92	184	2275.92	1484
2277.05	402	2277.35	202	2277.35	1486
2278.47	408	2278.77	202	2278.77	1494
2279.89	416	2280.19	194	2280.19	1486
2281.31	408	2281.61	192	2281.61	1480
2282.73	416	2283.03	192	2283.03	1486
2284.15	422	2284.45	188	2284.45	1490
2285.57	428	2285.87	184	2285.87	1486
2286.99	420	2287.29	189	2287.29	1485
2288.41	404	2288.71	194	2288.71	1484
2289.83	430	2290.13	184	2290.13	1472
2291.25	404	2291.55	182	2291.55	1482
2292.67	416	2292.97	188	2292.97	1490
2294.09	420	2294.39	178	2294.39	1478
2295.51	406	2295.81	202	2295.81	1484
2296.93	408	2297.22	188	2297.22	1486
2298.34	430	2298.64	202	2298.64	1496
2299.76	410	2300.06	174	2300.06	1488
2301.18	400	2301.48	202	2301.48	1496
2302.6	414	2302.89	186	2302.89	1486
2304.01	408	2304.31	194	2304.31	1486
2305.43	422	2305.73	192	2305.73	1494
2306.84	402	2307.14	188	2307.14	1486
2308.26	414	2308.56	184	2308.56	1490
2309.68	420	2309.98	200	2309.98	1492
2311.09	402	2311.39	188	2311.39	1492
2312.51	412	2312.81	190	2312.81	1486
2313.92	400	2314.22	184	2314.22	1496
2315.34	416	2315.64	188	2315.64	1484
2316.75	418	2317.05	188	2317.05	1484
2318.17	406	2318.46	176	2318.46	1494
2319.58	406	2319.88	182	2319.88	1488
2320.99	392	2321.29	172	2321.29	1502
2322.41	414	2322.7	178	2322.7	1504
2323.82	408	2324.12	186	2324.12	1500
2325.23	402	2325.53	180	2325.53	1512
2326.65	404	2326.95	192	2326.95	1486
2328.06	392	2328.36	190	2328.36	1488
2329.47	404	2329.77	190	2329.77	1486
2330.88	398	2331.18	174	2331.18	1486
2332.3	390	2332.59	192	2332.59	1502
2333.71	410	2334	186	2334	1488
2335.12	408	2335.41	188	2335.41	1492
2336.53	416	2336.83	184	2336.83	1490
2337.94	406	2338.24	182	2338.24	1496
2339.35	404	2339.65	198	2339.65	1492
2340.76	398	2341.06	186	2341.06	1484
2342.17	410	2342.47	186	2342.47	1482
2343.58	414	2343.88	186	2343.88	1494
2344.99	400	2345.29	188	2345.29	1478
2346.4	396	2346.7	176	2346.7	1488
2347.81	394	2348.11	190	2348.11	1490
2349.22	418	2349.51	178	2349.51	1488
2350.62	396	2350.92	188	2350.92	1488
2352.03	412	2352.33	186	2352.33	1490
2353.44	394	2353.74	178	2353.74	1494
2354.85	402	2355.15	182	2355.15	1488
2356.26	398	2356.55	176	2356.55	1490
2357.66	402	2357.96	184	2357.96	1500
2359.07	398	2359.37	186	2359.37	1498
2360.48	408	2360.77	178	2360.77	1492
2361.88	396	2362.18	178	2362.18	1476
2363.29	412	2363.59	174	2363.59	1494
2364.7	398	2364.99	186	2364.99	1482
2366.1	412	2366.4	180	2366.4	1492
2367.51	392	2367.8	188	2367.8	1488
2368.91	412	2369.21	176	2369.21	1488
2370.32	392	2370.61	186	2370.61	1498
2371.72	398	2372.02	186	2372.02	1496
2373.12	392	2373.42	186	2373.42	1502
2374.53	402	2374.82	182	2374.82	1494
2375.93	400	2376.23	182	2376.23	1490
2377.34	384	2377.63	192	2377.63	1490
2378.74	410	2379.04	182	2379.04	1488
2380.14	416	2380.44	186	2380.44	1492
2381.55	414	2381.84	182	2381.84	1488
2382.95	394	2383.25	182	2383.25	1490
2384.35	404	2384.65	180	2384.65	1500
2385.75	402	2386.05	182	2386.05	1494
2387.16	420	2387.45	186	2387.45	1490
2388.56	406	2388.85	180	2388.85	1498
2389.96	416	2390.25	202	2390.25	1504
2391.36	416	2391.66	186	2391.66	1494
2392.76	412	2393.06	188	2393.06	1498
2394.16	406	2394.46	170	2394.46	1486
2395.56	414	2395.86	198	2395.86	1490
2396.96	400	2397.26	192	2397.26	1490
2398.36	402	2398.66	184	2398.66	1492
2399.76	408	2400.05	188	2400.05	1486
2401.16	378	2401.45	184	2401.45	1492
2402.56	408	2402.85	172	2402.85	1494
2403.96	408	2404.25	182	2404.25	1496
2405.36	420	2405.65	188	2405.65	1490
2406.75	404	2407.05	176	2407.05	1506
2408.15	410	2408.45	174	2408.45	1492
2409.55	402	2409.84	184	2409.84	1488
2410.95	422	2411.24	192	2411.24	1490
2412.34	416	2412.64	188	2412.64	1496
2413.74	422	2414.04	192	2414.04	1490
2415.14	400	2415.43	194	2415.43	1490
2416.54	392	2416.83	198	2416.83	1498
2417.93	414	2418.23	200	2418.23	1504
2419.33	402	2419.62	172	2419.62	1492
2420.72	394	2421.02	180	2421.02	1494
2422.12	416	2422.41	178	2422.41	1498
2423.51	386	2423.81	174	2423.81	1496
2424.91	392	2425.2	198	2425.2	1498
2426.3	404	2426.6	190	2426.6	1500
2427.7	400	2427.99	190	2427.99	1496
2429.09	392	2429.39	186	2429.39	1508
2430.49	406	2430.78	182	2430.78	1508
2431.88	404	2432.17	188	2432.17	1498
2433.27	394	2433.57	194	2433.57	1502
2434.67	392	2434.96	184	2434.96	1490
2436.06	428	2436.35	190	2436.35	1490
2437.45	396	2437.75	180	2437.75	1504
2438.84	406	2439.14	170	2439.14	1512
2440.24	374	2440.53	178	2440.53	1500
2441.63	410	2441.92	190	2441.92	1498
2443.02	412	2443.32	180	2443.32	1500
2444.41	406	2444.71	178	2444.71	1498
2445.8	398	2446.1	186	2446.1	1500
2447.19	414	2447.49	196	2447.49	1522
2448.59	404	2448.88	186	2448.88	1496
2449.98	410	2450.27	194	2450.27	1518
2451.37	400	2451.66	178	2451.66	1498
2452.76	402	2453.05	188	2453.05	1506
2454.15	392	2454.44	192	2454.44	1508
2455.54	418	2455.83	196	2455.83	1502
2456.93	404	2457.22	180	2457.22	1508
2458.31	408	2458.61	182	2458.61	1498
2459.7	410	2460	186	2460	1498
2461.09	406	2461.39	174	2461.39	1506
2462.48	414	2462.77	176	2462.77	1500
2463.87	392	2464.16	184	2464.16	1510
2465.26	412	2465.55	176	2465.55	1516
2466.64	400	2466.94	172	2466.94	1498
2468.03	386	2468.32	188	2468.32	1498
2469.42	396	2469.71	186	2469.71	1500
2470.8	420	2471.1	182	2471.1	1494
2472.19	416	2472.48	178	2472.48	1500
2473.58	390	2473.87	186	2473.87	1490
2474.96	404	2475.26	174	2475.26	1500
2476.35	424	2476.64	192	2476.64	1492
2477.73	412	2478.03	186	2478.03	1510
2479.12	418	2479.41	188	2479.41	1500
2480.5	412	2480.8	188	2480.8	1492
2481.89	416	2482.18	212	2482.18	1512
2483.27	412	2483.57	186	2483.57	1506
2484.66	404	2484.95	188	2484.95	1494
2486.04	410	2486.33	180	2486.33	1500
2487.43	408	2487.72	186	2487.72	1498
2488.81	404	2489.1	184	2489.1	1502
2490.19	398	2490.49	202	2490.49	1496
2491.57	408	2491.87	188	2491.87	1510
2492.96	408	2493.25	192	2493.25	1510
2494.34	410	2494.63	178	2494.63	1510
2495.72	410	2496.02	182	2496.02	1500
2497.11	404	2497.4	194	2497.4	1496
2498.49	422	2498.78	192	2498.78	1514
2499.87	424	2500.16	194	2500.16	1500
2501.25	408	2501.54	190	2501.54	1488
2502.63	414	2502.92	182	2502.92	1506
2504.01	410	2504.3	182	2504.3	1504
2505.39	404	2505.68	186	2505.68	1496
2506.77	406	2507.07	184	2507.07	1498
2508.15	400	2508.45	188	2508.45	1506
2509.53	414	2509.82	192	2509.82	1506
2510.91	424	2511.2	186	2511.2	1504
2512.29	394	2512.58	192	2512.58	1506
2513.67	426	2513.96	182	2513.96	1506
2515.05	400	2515.34	172	2515.34	1500
2516.43	404	2516.72	190	2516.72	1504
2517.81	414	2518.1	184	2518.1	1506
2519.18	422	2519.48	200	2519.48	1504
2520.56	424	2520.85	192	2520.85	1502
2521.94	426	2522.23	200	2522.23	1494
2523.32	404	2523.61	192	2523.61	1490
2524.69	430	2524.99	198	2524.99	1500
2526.07	438	2526.36	204	2526.36	1498
2527.45	392	2527.74	188	2527.74	1504
2528.82	424	2529.12	198	2529.12	1500
2530.2	436	2530.49	180	2530.49	1498
2531.58	430	2531.87	184	2531.87	1502
2532.95	422	2533.24	204	2533.24	1512
2534.33	436	2534.62	196	2534.62	1502
2535.7	416	2535.99	188	2535.99	1498
2537.08	428	2537.37	198	2537.37	1496
2538.45	428	2538.74	170	2538.74	1504
2539.83	402	2540.12	204	2540.12	1500
2541.2	410	2541.49	192	2541.49	1514
2542.57	416	2542.87	194	2542.87	1512
2543.95	426	2544.24	188	2544.24	1502
2545.32	434	2545.61	202	2545.61	1510
2546.69	436	2546.99	200	2546.99	1508
2548.07	422	2548.36	190	2548.36	1502
2549.44	444	2549.73	200	2549.73	1512
2550.81	424	2551.1	204	2551.1	1512
2552.18	396	2552.48	204	2552.48	1510
2553.56	440	2553.85	204	2553.85	1496
2554.93	430	2555.22	194	2555.22	1486
2556.3	428	2556.59	180	2556.59	1504
2557.67	432	2557.96	196	2557.96	1516
2559.04	432	2559.33	194	2559.33	1504
2560.41	432	2560.7	192	2560.7	1500
2561.78	436	2562.07	204	2562.07	1508
2563.15	432	2563.44	214	2563.44	1498
2564.52	446	2564.81	208	2564.81	1512
2565.89	458	2566.18	204	2566.18	1504
2567.26	438	2567.55	204	2567.55	1524
2568.63	444	2568.92	202	2568.92	1504
2570	428	2570.29	192	2570.29	1502
2571.37	436	2571.66	216	2571.66	1508
2572.74	446	2573.03	212	2573.03	1518
2574.11	468	2574.4	194	2574.4	1506
2575.47	444	2575.76	200	2575.76	1500
2576.84	422	2577.13	234	2577.13	1532
2578.21	422	2578.5	222	2578.5	1520
2579.58	434	2579.87	208	2579.87	1508
2580.94	430	2581.23	206	2581.23	1512
2582.31	426	2582.6	202	2582.6	1524
2583.68	430	2583.97	194	2583.97	1508
2585.04	446	2585.33	210	2585.33	1518
2586.41	442	2586.7	202	2586.7	1508
2587.77	424	2588.06	208	2588.06	1512
2589.14	416	2589.43	188	2589.43	1504
2590.51	418	2590.8	198	2590.8	1506
2591.87	432	2592.16	216	2592.16	1516
2593.24	446	2593.53	214	2593.53	1506
2594.6	436	2594.89	198	2594.89	1528
2595.96	432	2596.25	202	2596.25	1520
2597.33	444	2597.62	204	2597.62	1524
2598.69	440	2598.98	198	2598.98	1524
2600.06	442	2600.35	204	2600.35	1514
2601.42	410	2601.71	216	2601.71	1510
2602.78	414	2603.07	200	2603.07	1520
2604.15	432	2604.44	204	2604.44	1516
2605.51	448	2605.8	204	2605.8	1522
2606.87	448	2607.16	206	2607.16	1522
2608.23	338	2608.52	188	2608.52	1516
2609.6	446	2609.88	192	2609.88	1512
2610.96	420	2611.25	130	2611.25	1468
2612.32	438	2612.61	212	2612.61	1514
2613.68	454	2613.97	202	2613.97	1520
2615.04	444	2615.33	202	2615.33	1522
2616.4	452	2616.69	190	2616.69	1514
2617.76	456	2618.05	200	2618.05	1526
2619.12	448	2619.41	210	2619.41	1526
2620.48	452	2620.77	206	2620.77	1536
2621.84	466	2622.13	200	2622.13	1518
2623.2	452	2623.49	206	2623.49	1514
2624.56	456	2624.85	212	2624.85	1530
2625.92	456	2626.21	222	2626.21	1526
2627.28	460	2627.57	202	2627.57	1538
2628.64	488	2628.93	216	2628.93	1524
2629.99	466	2630.28	202	2630.28	1530
2631.35	466	2631.64	222	2631.64	1552
2632.71	464	2633	230	2633	1530
2634.07	462	2634.36	224	2634.36	1530
2635.42	470	2635.72	206	2635.72	1530
2636.78	484	2637.07	196	2637.07	1518
2638.14	468	2638.43	216	2638.43	1528
2639.5	468	2639.78	206	2639.78	1540
2640.85	466	2641.14	216	2641.14	1530
2642.21	478	2642.5	210	2642.5	1530
2643.56	474	2643.85	216	2643.85	1550
2644.92	466	2645.21	220	2645.21	1532
2646.28	454	2646.56	198	2646.56	1538
2647.63	482	2647.92	208	2647.92	1534
2648.98	466	2649.27	198	2649.27	1548
2650.34	442	2650.63	206	2650.63	1548
2651.69	480	2651.98	214	2651.98	1550
2653.05	464	2653.34	210	2653.34	1538
2654.4	462	2654.69	226	2654.69	1554
2655.76	458	2656.04	220	2656.04	1558
2657.11	448	2657.4	220	2657.4	1562
2658.46	468	2658.75	204	2658.75	1546
2659.82	460	2660.1	222	2660.1	1568
2661.17	460	2661.46	214	2661.46	1566
2662.52	462	2662.81	218	2662.81	1562
2663.87	460	2664.16	208	2664.16	1572
2665.22	460	2665.51	208	2665.51	1580
2666.58	458	2666.86	210	2666.86	1590
2667.93	444	2668.22	210	2668.22	1578
2669.28	460	2669.57	214	2669.57	1562
2670.63	482	2670.92	228	2670.92	1584
2671.98	454	2672.27	224	2672.27	1580
2673.33	462	2673.62	226	2673.62	1582
2674.68	460	2674.97	212	2674.97	1602
2676.03	454	2676.32	228	2676.32	1586
2677.38	474	2677.67	218	2677.67	1612
2678.73	458	2679.02	228	2679.02	1592
2680.08	452	2680.37	206	2680.37	1606
2681.43	464	2681.72	206	2681.72	1606
2682.78	460	2683.07	194	2683.07	1614
2684.13	438	2684.42	206	2684.42	1616
2685.48	456	2685.76	204	2685.76	1616
2686.82	456	2687.11	208	2687.11	1608
2688.17	468	2688.46	204	2688.46	1620
2689.52	478	2689.81	204	2689.81	1616
2690.87	446	2691.16	208	2691.16	1626
2692.21	470	2692.5	224	2692.5	1626
2693.56	468	2693.85	196	2693.85	1618
2694.91	472	2695.2	222	2695.2	1632
2696.26	444	2696.54	206	2696.54	1622
2697.6	462	2697.89	216	2697.89	1640
2698.95	452	2699.24	198	2699.24	1620
2700.29	442	2700.58	216	2700.58	1634
2701.64	458	2701.93	218	2701.93	1634
2702.98	464	2703.27	212	2703.27	1632
2704.33	446	2704.62	198	2704.62	1624
2705.67	466	2705.96	214	2705.96	1628
2707.02	490	2707.31	202	2707.31	1628
2708.36	460	2708.65	222	2708.65	1620
2709.71	464	2709.99	218	2709.99	1630
2711.05	470	2711.34	182	2711.34	1618
2712.39	464	2712.68	210	2712.68	1628
2713.74	472	2714.03	204	2714.03	1610
2715.08	456	2715.37	196	2715.37	1620
2716.42	464	2716.71	216	2716.71	1610
2717.77	458	2718.05	210	2718.05	1620
2719.11	450	2719.4	208	2719.4	1616
2720.45	460	2720.74	222	2720.74	1622
2721.79	470	2722.08	210	2722.08	1612
2723.14	460	2723.42	214	2723.42	1608
2724.48	462	2724.76	212	2724.76	1622
2725.82	464	2726.1	212	2726.1	1604
2727.16	458	2727.45	216	2727.45	1604
2728.5	450	2728.79	218	2728.79	1610
2729.84	428	2730.13	214	2730.13	1608
2731.18	454	2731.47	214	2731.47	1600
2732.52	462	2732.81	210	2732.81	1592
2733.86	474	2734.15	212	2734.15	1590
2735.2	462	2735.49	218	2735.49	1590
2736.54	460	2736.83	216	2736.83	1586
2737.88	466	2738.16	216	2738.16	1582
2739.22	468	2739.5	224	2739.5	1586
2740.56	456	2740.84	212	2740.84	1574
2741.89	464	2742.18	200	2742.18	1566
2743.23	478	2743.52	208	2743.52	1564
2744.57	454	2744.86	214	2744.86	1576
2745.91	458	2746.19	228	2746.19	1560
2747.24	460	2747.53	208	2747.53	1562
2748.58	492	2748.87	212	2748.87	1564
2749.92	472	2750.21	232	2750.21	1550
2751.26	466	2751.54	206	2751.54	1562
2752.59	478	2752.88	204	2752.88	1550
2753.93	458	2754.21	214	2754.21	1550
2755.27	442	2755.55	198	2755.55	1556
2756.6	448	2756.89	208	2756.89	1546
2757.94	458	2758.22	202	2758.22	1542
2759.27	464	2759.56	200	2759.56	1550
2760.61	458	2760.89	212	2760.89	1530
2761.94	470	2762.23	218	2762.23	1542
2763.28	462	2763.56	210	2763.56	1536
2764.61	462	2764.9	202	2764.9	1552
2765.94	482	2766.23	216	2766.23	1536
2767.28	456	2767.56	240	2767.56	1542
2768.61	466	2768.9	216	2768.9	1534
2769.95	456	2770.23	214	2770.23	1526
2771.28	480	2771.57	190	2771.57	1526
2772.61	456	2772.9	210	2772.9	1538
2773.95	442	2774.23	208	2774.23	1518
2775.28	470	2775.56	222	2775.56	1518
2776.61	454	2776.9	206	2776.9	1516
2777.94	468	2778.23	214	2778.23	1522
2779.27	474	2779.56	222	2779.56	1524
2780.6	484	2780.89	214	2780.89	1524
2781.94	454	2782.22	210	2782.22	1532
2783.27	476	2783.55	234	2783.55	1528
2784.6	470	2784.88	218	2784.88	1526
2785.93	472	2786.21	222	2786.21	1522
2787.26	458	2787.54	200	2787.54	1538
2788.59	482	2788.88	220	2788.88	1524
2789.92	484	2790.2	198	2790.2	1524
2791.25	472	2791.53	210	2791.53	1522
2792.58	468	2792.86	192	2792.86	1526
2793.91	472	2794.19	220	2794.19	1526
2795.24	456	2795.52	208	2795.52	1518
2796.57	474	2796.85	208	2796.85	1522
2797.89	456	2798.18	226	2798.18	1518
2799.22	464	2799.51	220	2799.51	1520
2800.55	478	2800.84	230	2800.84	1522
2801.88	466	2802.16	210	2802.16	1518
2803.21	466	2803.49	220	2803.49	1520
2804.53	480	2804.82	226	2804.82	1526
2805.86	456	2806.14	212	2806.14	1516
2807.19	484	2807.47	210	2807.47	1520
2808.51	468	2808.8	196	2808.8	1516
2809.84	468	2810.12	210	2810.12	1516
2811.17	502	2811.45	224	2811.45	1506
2812.49	492	2812.78	196	2812.78	1518
2813.82	458	2814.1	216	2814.1	1518
2815.14	462	2815.43	196	2815.43	1514
2816.47	468	2816.75	232	2816.75	1516
2817.79	486	2818.08	222	2818.08	1514
2819.12	474	2819.4	220	2819.4	1516
2820.44	470	2820.73	228	2820.73	1512
2821.77	488	2822.05	212	2822.05	1512
2823.09	478	2823.37	212	2823.37	1512
2824.41	482	2824.7	208	2824.7	1528
2825.74	474	2826.02	210	2826.02	1520
2827.06	482	2827.35	208	2827.35	1516
2828.38	472	2828.67	232	2828.67	1536
2829.71	494	2829.99	214	2829.99	1510
2831.03	474	2831.31	222	2831.31	1522
2832.35	480	2832.64	220	2832.64	1528
2833.67	476	2833.96	216	2833.96	1522
2835	474	2835.28	216	2835.28	1522
2836.32	486	2836.6	230	2836.6	1516
2837.64	470	2837.92	232	2837.92	1516
2838.96	512	2839.25	208	2839.25	1516
2840.28	468	2840.57	206	2840.57	1516
2841.6	482	2841.89	252	2841.89	1544
2842.92	480	2843.21	214	2843.21	1524
2844.24	456	2844.53	218	2844.53	1524
2845.56	488	2845.85	220	2845.85	1514
2846.88	476	2847.17	204	2847.17	1518
2848.2	504	2848.49	214	2848.49	1518
2849.52	480	2849.81	220	2849.81	1516
2850.84	500	2851.12	244	2851.12	1540
2852.16	468	2852.45	214	2852.45	1518
2853.48	488	2853.76	232	2853.76	1538
2854.8	478	2855.08	214	2855.08	1522
2856.12	490	2856.4	234	2856.4	1520
2857.43	484	2857.72	226	2857.72	1516
2858.75	492	2859.04	218	2859.04	1514
2860.07	492	2860.35	218	2860.35	1524
2861.39	502	2861.67	226	2861.67	1530
2862.7	500	2862.99	234	2862.99	1516
2864.02	488	2864.3	212	2864.3	1518
2865.34	494	2865.62	222	2865.62	1514
2866.65	488	2866.94	246	2866.94	1528
2867.97	488	2868.25	220	2868.25	1524
2869.29	500	2869.57	212	2869.57	1526
2870.6	502	2870.88	228	2870.88	1518
2871.92	474	2872.2	226	2872.2	1522
2873.23	490	2873.51	222	2873.51	1526
2874.55	512	2874.83	226	2874.83	1524
2875.86	496	2876.15	228	2876.15	1524
2877.18	504	2877.46	228	2877.46	1518
2878.49	510	2878.77	226	2878.77	1526
2879.81	494	2880.09	240	2880.09	1520
2881.12	510	2881.4	230	2881.4	1522
2882.43	500	2882.71	228	2882.71	1516
2883.75	496	2884.03	206	2884.03	1524
2885.06	490	2885.34	218	2885.34	1520
2886.37	502	2886.65	230	2886.65	1514
2887.68	506	2887.97	226	2887.97	1534
2889	498	2889.28	208	2889.28	1520
2890.31	474	2890.59	224	2890.59	1522
2891.62	508	2891.9	222	2891.9	1530
2892.93	494	2893.22	228	2893.22	1536
2894.24	478	2894.53	226	2894.53	1518
2895.56	502	2895.84	226	2895.84	1534
2896.87	484	2897.15	224	2897.15	1530
2898.18	476	2898.46	220	2898.46	1518
2899.49	482	2899.77	218	2899.77	1532
2900.8	522	2901.08	228	2901.08	1526
2902.11	504	2902.39	204	2902.39	1520
2903.42	476	2903.7	252	2903.7	1546
2904.73	514	2905.01	240	2905.01	1538
2906.04	512	2906.32	228	2906.32	1528
2907.35	502	2907.63	240	2907.63	1532
2908.66	498	2908.94	224	2908.94	1530
2909.97	498	2910.25	206	2910.25	1528
2911.27	504	2911.55	236	2911.55	1538
2912.58	502	2912.86	238	2912.86	1528
2913.89	493.931	2914.17	216	2914.17	1526
2915.2	484.184	2915.48	216	2915.48	1532
2916.51	496.216	2916.79	228	2916.79	1528
2917.81	500.001	2918.09	230	2918.09	1530
2919.12	496.22	2919.4	228.015	2919.4	1533.9
2920.43	494.592	2920.71	226.033	2920.71	1533.74
2921.73	522.919	2922.01	204.528	2922.01	1533.63
2923.04	498.297	2923.32	233.866	2923.32	1531.51
2924.35	499.433	2924.63	224.552	2924.63	1538.97
2925.65	512.649	2925.93	217.227	2925.93	1528.9
2926.96	509.822	2927.24	240.094	2927.24	1530.55
2928.26	516.303	2928.54	237.937	2928.54	1532.95
2929.57	526.699	2929.85	237.545	2929.85	1538.44
2930.87	505.225	2931.16	240.199	2931.16	1538.72
2932.18	501.562	2932.46	227.17	2932.46	1533.06
2933.48	517.928	2933.76	223.39	2933.76	1534.39
2934.79	506.712	2935.07	224.201	2935.07	1546.75
2936.09	503.759	2936.37	225.023	2936.37	1545.12
2937.4	522.99	2937.68	228.53	2937.68	1531.91
2938.7	492.981	2938.98	219.19	2938.98	1535.02
2940	501.705	2940.28	234.068	2940.28	1534.62
2941.31	505.29	2941.59	224.436	2941.59	1540.86
2942.61	494	2942.89	219.248	2942.89	1533.03
2943.91	501.889	2944.19	222.78	2944.19	1548.31
2945.21	501.61	2945.5	232.36	2945.5	1526.14
2946.52	508.872	2946.8	232.897	2946.8	1537.36
2947.82	497.861	2948.1	233.68	2948.1	1527.2
2949.12	500.364	2949.4	208.038	2949.4	1523.84
2950.42	509.694	2950.7	225.194	2950.7	1521.32
2951.72	497.686	2952.01	222.13	2952.01	1531.43
2953.03	518.628	2953.31	217.72	2953.31	1535.18
2954.33	516.405	2954.61	218.6	2954.61	1522.73
2955.63	479.895	2955.91	226.297	2955.91	1530.67
2956.93	504.112	2957.21	223.545	2957.21	1537.07
2958.23	494.178	2958.51	226.079	2958.51	1521.89
2959.53	498.539	2959.81	226.938	2959.81	1532.48
2960.83	500.626	2961.11	221.807	2961.11	1527.76
2962.13	500.647	2962.41	238.513	2962.41	1534.5
2963.43	496.646	2963.71	218.834	2963.71	1531.59
2964.73	517.958	2965.01	227.628	2965.01	1529.45
2966.03	496.111	2966.31	227.254	2966.31	1523.28
2967.32	490.158	2967.6	225.606	2967.6	1531
2968.62	506.336	2968.9	225.825	2968.9	1514.47
2969.92	489.092	2970.2	232.614	2970.2	1519.85
2971.22	502.304	2971.5	224.96	2971.5	1534.58
2972.52	496.004	2972.8	229.42	2972.8	1526.22
2973.81	505.305	2974.09	220.774	2974.09	1528.3
2975.11	505.488	2975.39	237.074	2975.39	1524
2976.41	502.836	2976.69	220.67	2976.69	1520.68
2977.7	495.513	2977.99	228.132	2977.99	1510.73
2979	491.94	2979.28	227.579	2979.28	1518.89
2980.3	510.998	2980.58	224.035	2980.58	1517.81
2981.59	492.142	2981.87	215.285	2981.87	1515.03
2982.89	495.064	2983.17	232.158	2983.17	1524.01
2984.19	497.717	2984.47	225.161	2984.47	1521.08
2985.48	496.66	2985.76	229.648	2985.76	1519.59
2986.78	492.647	2987.06	222.529	2987.06	1513.7
2988.07	497.363	2988.35	226.28	2988.35	1511.51
2989.37	500.672	2989.65	222.947	2989.65	1517.91
2990.66	482.135	2990.94	234.444	2990.94	1516.42
2991.95	492.887	2992.24	234.801	2992.24	1517.76
2993.25	496.563	2993.53	229.075	2993.53	1518.35
2994.54	488.802	2994.82	227.299	2994.82	1512.48
2995.84	496.668	2996.12	232.505	2996.12	1507.73
2997.13	491.087	2997.41	231.38	2997.41	1510.26
2998.42	486.069	2998.7	228.895	2998.7	1507.12
2999.72	481.199	3000	226.285	3000	1510.33
3001.01	495.316	3001.29	221.963	3001.29	1512.72
3002.3	499.878	3002.58	220.051	3002.58	1506.89
3003.6	497.228	3003.87	227.1	3003.87	1511.31
3004.89	488.313	3005.17	225.87	3005.17	1504.49
3006.18	481.123	3006.46	221.749	3006.46	1506.85
3007.47	491.191	3007.75	221.236	3007.75	1506.37
3008.76	483.713	3009.04	230.292	3009.04	1509.64
3010.05	486.52	3010.33	233.22	3010.33	1511.5
3011.34	489.463	3011.62	233.891	3011.62	1507.04
3012.63	498.017	3012.91	237.431	3012.91	1509.58
3013.93	483.414	3014.21	222.067	3014.21	1503.01
3015.22	486.885	3015.5	228.605	3015.5	1506.72
3016.51	465.059	3016.79	227.74	3016.79	1506.15
3017.8	495.216	3018.08	220.185	3018.08	1504.52
3019.09	488.623	3019.37	221.781	3019.37	1505.19
3020.37	505.002	3020.65	234.338	3020.65	1508.61
3021.66	489.386	3021.94	235.49	3021.94	1506.31
3022.95	479.789	3023.23	220.277	3023.23	1503.74
3024.24	488.293	3024.52	228	3024.52	1507.75
3025.53	484.514	3025.81	226.596	3025.81	1495.27
3026.82	499.571	3027.1	212.08	3027.1	1508.53
3028.11	489.173	3028.39	232.14	3028.39	1507.76
3029.39	477.144	3029.67	232.054	3029.67	1517.7
3030.68	486.625	3030.96	220.81	3030.96	1509.64
3031.97	502.848	3032.25	221.493	3032.25	1501.2
3033.26	486.926	3033.54	230.374	3033.54	1502.55
3034.54	495.535	3034.82	236.026	3034.82	1496.73
3035.83	499.534	3036.11	226.375	3036.11	1504.83
3037.12	498.98	3037.4	209.612	3037.4	1496.81
3038.4	495.827	3038.68	234.018	3038.68	1492.28
3039.69	478.622	3039.97	229.353	3039.97	1497.82
3040.98	497.841	3041.25	239.847	3041.25	1506.73
3042.26	492.159	3042.54	246.924	3042.54	1504.03
3043.55	515.125	3043.82	234.214	3043.82	1496.04
3044.83	527.187	3045.11	224.16	3045.11	1494.3
3046.04	516	3046.4	235.975	3046.4	1494.5
3047.34	524	3047.68	241.87	3047.68	1508
3048.63	530	3048.97	246	3048.97	1508
3049.92	538	3050.26	228	3050.26	1494
3051.21	536	3051.55	244	3051.55	1502
3052.5	544	3052.84	250	3052.84	1500
3053.79	514	3054.13	260	3054.13	1506
3055.08	544	3055.42	260	3055.42	1502
3056.36	540	3056.71	260	3056.71	1506
3057.65	578	3058	256	3058	1504
3058.94	588	3059.29	256	3059.29	1502
3060.23	580	3060.57	274	3060.57	1496
3061.52	598	3061.86	262	3061.86	1490
3062.81	614	3063.15	290	3063.15	1504
3064.1	622	3064.44	268	3064.44	1490
3065.38	632	3065.73	284	3065.73	1504
3066.67	642	3067.01	280	3067.01	1506
3067.96	654	3068.3	282	3068.3	1480
3069.25	682	3069.59	314	3069.59	1500
3070.53	670	3070.88	294	3070.88	1496
3071.82	710	3072.16	316	3072.16	1502
3073.11	718	3073.45	318	3073.45	1496
3074.39	724	3074.73	322	3074.73	1482
3075.68	736	3076.02	324	3076.02	1490
3076.96	738	3077.31	338	3077.31	1506
3078.25	744	3078.59	342	3078.59	1496
3079.53	698	3079.88	324	3079.88	1516
3080.82	768	3081.16	324	3081.16	1504
3082.1	740	3082.45	320	3082.45	1500
3083.39	720	3083.73	316	3083.73	1502
3084.67	738	3085.01	292	3085.01	1486
3085.96	692	3086.3	314	3086.3	1502
3087.24	670	3087.58	304	3087.58	1496
3088.52	670	3088.87	292	3088.87	1494
3089.81	658	3090.15	300	3090.15	1504
3091.09	660	3091.43	282	3091.43	1508
3092.37	666	3092.72	292	3092.72	1494
3093.66	620	3094	280	3094	1506
3094.94	604	3095.28	280	3095.28	1506
3096.22	628	3096.56	260	3096.56	1500
3097.5	610	3097.85	260	3097.85	1504
3098.78	600	3099.13	264	3099.13	1498
3100.07	600	3100.41	256	3100.41	1502
3101.35	580	3101.69	254	3101.69	1498
3102.63	566	3102.97	258	3102.97	1492
3103.91	566	3104.25	258	3104.25	1504
3105.19	558	3105.53	226	3105.53	1498
3106.47	554	3106.81	254	3106.81	1496
3107.75	520	3108.09	236	3108.09	1492
3109.03	546	3109.38	246	3109.38	1496
3110.31	546	3110.65	244	3110.65	1500
3111.59	516	3111.93	230	3111.93	1502
3112.87	544	3113.21	242	3113.21	1510
3114.15	536	3114.49	244	3114.49	1502
[truncated: 5,645 more rows]

## Sheet: SI Fig. 5a
Bulk NiFe-BTC powder					Inset
Adsorption		Desorption			pore size distributions
Relative pressure P/P0	Quantity adsorbed cm3 g-1 STP	Relative pressure P/P0	Quantity adsorbed cm3 g-1 STP		Pore diameter (nm)	Pore Volume cm3 g-1
8.62458e-07	6.06951	0.99619	470.571		125.601	1.96822e-05
1.43319e-06	12.1359	0.98189	465.871		74.1441	0.000103138
2.51809e-06	18.2014	0.96831	463.049		39.4314	0.000183911
4.35668e-06	24.2642	0.93897	459.913		26.2142	0.000332052
7.39492e-06	30.3235	0.9108	458.008		19.843	0.000519754
1.20713e-05	36.3765	0.88504	456.593		17.3033	0.00081841
1.83957e-05	42.4218	0.87609	456.051		14.9987	0.000888449
2.66987e-05	48.4574	0.8497	454.734		12.8453	0.0018
3.70505e-05	54.4804	0.82726	453.187		11.3417	0.00693
5.01183e-05	60.4878	0.80538	448.983		9.14749	0.05761
6.70375e-05	66.4738	0.74585	387.891		7.12083	0.07456
9.13203e-05	72.5306	0.67654	332.875		6.13166	0.04385
0.000124158	78.5827	0.64396	320.689		5.40491	0.04107
0.000172149	84.6257	0.59227	305.719		4.80879	0.03951
0.000243072	90.6269	0.55275	296.472		4.29539	0.03972
0.000349288	96.6643	0.50158	286.213		3.83849	0.05537
0.000503341	102.691	0.4535	275.964		3.42251	0.05365
0.000721682	108.701	0.39717	265.634		3.07879	0.04444
0.00103	114.689	0.3501	258.543		2.79364	0.0487
0.00145	120.645	0.3024	251.531		2.51997	0.05657
0.00205	126.554	0.25055	243.761		2.26493	0.06926
0.00288	132.391	0.20068	235.766		2.02599	0.08919
0.00406	138.172	0.15096	226.731		1.78435	0.14808
0.00566	143.838	0.10021	214.254
0.00777	149.267	0.07738	207.182
0.01063	154.729	0.05986	200.435
0.02902	175.156	0.03074	178.817
0.0598	198.448	0.01002	155.767
0.0845	207.675
0.10051	212.596
0.12069	218.493
0.14233	223.378
0.16386	227.682
0.18463	231.498
0.20582	235.18
0.24735	241.876
0.30337	250.308
0.35016	257.226
0.3998	264.569
0.45026	272.2
0.49953	280.018
0.54929	288.578
0.60041	298.284
0.64971	308.96
0.69904	321.525
0.74897	337.243
0.79721	357.372
0.82337	370.918
0.8493	387.611
0.87444	407.641
0.89795	428.778
0.92499	450.21
0.96343	460.97
0.98586	464.89
0.99619	470.571

## Sheet: SI Fig. 5b
NiFe-BTC//G-2h					Inset
Adsorption		Desorption			pore size distributions
Relative pressure P/P0	Quantity adsorbed cm3 g-1 STP	Relative pressure P/P0	Quantity adsorbed cm3 g-1 STP		Pore diameter (nm)	Pore Volume cm3 g-1
5.9882e-06	6.05891	0.99429	96.3622		106.496	5.77322e-05
3.06539e-05	12.0982	0.97815	87.8304		61.7984	0.000296133
9.93141e-05	18.0774	0.9617	81.2375		36.9971	0.000431133
0.000294139	24.032	0.93542	76.1359		25.7329	0.000576038
0.000871321	29.7059	0.9092	73.2838		19.7518	0.000721271
0.00244	34.67	0.88348	71.3624		16.0185	0.00081461
0.00573	38.3712	0.85729	69.9616		13.5519	0.000941584
0.01029	40.8657	0.83288	68.9186		12.4163	0.00116
0.03054	46.1615	0.82551	68.6078		11.3195	0.00104
0.0645	52.0001	0.80036	67.7931		9.40452	0.00124
0.07974	53.2477	0.75099	66.489		7.76186	0.00152
0.10029	54.3995	0.70072	65.4224		6.59382	0.00183
0.12014	55.452	0.65093	64.532		5.72219	0.00193
0.14053	56.0151	0.6014	63.8149		5.03769	0.00206
0.16075	56.4066	0.55149	63.2053		4.47236	0.00715
0.1801	56.7247	0.49989	61.9142		4.00499	0.01691
0.20015	57.0011	0.44954	59.7464		2.96527	9.28713e-05
0.24969	57.4982	0.39868	59.5124		2.73817	0.0016
0.29999	57.923	0.33076	59.2082		2.48715	0.00355
0.35003	58.2717	0.29984	59.0121		2.24772	0.00792
0.4002	58.5203	0.24987	58.6439		2.01017	0.03718
0.44948	58.7267	0.20001	58.1948		1.85591	0.06629
0.50086	58.9072	0.15009	57.575		1.75066	0.10536
0.55173	59.1165	0.10069	55.9751
0.60132	59.3177	0.07965	54.853
0.65135	59.5203	0.06048	53.2843
0.69981	59.7663	0.02945	47.5223
0.75017	60.1018	0.00975	42.0526
0.80055	60.6427
0.8209	60.9948
0.85122	61.5994
0.87449	62.2311
0.90086	63.3419
0.92549	65.0721
0.94921	68.0504
0.97299	74.7852
0.98109	79.4049
0.98969	87.5701
0.99429	96.3622

## Sheet: SI Fig. 6
	Graphite foil	NiFe//G
Potential (V vs. RHE)	Current density (mA cm-2)	Current density (mA cm-2)		Overpotential (mV)	Y Error (-)	Y Error (+)
1.0258	-13.2981	-2.65992		337.8	25.5	11.5
1.0268	-12.166	-2.36159		376.8	15.5	22.5
1.0278	-11.144	-2.07787
1.0288	-10.2419	-1.84774
1.0298	-9.47986	-1.66592
1.0308	-8.7778	-1.5148
1.0318	-8.15874	-1.38167
1.0328	-7.60468	-1.26825
1.0338	-7.09462	-1.16632
1.0348	-6.63056	-1.08
1.0358	-6.1995	-0.99907
1.0368	-5.80944	-0.92795
1.0378	-5.44938	-0.86192
1.0388	-5.11832	-0.8069
1.0398	-4.80926	-0.75188
1.0408	-4.5242	-0.70185
1.0418	-4.25814	-0.65683
1.0428	-4.00508	-0.6128
1.0438	-3.77202	-0.57578
1.0448	-3.54896	-0.54075
1.0458	-3.3429	-0.50673
1.0468	-3.14684	-0.4757
1.0478	-2.96578	-0.44668
1.0488	-2.79572	-0.41965
1.0498	-2.63366	-0.39363
1.0508	-2.4776	-0.36761
1.0518	-2.33154	-0.34458
1.0528	-2.19349	-0.32456
1.0538	-2.06243	-0.30553
1.0548	-1.94237	-0.28751
1.0558	-1.82231	-0.26948
1.0568	-1.71025	-0.25446
1.0578	-1.60419	-0.23543
1.0588	-1.50613	-0.22041
1.0598	-1.41507	-0.20338
1.0608	-1.32401	-0.18936
1.0618	-1.23995	-0.17734
1.0628	-1.15689	-0.16431
1.0638	-1.08183	-0.15029
1.0648	-1.01077	-0.13926
1.0658	-0.94171	-0.13024
1.0668	-0.87365	-0.12021
1.0678	-0.81249	-0.11119
1.0688	-0.75183	-0.10316
1.0698	-0.69697	-0.09114
1.0708	-0.64721	-0.08111
1.0718	-0.59625	-0.07309
1.0728	-0.54949	-0.06706
1.0738	-0.50183	-0.05904
1.0748	-0.45987	-0.05102
1.0758	-0.41971	-0.04299
1.0768	-0.37646	-0.03597
1.0778	-0.33727	-0.02894
1.0788	-0.30784	-0.02692
1.0798	-0.27518	-0.01889
1.0808	-0.24662	-0.01387
1.0818	-0.22126	-0.00984
1.0828	-0.1935	-0.00282
1.0838	-0.17164	-0.000794929
1.0848	-0.14948	0.00523
1.0858	-0.12892	0.00847
1.0868	-0.11086	-0.00101
1.0878	-0.0904	-0.0075
1.0888	-0.07724	-0.01498
1.0898	-0.06168	-0.02347
1.0908	-0.04842	-0.03195
1.0918	-0.03716	-0.03316
1.0928	-0.0241	-0.0286
1.0938	-0.01404	-0.02704
1.0948	-0.00798	-0.02548
1.0958	-0.000921432	-0.02392
1.0968	0.00614	-0.02336
1.0978	0.0122	-0.0218
1.0988	0.01826	-0.02024
1.0998	0.02232	-0.01669
1.1008	0.02238	-0.01508
1.1018	0.02044	-0.01118
1.1028	0.0225	-0.00729
1.1038	0.02256	-0.0034
1.1048	0.02362	-0.00151
1.1058	0.02167	0.00138
1.1068	0.01773	0.00527
1.1078	0.01379	0.00716
1.1088	0.00785	0.01005
1.1098	0.000913283	0.01395
1.1108	-0.00703	0.01784
1.1118	-0.01297	0.01973
1.1128	-0.01991	0.01939
1.1138	-0.01641	0.01971
1.1148	-0.01187	0.02002
1.1158	-0.00533	0.01633
1.1168	-0.000795095	0.01765
1.1178	0.00274	0.01596
1.1188	0.00428	0.01228
1.1198	0.00582	0.01259
1.1208	0.01036	0.0109
1.1218	0.01189	0.00922
1.1228	0.01443	0.00653
1.1238	0.01397	0.00585
1.1248	0.01551	0.00516
1.1258	0.01605	0.00347
1.1268	0.01558	0.000786985
1.1278	0.01612	-0.0019
1.1288	0.01466	-0.00259
1.1298	0.0122	-0.00727
1.1308	0.01273	-0.00517
1.1318	0.00927	-0.00314
1.1328	0.00681	-0.00111
1.1338	0.00596	-7.61391e-05
1.1348	0.00895	-4.42142e-05
1.1358	0.01494	0.000987711
1.1368	0.01693	0.00202
1.1378	0.01992	0.00405
1.1388	0.01991	0.00708
1.1398	0.01989	0.00512
1.1408	0.01988	0.00715
1.1418	0.01987	0.00918
1.1428	0.02086	0.00921
1.1438	0.02285	0.00924
1.1448	0.02384	0.01128
1.1458	0.02183	0.01231
1.1468	0.02282	0.01134
1.1478	0.02281	0.01237
1.1488	0.02179	0.0114
1.1498	0.02278	0.01543
1.1508	0.02077	0.01647
1.1518	0.01948	0.0165
1.1528	0.02249	0.01853
1.1538	0.02249	0.01956
1.1548	0.0255	0.02126
1.1558	0.0255	0.01952
1.1568	0.02751	0.01878
1.1578	0.02951	0.01703
1.1588	0.02952	0.01529
1.1598	0.03052	0.01555
1.1608	0.02953	0.01181
1.1618	0.03053	0.01007
1.1628	0.03154	0.00932
1.1638	0.0257	0.00658
1.1648	0.01357	0.00684
1.1658	0.00344	0.0051
1.1668	-0.00869	0.00335
1.1678	-0.01781	0.00261
1.1688	-0.02994	0.00187
1.1698	-0.04007	-0.000873145
1.1708	-0.0492	-0.00262
1.1718	-0.06032	-0.00436
1.1728	-0.07145	-0.0051
1.1738	-0.08258	-0.00684
1.1748	-0.09193	-0.00758
1.1758	-0.08113	-0.00841
1.1768	-0.07134	-0.00782
1.1778	-0.06354	-0.00524
1.1788	-0.05375	-0.00366
1.1798	-0.04595	-0.00308
1.1808	-0.03716	-0.0015
1.1818	-0.02536	8.5074e-05
1.1828	-0.01356	0.000666836
1.1838	-0.00372	0.00125
1.1848	-0.00338	0.00183
1.1858	-0.00204	0.00041212
1.1868	0.00129	0.000993882
1.1878	0.00463	0.000575643
1.1888	0.00597	0.000157405
1.1898	0.00831	0.00142
1.1908	0.00865	0.000545778
1.1918	0.00899	-0.00232
1.1928	0.00917	-0.00319
1.1938	0.0078	-0.00306
1.1948	0.00843	-0.00393
1.1958	0.00806	-0.0048
1.1968	0.01069	-0.00567
1.1978	0.00832	-0.00654
1.1988	0.00695	-0.00641
1.1998	0.00758	-0.00528
1.2008	0.00921	-0.00515
1.2018	0.00784	-0.00602
1.2028	0.00847	-0.00489
1.2038	0.0081	-0.00576
1.2048	0.00673	-0.00563
1.2058	0.00439	-0.0025
1.2068	0.00374	-0.00337
1.2078	0.00309	-0.00224
1.2088	0.00243	-0.00311
1.2098	0.00378	-0.00398
1.2108	0.00213	-0.00285
1.2118	-0.000522021	-0.00471
1.2128	-0.00117	-0.00573
1.2138	0.00117	-0.00627
1.2148	0.00152	-0.0088
1.2158	0.00187	-0.00934
1.2168	0.00319	-0.01188
1.2178	0.0032	-0.01242
1.2188	0.0022	-0.01296
1.2198	0.00221	-0.0135
1.2208	0.00221	-0.01504
1.2218	0.00322	-0.01358
1.2228	0.00423	-0.01411
1.2238	0.00623	-0.01365
1.2248	0.00513	-0.01419
1.2258	0.00324	-0.01473
1.2268	0.00336	-0.01227
1.2278	-0.000520455	-0.01381
1.2288	0.0026	-0.01535
1.2298	0.000714349	-0.01489
1.2308	-0.00117	-0.01742
1.2318	-0.00105	-0.01596
1.2328	-0.00193	-0.01594
1.2338	-0.00282	-0.01792
1.2348	-0.0027	-0.01689
1.2358	-0.00158	-0.01587
1.2368	-0.00246	-0.01784
1.2378	-0.00135	-0.01782
1.2388	-0.00263	-0.01879
1.2398	-0.00407	-0.01777
1.2408	-0.00452	-0.01974
1.2418	-0.00496	-0.01972
1.2428	-0.00741	-0.01969
1.2438	-0.00885	-0.01967
1.2448	-0.0103	-0.02065
1.2458	-0.01074	-0.02262
1.2468	-0.01119	-0.0196
1.2478	-0.01263	-0.01757
1.2488	-0.01308	-0.01655
1.2498	-0.01652	-0.01652
1.2508	-0.01697	-0.0145
1.2518	-0.01941	-0.01714
1.2528	-0.01886	-0.0179
1.2538	-0.0183	-0.01765
1.2548	-0.01875	-0.01941
1.2558	-0.01919	-0.01916
1.2568	-0.01964	-0.01991
1.2578	-0.01898	-0.01967
1.2588	-0.01623	-0.01842
1.2598	-0.01647	-0.02018
1.2608	-0.01471	-0.01993
1.2618	-0.01296	-0.01968
1.2628	-0.0142	-0.02044
1.2638	-0.01344	-0.02019
1.2648	-0.01069	-0.01895
1.2658	-0.00593	-0.0217
1.2668	-0.00417	-0.02046
1.2678	-0.00541	-0.01924
1.2688	-0.00366	-0.02112
1.2698	-0.0049	-0.022
1.2708	-0.00414	-0.02088
1.2718	-0.00139	-0.02176
1.2728	-0.00363	-0.02264
1.2738	-0.000490425	-0.02352
1.2748	0.00305	-0.0234
1.2758	0.00359	-0.02427
1.2768	0.00312	-0.02115
1.2778	0.00466	-0.02203
1.2788	0.0072	-0.02091
1.2798	0.00974	-0.01979
1.2808	0.00927	-0.02067
1.2818	0.01181	-0.01955
1.2828	0.01335	-0.01843
1.2838	0.01289	-0.01831
1.2848	0.01343	-0.01619
1.2858	0.01696	-0.01507
1.2868	0.0185	-0.01595
1.2878	0.01704	-0.01283
1.2888	0.01458	-0.01071
1.2898	0.01412	-0.00659
1.2908	0.01365	-0.00547
1.2918	0.01219	-0.00643
1.2928	0.01373	-0.00643
1.2938	0.01246	-0.00542
1.2948	0.01223	-0.01142
1.2958	0.01301	-0.01141
1.2968	0.01378	-0.01041
1.2978	0.01155	-0.01241
1.2988	0.01433	-0.0124
1.2998	0.0141	-0.0144
1.3008	0.01488	-0.01439
1.3018	0.01465	-0.01439
1.3028	0.01343	-0.01438
1.3038	0.0152	-0.01638
1.3048	0.01597	-0.01838
1.3058	0.01675	-0.01737
1.3068	0.01553	-0.01637
1.3078	0.01091	-0.01436
1.3088	0.0083	-0.01336
1.3098	0.00669	-0.01435
1.3108	0.00507	-0.01435
1.3118	0.00246	-0.01369
1.3128	0.000847656	-0.01566
1.3138	-0.000765712	-0.01662
1.3148	-0.00238	-0.01558
1.3158	-0.00372	-0.01655
1.3168	-0.00295	-0.01451
1.3178	-0.00217	-0.01447
1.3188	-0.000397944	-0.01444
1.3198	0.00438	-0.0124
1.3208	0.00315	-0.01236
1.3218	0.00792	-0.01133
1.3228	0.0107	-0.00929
1.3238	0.01047	-0.00725
1.3248	0.01325	-0.00522
1.3258	0.01502	-0.00318
1.3268	0.01779	-0.00314
1.3278	0.02157	0.000894819
1.3288	0.02134	0.00493
1.3298	0.01742	0.00397
1.3308	0.01449	0.00567
1.3318	0.01057	0.00618
1.3328	0.00765	0.0057
1.3338	0.00672	0.00421
1.3348	0.0048	0.00273
1.3358	0.00287	0.00325
1.3368	-0.00305	0.000760445
1.3378	-0.00597	-0.00172
1.3388	-0.0059	-0.00121
1.3398	-0.00782	-0.00169
1.3408	-0.00675	-0.000178136
1.3418	-0.00767	-0.00166
1.3428	-0.00684	-0.00215
1.3438	-0.00594	-0.00163
1.3448	-0.00705	-0.000116716
1.3458	-0.00815	-0.000601362
1.3468	-0.00625	0.000913993
1.3478	-0.00636	0.00243
1.3488	-0.00346	0.00294
1.3498	-0.00256	0.00246
1.3508	-0.000665279	0.00598
1.3518	0.00423	0.00599
1.3528	0.00513	0.00262
1.3538	0.00902	0.00125
1.3548	0.01092	0.00188
1.3558	0.01282	-0.000496338
1.3568	0.01872	-0.000868471
1.3578	0.02161	-0.00124
1.3588	0.02047	-0.00461
1.3598	0.01986	-0.00298
1.3608	0.01724	-0.00536
1.3618	0.01663	-0.00773
1.3628	0.01502	-0.0061
1.3638	0.0134	-0.00847
1.3648	0.01079	-0.00585
1.3658	0.01118	-0.00622
1.3668	0.00856	-0.00459
1.3678	0.00795	-0.00396
1.3688	0.00533	-0.00333
1.3698	0.00372	-0.00209
1.3708	0.00711	0.0009661
1.3718	0.00549	-0.000979541
1.3728	0.00688	7.48186e-05
1.3738	0.01027	-0.000870822
1.3748	0.00765	0.000183538
1.3758	0.01504	0.00224
1.3768	0.01243	0.00529
1.3778	0.0077	0.00735
1.3788	0.01128	0.0094
1.3798	0.01486	0.01046
1.3808	0.00844	0.01451
1.3818	0.00203	0.01456
1.3828	0.00561	0.01541
1.3838	0.00919	0.01374
1.3848	0.00277	0.01107
1.3858	0.00635	0.0074
1.3868	0.00993	0.00272
1.3878	0.00351	-0.000950729
1.3888	0.0071	-0.00162
1.3898	0.01068	-0.0023
1.3908	0.01426	-0.00297
1.3918	0.01784	-0.00264
1.3928	0.02142	-0.00332
1.3938	0.015	-0.00699
1.3948	0.01859	-0.01066
1.3958	0.02217	-0.01533
1.3968	0.02575	-0.01407
1.3978	0.02933	-0.01407
1.3988	0.03291	-0.01607
1.3998	0.04649	-0.01708
1.4008	0.05007	-0.01608
1.4018	0.04366	-0.01808
1.4028	0.04724	-0.01709
1.4038	0.06082	-0.01709
1.4048	0.0644	-0.01909
1.4058	0.06798	-0.0201
1.4068	0.07156	-0.0181
1.4078	0.08515	-0.01711
1.4088	0.08873	-0.01611
1.4098	0.09231	-0.01311
1.4108	0.10589	-0.01112
1.4118	0.10947	-0.00812
1.4128	0.12305	-0.00512
1.4138	0.12663	-0.00513
1.4148	0.14022	-0.00661
1.4158	0.1438	-0.00794
1.4168	0.15738	-0.00926
1.4178	0.16096	-0.00959
1.4188	0.17454	-0.01191
1.4198	0.18812	-0.01523
1.4208	0.20171	-0.01456
1.4218	0.20529	-0.01488
1.4228	0.21887	-0.0162
1.4238	0.23245	-0.01453
1.4248	0.24603	-0.01385
1.4258	0.25961	-0.01118
1.4268	0.27319	-0.0115
1.4278	0.28678	-0.00982
1.4288	0.29036	-0.00615
1.4298	0.31394	-0.00447
1.4308	0.32752	-0.0068
1.4318	0.3411	-0.00212
1.4328	0.35468	-0.000443464
1.4338	0.36827	0.00123
1.4348	0.38185	0.00291
1.4358	0.40543	0.01158
1.4368	0.42901	0.01726
1.4378	0.44259	0.02094
1.4388	0.46617	0.02261
1.4398	0.47975	0.02929
1.4408	0.49334	0.03597
1.4418	0.51692	0.04264
1.4428	0.5305	0.04932
1.4438	0.54408	0.05599
1.4448	0.56766	0.06267
1.4458	0.59124	0.06935
1.4468	0.60483	0.07602
1.4478	0.62841	0.0927
1.4488	0.65199	0.09937
1.4498	0.67557	0.10605
1.4508	0.68915	0.12273
1.4518	0.71273	0.1294
1.4528	0.73631	0.13608
1.4538	0.7599	0.14275
1.4548	0.78348	0.14943
1.4558	0.80706	0.15611
1.4568	0.83064	0.17278
1.4578	0.85422	0.17946
1.4588	0.8778	0.19614
1.4598	0.90139	0.20281
1.4608	0.92497	0.21949
1.4618	0.95855	0.23616
1.4628	0.98213	0.24284
1.4638	1.01571	0.25952
1.4648	1.03929	0.26619
1.4658	1.06287	0.28287
1.4668	1.09646	0.29954
1.4678	1.12004	0.30622
1.4688	1.15362	0.3329
1.4698	1.1872	0.34957
1.4708	1.22078	0.36625
1.4718	1.25436	0.37292
1.4728	1.27795	0.3896
1.4738	1.31153	0.40628
1.4748	1.34511	0.42295
1.4758	1.37869	0.44963
1.4768	1.41227	0.46631
1.4778	1.44585	0.48298
1.4788	1.47943	0.49966
1.4798	1.51302	0.52633
1.4808	1.5466	0.54301
1.4818	1.58018	0.56969
1.4828	1.62376	0.58636
1.4838	1.65734	0.61304
1.4848	1.69092	0.62971
1.4858	1.72451	0.65639
1.4868	1.76809	0.68307
1.4878	1.80167	0.70974
1.4888	1.84525	0.72642
1.4898	1.87883	0.75309
1.4908	1.92241	0.77977
1.4918	1.96599	0.80645
1.4928	1.99958	0.83312
1.4938	2.04316	0.8698
1.4948	2.07674	0.89647
1.4958	2.12032	0.92315
1.4968	2.1639	0.95983
1.4978	2.20748	0.9865
1.4988	2.25107	1.02318
1.4998	2.29465	1.05986
1.5008	2.33823	1.08653
1.5018	2.38181	1.12321
1.5028	2.42539	1.15988
1.5038	2.46897	1.20656
1.5048	2.52255	1.24324
1.5058	2.56614	1.27991
1.5068	2.60972	1.32659
1.5078	2.6633	1.36326
1.5088	2.70688	1.41994
1.5098	2.76046	1.46662
1.5108	2.81404	1.51329
1.5118	2.85763	1.56997
1.5128	2.91121	1.62664
1.5138	2.96479	1.68332
1.5148	3.00837	1.74
1.5158	3.05195	1.80667
1.5168	3.10553	1.87335
1.5178	3.15911	1.94003
1.5188	3.2127	2.0167
1.5198	3.26628	2.08338
1.5208	3.31986	2.17005
1.5218	3.37344	2.24673
1.5228	3.42702	2.33341
1.5238	3.4906	2.42008
1.5248	3.54419	2.50676
1.5258	3.59777	2.60343
1.5268	3.66135	2.70011
1.5278	3.71493	2.80679
1.5288	3.77851	2.90346
1.5298	3.83209	3.01014
1.5308	3.89567	3.12681
1.5318	3.95926	3.24349
1.5328	4.01284	3.37017
1.5338	4.07642	3.48684
1.5348	4.13	3.60352
1.5358	4.19358	3.7402
1.5368	4.25716	3.87687
1.5378	4.32075	4.01355
1.5388	4.38433	4.16022
1.5398	4.44791	4.2969
1.5408	4.51149	4.45358
1.5418	4.57507	4.60025
1.5428	4.63865	4.76693
1.5438	4.71223	4.9236
1.5448	4.77582	5.08028
1.5458	4.8394	5.24696
1.5468	4.91298	5.42363
1.5478	4.98656	5.60031
1.5488	5.05014	5.77698
1.5498	5.12372	5.96366
1.5508	5.18731	6.15034
1.5518	5.26089	6.34701
1.5528	5.34447	6.54369
1.5538	5.41805	6.74037
1.5548	5.48163	6.93704
1.5558	5.55521	7.15372
1.5568	5.62879	7.36039
1.5578	5.70238	7.57707
1.5588	5.77596	7.79375
1.5598	5.84954	8.02042
1.5608	5.92312	8.2471
1.5618	6.0067	8.47377
1.5628	6.08028	8.70045
1.5638	6.15387	8.93713
1.5648	6.23745	9.1738
1.5658	6.32103	9.41048
1.5668	6.39461	9.64715
1.5678	6.46819	9.89383
1.5688	6.54177	10.1305
1.5698	6.62535	10.3772
1.5708	6.70894	10.6339
1.5718	6.79252	10.8805
1.5728	6.8761	11.1372
1.5738	6.95968	11.3939
1.5748	7.04326	11.6506
1.5758	7.12684	11.9172
1.5768	7.21043	12.1739
1.5778	7.29401	12.4406
1.5788	7.38759	12.7073
1.5798	7.47117	12.9739
1.5808	7.55475	13.2406
1.5818	7.64833	13.5173
1.5828	7.73191	13.784
1.5838	7.8155	14.0607
1.5848	7.90908	14.3373
1.5858	8.00266	14.614
1.5868	8.08624	14.8907
1.5878	8.17982	15.1774
1.5888	8.2734	15.464
1.5898	8.37699	15.7407
1.5908	8.46057	16.0274
1.5918	8.55415	16.3141
1.5928	8.64773	16.6007
1.5938	8.75131	16.8774
1.5948	8.84489	17.1741
1.5958	8.93847	17.4608
1.5968	9.04206	17.7574
1.5978	9.13564	18.0441
1.5988	9.23922	18.3408
1.5998	9.3428	18.6175
1.6008	9.43638	18.9141
1.6018	9.53996	19.2108
1.6028	9.64355	19.5075
1.6038	9.74713	19.8042
1.6048	9.85071	20.1009
1.6058	9.95429	20.3975
1.6068	10.0579	20.6942
1.6078	10.1615	20.9909
1.6088	10.275	21.2976
1.6098	10.3786	21.6142
1.6108	10.4922	21.9309
1.6118	10.5958	22.2276
1.6128	10.7094	22.5343
1.6138	10.8229	22.8409
1.6148	10.9365	23.1476
1.6158	11.0401	23.4543
1.6168	11.1537	23.761
1.6178	11.2673	24.0676
1.6188	11.3809	24.3743
1.6198	11.4944	24.681
1.6208	11.608	24.9977
1.6218	11.7316	25.3043
1.6228	11.8452	25.611
1.6238	11.9588	25.9277
1.6248	12.0723	26.2444
1.6258	12.1959	26.551
1.6268	12.3195	26.8677
1.6278	12.4331	27.1844
1.6288	12.5567	27.4911
1.6298	12.6802	27.8077
1.6308	12.8038	28.1244
1.6318	12.9274	28.4511
1.6328	13.051	28.7678
1.6338	13.1746	29.0845
1.6348	13.2881	29.4111
1.6358	13.4117	29.7278
1.6368	13.5353	30.0545
1.6378	13.6589	30.3712
1.6388	13.7925	30.6778
1.6398	13.9161	31.0045
1.6408	14.0496	31.3212
1.6418	14.1832	31.6379
1.6428	14.3168	31.9645
1.6438	14.4504	32.2812
1.6448	14.584	32.5979
1.6458	14.7075	32.9246
1.6468	14.8411	33.2412
1.6478	14.9747	33.5679
1.6488	15.1183	33.8846
1.6498	15.2519	34.2113
1.6508	15.3855	34.538
1.6518	15.529	34.8646
1.6528	15.6626	35.1913
1.6538	15.8062	35.508
1.6548	15.9498	35.8347
1.6558	16.0934	36.1613
1.6568	16.237	36.488
1.6578	16.3805	36.8247
1.6588	16.5241	37.1514
1.6598	16.6677	37.468
1.6608	16.8113	37.7847
1.6618	16.9549	38.1114
1.6628	17.1084	38.4481
1.6638	17.252	38.7847
1.6648	17.4056	39.1114
1.6658	17.5492	39.4281
1.6668	17.6928	39.7648
1.6678	17.8363	40.0914
1.6688	17.9899	40.4181
1.6698	18.1435	40.7448
1.6708	18.2971	41.0815
1.6718	18.4507	41.4181
1.6728	18.6043	41.7448
1.6738	18.7578	42.0715
1.6748	18.9014	42.4082
1.6758	19.065	42.7448
1.6768	19.2186	43.0715
1.6778	19.3722	43.4182
1.6788	19.5357	43.7449
1.6798	19.6893	44.0915
1.6808	19.8529	44.4182
1.6818	20.0065	44.7549
1.6828	20.1701	45.0916
1.6838	20.3336	45.4283
1.6848	20.4972	45.7549
1.6858	20.6608	46.0816
1.6868	20.8144	46.4083
1.6878	20.978	46.745
1.6888	21.1416	47.0816
1.6898	21.3151	47.4083
1.6908	21.4787	47.745
1.6918	21.6423	48.0817
1.6928	21.8159	48.4283
1.6938	21.9795	48.755
1.6948	22.1531	49.0917
1.6958	22.3366	49.4284
1.6968	22.5002	49.7651
1.6978	22.6738	50.1017
1.6988	22.8474	50.4484
1.6998	23.0209	50.7751
1.7008	23.1945	51.1217
1.7018	23.3681	51.4584
1.7028	23.5517	51.7951
1.7038	23.7253	52.1518
1.7048	23.8889	52.4785
1.7058	24.0724	52.8151
1.7068	24.256	53.1518
1.7078	24.4296	53.4785
1.7088	24.6132	53.8152
1.7098	24.7968	54.1618
1.7108	24.9804	54.4985
1.7118	25.1639	54.8352
1.7128	25.3375	55.1719
1.7138	25.5111	55.5085
1.7148	25.6947	55.8452
1.7158	25.8883	56.1819
1.7168	26.0718	56.5286
1.7178	26.2554	56.8653
1.7188	26.449	57.2119
1.7198	26.6326	57.5486
1.7208	26.8262	57.8853
1.7218	27.0098	58.2219
1.7228	27.2033	58.5586
1.7238	27.3969	58.9053
1.7248	27.5905	59.252
1.7258	27.7841	59.5887
1.7268	27.9777	59.9253
1.7278	28.1712	60.252
1.7288	28.3748	60.5987
1.7298	28.5784	60.9454
1.7308	28.772	61.282
1.7318	28.9756	61.6587
1.7328	29.1691	62.0054
1.7338	29.3727	62.3421
1.7348	29.5763	62.6887
1.7358	29.7799	63.0354
1.7368	29.9735	63.3821
1.7378	30.1771	63.7288
1.7388	30.3806	64.0754
1.7398	30.5842	64.4321
1.7408	30.7978	64.7688
1.7418	31.0014	65.1055
1.7428	31.215	65.4321
1.7438	31.4185	65.7788
1.7448	31.6221	66.1355
1.7458	31.8257	66.4722
1.7468	32.0393	66.8089
1.7478	32.2429	67.1455
1.7488	32.4564	67.4822
1.7498	32.68	67.8389
1.7508	32.8836	68.1756
1.7518	33.1072	68.5122
1.7528	33.3208	68.8689
1.7538	33.5344	69.2256
1.7548	33.7479	69.5823
1.7558	33.9715	69.9289
1.7568	34.1951	70.2656
1.7578	34.4087	70.6223
1.7588	34.6323	70.969
1.7598	34.8558	71.3356
1.7608	35.0894	71.6823
1.7618	35.313	72.029
1.7628	35.5366	72.3957
1.7638	35.7602	72.7323
1.7648	35.9838	73.079
1.7658	36.2173	73.4257
1.7668	36.4409	73.7724
1.7678	36.6645	74.109
1.7688	36.8981	74.4457
1.7698	37.1317	74.8224
1.7708	37.3552	75.1791
1.7718	37.5888	75.5258
1.7728	37.8224	75.8524
1.7738	38.056	76.2091
1.7748	38.2796	76.5658
1.7758	38.5031	76.9225
1.7768	38.7367	77.2791
1.7778	38.9803	77.6358
1.7788	39.2139	77.8925
1.7798	39.4475	78.2492
1.7808	39.6911	78.6058
1.7818	39.9246	78.9625
1.7828	40.1582	79.3192
1.7838	40.4018	79.6759
1.7848	40.6454	80.0325
1.7858	40.889	80.3892
1.7868	41.1225	80.7459
1.7878	41.3761	81.1026
1.7888	41.6197	81.4592
1.7898	41.8633	81.8159
1.7908	42.1069	82.1726
1.7918	42.3605	82.5293
1.7928	42.604	82.8859
1.7938	42.8576	83.2426
1.7948	43.1012	83.5993
1.7958	43.3448	83.956
1.7968	43.5984	84.2127
1.7978	43.8419	84.5693
1.7988	44.0955	84.926
1.7998	44.3491	85.2827
1.8008	44.6027	85.6394
1.8018	44.8563	85.996
1.8028	45.1099	86.4527
1.8038	45.3534	86.8094
1.8048	45.607	87.1661
1.8058	45.8706	87.4227
1.8068	46.1242	87.8794
1.8078	46.3878	88.1361
1.8088	46.6413	88.4928
1.8098	46.8949	88.8495
1.8108	47.1585	89.3061
1.8118	47.4221	89.6628
1.8128	47.6857	90.0195
1.8138	47.9492	90.3761
1.8148	48.2228	90.7328
1.8158	48.4864	91.0895
1.8168	48.75	91.4462
1.8178	49.0136	91.8029
1.8188	49.2772	92.1595
1.8198	49.5507	92.5162
1.8208	49.8143	92.8729
1.8218	50.0879	93.2296
1.8228	50.3515	93.5862
1.8238	50.6351	93.9429
1.8248	50.9087	94.3996

## Sheet: SI Fig. 7
	NiFe-BTC//G (Ag/AgCl)	NiFe-BTC//G (Hg/HgO)
Potential (V vs. RHE)	Current density (mA cm-2)	Current density (mA cm-2)
0.9358	0	0
0.9368	0	0
0.9378	0	0
0.9388	0	0
0.9398	0	0
0.9408	0	0
0.9418	0	0
0.9428	0	0
0.9438	0	0
0.9448	0	0
0.9458	0	0
0.9468	0	0
0.9478	0	0
0.9488	0	0
0.9498	0	0
0.9508	0	0
0.9518	0	0
0.9528	0	0
0.9538	0	0
0.9548	0	0
0.9558	0	0
0.9568	0	0
0.9578	0	0
0.9588	0	0
0.9598	0	0
0.9608	0	0
0.9618	0	0
0.9628	0	0
0.9638	0	0
0.9648	0	0
0.9658	0	0
0.9668	0	0
0.9678	0	0
0.9688	0	0
0.9698	0	0
0.9708	0	0
0.9718	0	0
0.9728	0	0
0.9738	0	0
0.9748	0	0
0.9758	0	0
0.9768	0	0
0.9778	0	0
0.9788	0	0
0.9798	0	0
0.9808	0	0
0.9818	0	0
0.9828	0	0
0.9838	0	0
0.9848	0	0
0.9858	0	0
0.9868	0	0
0.9878	0	0
0.9888	0	0
0.9898	0	0
0.9908	0	0
0.9918	0	0
0.9928	0	0
0.9938	0	0
0.9948	0	0
0.9958	0	0
0.9968	0	0
0.9978	0	0
0.9988	0	0
0.9998	0	0
1.0008	0	0
1.0018	0	0
1.0028	0	0
1.0038	0	0
1.0048	0	0
1.0058	0	0
1.0068	0	0
1.0078	0	0
1.0088	0	0
1.0098	0	0
1.0108	0	0
1.0118	0	0
1.0128	0	0
1.0138	0	0
1.0148	0	0
1.0158	0	0
1.0168	0	0
1.0178	0	0
1.0188	0	0
1.0198	0	0
1.0208	0	0
1.0218	0	0
1.0228	0	0
1.0238	0	0
1.0248	0	0
1.0258	0	0
1.0268	0	0
1.0278	0	0
1.0288	0	0
1.0298	0	0
1.0308	0	0
1.0318	0	0
1.0328	0	0
1.0338	0	0
1.0348	0	0
1.0358	0	0
1.0368	0	0
1.0378	0	0
1.0388	0	0
1.0398	0	0
1.0408	0	0
1.0418	0	0
1.0428	0	0
1.0438	0	0
1.0448	0	0
1.0458	0	0
1.0468	0	0
1.0478	0	0
1.0488	0	0
1.0498	0	0
1.0508	0	0
1.0518	0	0
1.0528	0	0
1.0538	0	0
1.0548	0	0
1.0558	0	0
1.0568	0	0
1.0578	0	0
1.0588	0	0
1.0598	0	0
1.0608	0	0
1.0618	0	0
1.0628	0	0
1.0638	0	0
1.0648	0	0
1.0658	0	0
1.0668	0	0
1.0678	0	0
1.0688	0	0
1.0698	0	0
1.0708	0	0
1.0718	0	0
1.0728	0	0
1.0738	0	0
1.0748	0	0
1.0758	0	0
1.0768	0	0
1.0778	0	0
1.0788	0	0
1.0798	0	0
1.0808	0	0
1.0818	0	0
1.0828	0	0
1.0838	0	0
1.0848	0	0
1.0858	0	0
1.0868	0	0
1.0878	0	0
1.0888	0	0
1.0898	0	0
1.0908	0	0
1.0918	0	0
1.0928	0	0
1.0938	0	0
1.0948	0	0
1.0958	0	0
1.0968	0	0
1.0978	0	0
1.0988	0	0
1.0998	0	0
1.1008	0	0
1.1018	0	0
1.1028	0	0
1.1038	0	0
1.1048	0	0
1.1058	0	0
1.1068	0	0
1.1078	0	0
1.1088	0	0
1.1098	0	0
1.1108	0	0
1.1118	0	0
1.1128	0	0
1.1138	0	0
1.1148	0	0
1.1158	0	0
1.1168	0	0
1.1178	0	0
1.1188	0	0
1.1198	0	0
1.1208	0	0
1.1218	0	0
1.1228	0	0
1.1238	0	0
1.1248	0	0
1.1258	0	0
1.1268	0	0
1.1278	0	0
1.1288	0	0
1.1298	0	0
1.1308	0	0
1.1318	0	0
1.1328	0	0
1.1338	0	0
1.1348	0	0
1.1358	0	0
1.1368	0	0
1.1378	0	0
1.1388	0	0
1.1398	0	0
1.1408	0	0
1.1418	0	0
1.1428	0	0
1.1438	0	0
1.1448	0	0
1.1458	0	0
1.1468	0	0
1.1478	0	0
1.1488	0	0
1.1498	0	0
1.1508	0	0
1.1518	0	0
1.1528	0	0
1.1538	0	0
1.1548	0	0
1.1558	0	0
1.1568	0	0
1.1578	0	0
1.1588	0	0
1.1598	0	0
1.1608	0	0
1.1618	0	0
1.1628	0	0
1.1638	0	0
1.1648	0	0
1.1658	0	0
1.1668	0	0
1.1678	0	0
1.1688	0	0
1.1698	0	0
1.1708	0	0
1.1718	0	0
1.1728	0	0
1.1738	0	0
1.1748	0	0
1.1758	0	0
1.1768	0	0
1.1778	0	0
1.1788	0	0
1.1798	0	0
1.1808	0	0
1.1818	0	0
1.1828	0	0
1.1838	0	0
1.1848	0	0
1.1858	0	0
1.1868	0	0
1.1878	0	0
1.1888	0	0
1.1898	0	0
1.1908	0	0
1.1918	0	0
1.1928	0	-0.000577492
1.1938	-0.000949878	-0.00195
1.1948	-0.00271	-0.00395
1.1958	-0.00511	-0.00641
1.1968	-0.00797	-0.00917
1.1978	-0.01111	-0.01209
1.1988	-0.01436	-0.015
1.1998	-0.01756	-0.01777
1.2008	-0.02055	-0.02025
1.2018	-0.02318	-0.02231
1.2028	-0.0253	-0.02381
1.2038	-0.02676	-0.02463
1.2048	-0.02743	-0.02465
1.2058	-0.02718	-0.02376
1.2068	-0.02587	-0.02183
1.2078	-0.02339	-0.01877
1.2088	-0.01962	-0.01448
1.2098	-0.01447	-0.00887
1.2108	-0.00782	-0.00185
1.2118	0.000405518	0.00666
1.2128	0.01031	0.01673
1.2138	0.02195	0.02842
1.2148	0.03542	0.04179
1.2158	0.05077	0.0569
1.2168	0.06806	0.07379
1.2178	0.08734	0.09249
1.2188	0.10864	0.11304
1.2198	0.13199	0.13545
1.2208	0.15742	0.15974
1.2218	0.18494	0.18591
1.2228	0.21455	0.21397
1.2238	0.24624	0.2439
1.2248	0.28	0.27567
1.2258	0.31581	0.30927
1.2268	0.35364	0.34465
1.2278	0.39343	0.38176
1.2288	0.43514	0.42055
1.2298	0.47869	0.46096
1.2308	0.52403	0.50291
1.2318	0.57105	0.54631
1.2328	0.61966	0.59107
1.2338	0.66977	0.63709
1.2348	0.72124	0.68424
1.2358	0.77395	0.7324
1.2368	0.82776	0.78144
1.2378	0.88252	0.83121
1.2388	0.93805	0.88155
1.2398	0.9942	0.9323
1.2408	1.05076	0.98326
1.2418	1.10753	1.03426
1.2428	1.1643	1.08508
1.2438	1.22084	1.13622
1.2448	1.27807	1.18799
1.2458	1.33602	1.24038
1.2468	1.3947	1.29339
1.2478	1.45409	1.34701
1.2488	1.5142	1.40124
1.2498	1.57502	1.45606
1.2508	1.63654	1.51149
1.2518	1.69876	1.5675
1.2528	1.76168	1.62409
1.2538	1.82529	1.68125
1.2548	1.88958	1.73899
1.2558	1.95454	1.79728
1.2568	2.02018	1.85612
1.2578	2.08648	1.91551
1.2588	2.15344	1.97543
1.2598	2.22105	2.03588
1.2608	2.2893	2.09685
1.2618	2.35819	2.15833
1.2628	2.4277	2.22031
1.2638	2.49782	2.28277
1.2648	2.56855	2.34572
1.2658	2.63988	2.40913
1.2668	2.71178	2.47301
1.2678	2.78426	2.53733
1.2688	2.8573	2.60209
1.2698	2.93089	2.66727
1.2708	3.00501	2.73286
1.2718	3.07966	2.79885
1.2728	3.15482	2.86524
1.2738	3.23048	2.93199
1.2748	3.30662	2.9991
1.2758	3.38324	3.06656
1.2768	3.46031	3.13436
1.2778	3.53783	3.20247
1.2788	3.61578	3.2709
1.2798	3.69415	3.33961
1.2808	3.77293	3.40861
1.2818	3.85209	3.47788
1.2828	3.93164	3.54741
1.2838	4.01155	3.61718
1.2848	4.09181	3.68717
1.2858	4.17242	3.75739
1.2868	4.25335	3.82781
1.2878	4.33459	3.89843
1.2888	4.41614	3.96923
1.2898	4.49798	4.04021
1.2908	4.5801	4.11135
1.2918	4.6625	4.18265
1.2928	4.74515	4.2541
1.2938	4.82806	4.32568
1.2948	4.91121	4.3974
1.2958	4.99461	4.46925
1.2968	5.07824	4.54121
1.2978	5.1621	4.6133
1.2988	5.2462	4.6855
1.2998	5.33051	4.75783
1.3008	5.41506	4.83026
1.3018	5.49983	4.90282
1.3028	5.58482	4.9755
1.3038	5.67004	5.0483
1.3048	5.75548	5.12123
1.3058	5.84115	5.1943
1.3068	5.92705	5.26752
1.3078	6.01318	5.34089
1.3088	6.09956	5.41443
1.3098	6.18618	5.48814
1.3108	6.27305	5.56204
1.3118	6.36019	5.63614
1.3128	6.44759	5.71045
1.3138	6.53528	5.78499
1.3148	6.62327	5.85978
1.3158	6.71156	5.93483
1.3168	6.80018	6.01015
1.3178	6.88913	6.08578
1.3188	6.97843	6.16172
1.3198	7.06809	6.23799
1.3208	7.15813	6.31462
1.3218	7.24856	6.39162
1.3228	7.33941	6.46901
1.3238	7.43069	6.54682
1.3248	7.52241	6.62507
1.3258	7.61461	6.70379
1.3268	7.70729	6.783
1.3278	7.80048	6.86272
1.3288	7.89419	6.94298
1.3298	7.98846	7.02381
1.3308	8.0833	7.10524
1.3318	8.17873	7.1873
1.3328	8.27478	7.27
1.3338	8.37146	7.35337
1.3348	8.46881	7.43746
1.3358	8.56684	7.52228
1.3368	8.66559	7.60785
1.3378	8.76507	7.69422
1.3388	8.86531	7.7814
1.3398	8.96634	7.86942
1.3408	9.06818	7.95833
1.3418	9.17086	8.04814
1.3428	9.27442	8.13889
1.3438	9.37888	8.2306
1.3448	9.48426	8.32331
1.3458	9.5906	8.41704
1.3468	9.69792	8.51182
1.3478	9.80627	8.60768
1.3488	9.91565	8.70465
1.3498	10.0261	8.80278
1.3508	10.1377	8.90207
1.3518	10.2504	9.00257
1.3528	10.3642	9.1043
1.3538	10.4792	9.20729
1.3548	10.5955	9.31158
1.3558	10.7129	9.41719
1.3568	10.8317	9.52417
1.3578	10.9517	9.63255
1.3588	11.0731	9.74234
1.3598	11.1958	9.85357
1.3608	11.3198	9.96627
1.3618	11.4453	10.0805
1.3628	11.5721	10.1962
1.3638	11.7005	10.3134
1.3648	11.8303	10.4323
1.3658	11.9616	10.5527
1.3668	12.0944	10.6748
1.3678	12.2287	10.7986
1.3688	12.3646	10.9241
1.3698	12.5021	11.0512
1.3708	12.6413	11.1801
1.3718	12.782	11.3108
1.3728	12.9244	11.4433
1.3738	13.0685	11.5775
1.3748	13.2142	11.7136
1.3758	13.3617	11.8516
1.3768	13.5109	11.9914
1.3778	13.6619	12.1332
1.3788	13.8147	12.2769
1.3798	13.9692	12.4225
1.3808	14.1255	12.5702
1.3818	14.2837	12.7199
1.3828	14.4437	12.8715
1.3838	14.6056	13.0253
1.3848	14.7695	13.1811
1.3858	14.9353	13.339
1.3868	15.103	13.4991
1.3878	15.2727	13.6613
1.3888	15.4444	13.8256
1.3898	15.618	13.9921
1.3908	15.7936	14.1608
1.3918	15.9713	14.3317
1.3928	16.1509	14.5049
1.3938	16.3326	14.6802
1.3948	16.5163	14.8579
1.3958	16.702	15.0378
1.3968	16.8898	15.2201
1.3978	17.0797	15.4046
1.3988	17.2717	15.5915
1.3998	17.4657	15.7807
1.4008	17.6619	15.9723
1.4018	17.8602	16.1663
1.4028	18.0606	16.3627
1.4038	18.2631	16.5616
1.4048	18.4679	16.7628
1.4058	18.6748	16.9666
1.4068	18.8838	17.1727
1.4078	19.0951	17.3814
1.4088	19.3086	17.5925
1.4098	19.5242	17.8061
1.4108	19.7421	18.0222
1.4118	19.9622	18.2408
1.4128	20.1846	18.4619
1.4138	20.4092	18.6855
1.4148	20.6362	18.9116
1.4158	20.8653	19.1403
1.4168	21.0956	19.3705
1.4178	21.3273	19.6024
1.4188	21.5605	19.8361
1.4198	21.7954	20.0719
1.4208	22.0322	20.31
1.4218	22.2711	20.5505
1.4228	22.5124	20.7935
1.4238	22.7561	21.0394
1.4248	23.0025	21.2881
1.4258	23.2518	21.54
1.4268	23.5041	21.795
1.4278	23.7595	22.0535
1.4288	24.0184	22.3155
1.4298	24.2809	22.5812
1.4308	24.547	22.8507
1.4318	24.8171	23.1242
1.4328	25.0912	23.4018
1.4338	25.3694	23.6836
1.4348	25.652	23.9698
1.4358	25.9389	24.2604
1.4368	26.2304	24.5556
1.4378	26.5265	24.8555
1.4388	26.8274	25.1602
1.4398	27.1331	25.4697
1.4408	27.4437	25.7842
1.4418	27.7593	26.1036
1.4428	28.08	26.4282
1.4438	28.4057	26.7578
1.4448	28.7366	27.0926
1.4458	29.0726	27.4326
1.4468	29.4138	27.7779
1.4478	29.7603	28.1284
1.4488	30.1119	28.4842
1.4498	30.4688	28.8453
1.4508	30.831	29.2117
1.4518	31.1983	29.5832
1.4528	31.5707	29.9599
1.4538	31.9481	30.3418
1.4548	32.3306	30.7287
1.4558	32.7179	31.1205
1.4568	33.1099	31.5173
1.4578	33.5066	31.9188
1.4588	33.9078	32.325
1.4598	34.3134	32.7356
1.4608	34.7231	33.1506
1.4618	35.1369	33.5698
1.4628	35.5545	33.9928
1.4638	35.9756	34.4196
1.4648	36.4001	34.8499
1.4658	36.8277	35.2835
1.4668	37.258	35.7201
1.4678	37.6922	36.1607
1.4688	38.1304	36.6053
1.4698	38.5724	37.054
1.4708	39.0182	37.5065
1.4718	39.468	37.9631
1.4728	39.9216	38.4235
1.4738	40.379	38.8879
1.4748	40.8403	39.3562
1.4758	41.3054	39.8284
1.4768	41.7743	40.3045
1.4778	42.2471	40.7845
1.4788	42.7237	41.2684
1.4798	43.2041	41.7561
1.4808	43.6884	42.2478
1.4818	44.1765	42.7432
1.4828	44.6684	43.2425
1.4838	45.1643	43.7457
1.4848	45.6639	44.2527
1.4858	46.1674	44.7636
1.4868	46.6747	45.2782
1.4878	47.1858	45.7967
1.4888	47.7006	46.3189
1.4898	48.2192	46.8449
1.4908	48.7414	47.3747
1.4918	49.2674	47.9083
1.4928	49.797	48.4456
1.4938	50.3303	48.9867
1.4948	50.8672	49.5315
1.4958	51.4078	50.0801
1.4968	51.9521	50.6324
1.4978	52.5	51.1884
1.4988	53.0516	51.7482
1.4998	53.6067	52.3116
1.5008	54.1655	52.8786
1.5018	54.7277	53.4493
1.5028	55.2934	54.0235
1.5038	55.8627	54.6013
1.5048	56.4354	55.1827
1.5058	57.0115	55.7676
1.5068	57.5912	56.3559
1.5078	58.1743	56.9477
1.5088	58.7608	57.5429
1.5098	59.3507	58.1416
1.5108	59.9439	58.7436
1.5118	60.5403	59.3489
1.5128	61.1401	59.9575
1.5138	61.743	60.5693
1.5148	62.3492	61.1844
1.5158	62.9585	61.8026
1.5168	63.571	62.4241
1.5178	64.1865	63.0486
1.5188	64.8051	63.6763
1.5198	65.4268	64.307
1.5208	66.0515	64.9407
1.5218	66.6792	65.5774
1.5228	67.3098	66.217
1.5238	67.9434	66.8594
1.5248	68.5798	67.5048
1.5258	69.2191	68.1529
1.5268	69.8612	68.8037
1.5278	70.5061	69.4573
1.5288	71.1538	70.1136
1.5298	71.8042	70.7725
1.5308	72.4574	71.434
1.5318	73.1132	72.0981
1.5328	73.7716	72.7647
1.5338	74.4326	73.4338
1.5348	75.0961	74.1055
1.5358	75.762	74.7795
1.5368	76.4304	75.456
1.5378	77.1011	76.1349
1.5388	77.7742	76.816
1.5398	78.4495	77.4995
1.5408	79.1271	78.1853
1.5418	79.8069	78.8733
1.5428	80.489	79.5634
1.5438	81.1733	80.2557
1.5448	81.8598	80.9501
1.5458	82.5484	81.6466
1.5468	83.2392	82.3451
1.5478	83.932	83.0456
1.5488	84.6268	83.748
1.5498	85.3237	84.4524
1.5508	86.0224	85.1588
1.5518	86.723	85.867
1.5528	87.4256	86.5772
1.5538	88.13	87.2892
1.5548	88.8363	88.0031
1.5558	89.5443	88.7188
1.5568	90.2541	89.4363
1.5578	90.9655	90.1555
1.5588	91.6786	90.8766
1.5598	92.3933	91.5993
1.5608	93.1106	92.3247
1.5618	93.83	93.0523
1.5628	94.5516	93.7821
1.5638	95.275	94.5138
1.5648	96.0001	95.2472
1.5658	96.7266	95.9822
1.5668	97.4544	96.7185
1.5678	98.1833	97.4559
1.5688	98.9132	98.1942
1.5698	99.6439	98.9333
1.5708	100.375	99.673
1.5718	101.107	100.413
1.5728	101.839	101.154
1.5738	102.572	101.895
1.5748	103.304	102.636
1.5758	104.037	103.377
1.5768	104.77	104.117
1.5778	105.503	104.858
1.5788	106.235	105.599
1.5798	106.967	106.339
1.5808	107.7	107.079
1.5818	108.431	107.819
1.5828	109.163	108.558
1.5838	109.894	109.297
1.5848	110.625	110.036
1.5858	111.355	110.774
1.5868	112.085	111.512
1.5878	112.815	112.249
1.5888	113.544	112.986
1.5898	114.273	113.723
1.5908	115.002	114.459
1.5918	115.731	115.195
1.5928	116.46	115.931
1.5938	117.189	116.667
1.5948	117.917	117.403
1.5958	118.647	118.139
1.5968	119.376	118.875
1.5978	120.105	119.612
1.5988	120.836	120.349
1.5998	121.566	121.086
1.6008	122.297	121.824
1.6018	123.03	122.563
1.6028	123.763	123.303
1.6038	124.497	124.044
1.6048	125.232	124.786
1.6058	125.969	125.53
1.6068	126.708	126.275
1.6078	127.448	127.022
1.6088	128.19	127.771
1.6098	128.934	128.521
1.6108	129.68	129.275
1.6118	130.428	130.029
1.6128	131.177	130.785
1.6138	131.928	131.542
1.6148	132.679	132.3
1.6158	133.432	133.06
1.6168	134.187	133.821
1.6178	134.943	134.584
1.6188	135.7	135.347
1.6198	136.458	136.113
1.6208	137.218	136.879
1.6218	137.979	137.647
1.6228	138.742	138.416
1.6238	139.506	139.186
1.6248	140.271	139.958
1.6258	141.037	140.731
1.6268	141.805	141.505
1.6278	142.574	142.281
1.6288	143.345	143.058
1.6298	144.117	143.836
1.6308	144.89	144.616
1.6318	145.664	145.397
1.6328	146.44	146.179
1.6338	147.218	146.963
1.6348	147.996	147.748
1.6358	148.776	148.534
1.6368	149.557	149.322
1.6378	150.34	150.111
1.6388	151.124	150.901
1.6398	151.909	151.693
1.6408	152.696	152.486
1.6418	153.484	153.28
1.6428	154.273	154.075
1.6438	155.064	154.872
1.6448	155.856	155.671
1.6458	156.649	156.47
1.6468	157.444	157.271
1.6478	158.24	158.073
1.6488	159.037	158.877
1.6498	159.836	159.682
1.6508	160.636	160.488
1.6518	161.437	161.295
1.6528	162.24	162.104
1.6538	163.044	162.914
1.6548	163.849	163.726
1.6558	164.656	164.539
1.6568	165.464	165.353
1.6578	166.273	166.168
1.6588	167.084	166.985
1.6598	167.896	167.803
1.6608	168.709	168.623
1.6618	169.524	169.443
1.6628	170.34	170.265
1.6638	171.158	171.089
1.6648	171.977	171.914
1.6658	172.797	172.74
1.6668	173.618	173.567
1.6678	174.441	174.396
1.6688	175.265	175.226
1.6698	176.091	176.057
1.6708	176.917	176.89
1.6718	177.746	177.724
1.6728	178.575	178.559
1.6738	179.406	179.396
1.6748	180.238	180.234
1.6758	181.072	181.073
1.6768	181.906	181.914
1.6778	182.743	182.756
1.6788	183.58	183.599
1.6798	184.419	184.444
1.6808	185.259	185.29
1.6818	186.101	186.137
1.6828	186.944	186.986
1.6838	187.788	187.836
1.6848	188.634	188.687
1.6858	189.481	189.54
1.6868	190.329	190.394
1.6878	191.178	191.249
1.6888	192.029	192.106
1.6898	192.882	192.963
1.6908	193.735	193.823
1.6918	194.59	194.683
1.6928	195.447	195.545
1.6938	196.304	196.408
1.6948	197.163	197.273
1.6958	198.024	198.139
1.6968	198.885	199.006
1.6978	199.748	199.874
1.6988	200.613	200.744
1.6998	201.478	201.615
1.7008	202.345	202.488
1.7018	203.214	203.362
1.7028	204.083	204.237
1.7038	204.954	205.113
1.7048	205.827	205.991
1.7058	206.701	206.87
1.7068	207.576	207.751
1.7078	208.452	208.633
1.7088	209.33	209.516
1.7098	210.209	210.4
1.7108	211.089	211.286
1.7118	211.971	212.173
1.7128	212.854	213.061
1.7138	213.739	213.951
1.7148	214.624	214.842
1.7158	215.512	215.734
1.7168	216.4	216.628
1.7178	217.29	217.523
1.7188	218.181	218.42
1.7198	219.074	219.317
1.7208	219.967	220.216
1.7218	220.863	221.117
1.7228	221.759	222.018
1.7238	222.657	222.921
1.7248	223.556	223.826
1.7258	224.457	224.731
1.7268	225.359	225.638
1.7278	226.262	226.547
1.7288	227.166	227.456
1.7298	228.072	228.367
1.7308	228.979	229.279
1.7318	229.888	230.193
1.7328	230.798	231.108
1.7338	231.709	232.024
1.7348	232.622	232.942

## Sheet: SI Fig. 8
	Ir/C//G (Ag/AgCl)	Ir/C//G (Hg/HgO)				RuO2//G (Ag/AgCl)	RuO2//G (Hg/HgO)
Potential (V vs. RHE)	Current density (mA cm-2)	Current density (mA cm-2)			Potential (V vs. RHE)	Current density (mA cm-2)	Current density (mA cm-2)
0.9268	-1.53248	-0.93229			0.9268	-4.17936	-2.62717
0.9278	-1.50468	-0.91476			0.9278	-3.74143	-2.26982
0.9288	-1.4771	-0.89737			0.9288	-3.35751	-1.95648
0.9298	-1.44974	-0.88013			0.9298	-3.05259	-1.71913
0.9308	-1.4226	-0.86303			0.9308	-2.79767	-1.52678
0.9318	-1.39568	-0.84607			0.9318	-2.58374	-1.36923
0.9328	-1.36899	-0.82925			0.9328	-2.39682	-1.23469
0.9338	-1.34251	-0.81258			0.9338	-2.2319	-1.12264
0.9348	-1.31626	-0.79604			0.9348	-2.08198	-1.02379
0.9358	-1.29022	-0.77965			0.9358	-1.95405	-0.93404
0.9368	-1.26441	-0.76341			0.9368	-1.83713	-0.85789
0.9378	-1.23882	-0.7473			0.9378	-1.72521	-0.78865
0.9388	-1.21345	-0.73134			0.9388	-1.62529	-0.7205
0.9398	-1.1883	-0.71551			0.9398	-1.53136	-0.66239
0.9408	-1.16337	-0.69983			0.9408	-1.44744	-0.60964
0.9418	-1.13866	-0.6843			0.9418	-1.36752	-0.56546
0.9428	-1.11417	-0.6689			0.9428	-1.2936	-0.52041
0.9438	-1.08991	-0.65365			0.9438	-1.22167	-0.47936
0.9448	-1.06586	-0.63854			0.9448	-1.15325	-0.44351
0.9458	-1.04204	-0.62357			0.9458	-1.08983	-0.40777
0.9468	-1.01844	-0.60875			0.9468	-1.03011	-0.37832
0.9478	-0.99505	-0.59406			0.9478	-0.97538	-0.35027
0.9488	-0.97189	-0.57952			0.9488	-0.92146	-0.32162
0.9498	-0.94895	-0.56512			0.9498	-0.87094	-0.29627
0.9508	-0.92623	-0.55087			0.9508	-0.82312	-0.27253
0.9518	-0.90373	-0.53675			0.9518	-0.77559	-0.24888
0.9528	-0.88145	-0.52278			0.9528	-0.73167	-0.23033
0.9538	-0.8594	-0.50895			0.9538	-0.69075	-0.21368
0.9548	-0.83756	-0.49526			0.9548	-0.65133	-0.19674
0.9558	-0.81595	-0.48172			0.9558	-0.6158	-0.17999
0.9568	-0.79455	-0.46831			0.9568	-0.57379	-0.16394
0.9578	-0.77338	-0.45505			0.9578	-0.5385	-0.15009
0.9588	-0.75243	-0.44193			0.9588	-0.50699	-0.13705
0.9598	-0.73169	-0.42896			0.9598	-0.47851	-0.1237
0.9608	-0.71118	-0.41612			0.9608	-0.45079	-0.11235
0.9618	-0.69089	-0.40343			0.9618	-0.42327	-0.1
0.9628	-0.67082	-0.39088			0.9628	-0.39654	-0.08965
0.9638	-0.65098	-0.37847			0.9638	-0.37352	-0.08131
0.9648	-0.63135	-0.36621			0.9648	-0.3477	-0.06996
0.9658	-0.61194	-0.35408			0.9658	-0.32628	-0.06161
0.9668	-0.59276	-0.3421			0.9668	-0.30525	-0.05226
0.9678	-0.5738	-0.33026			0.9678	-0.28563	-0.04292
0.9688	-0.55505	-0.31857			0.9688	-0.26671	-0.03557
0.9698	-0.53653	-0.30701			0.9698	-0.24759	-0.02822
0.9708	-0.51823	-0.2956			0.9708	-0.23106	-0.01887
0.9718	-0.50015	-0.28433			0.9718	-0.21394	-0.01653
0.9728	-0.48229	-0.27321			0.9728	-0.19752	-0.01118
0.9738	-0.46465	-0.26222			0.9738	-0.1863	-0.00883
0.9748	-0.44723	-0.25138			0.9748	-0.17427	-0.00548
0.9758	-0.43004	-0.24068			0.9758	-0.16145	-0.000134493
0.9768	-0.41306	-0.23012			0.9768	-0.14643	0.00221
0.9778	-0.3963	-0.2197			0.9778	-0.13361	0.00556
0.9788	-0.37977	-0.20943			0.9788	-0.12178	0.00791
0.9798	-0.36346	-0.1993			0.9798	-0.11046	0.00826
0.9808	-0.34737	-0.18931			0.9808	-0.09854	0.0116
0.9818	-0.33149	-0.17946			0.9818	-0.08862	0.01395
0.9828	-0.31584	-0.16975			0.9828	-0.08069	0.0143
0.9838	-0.30041	-0.16019			0.9838	-0.07377	0.01565
0.9848	-0.28521	-0.15077			0.9848	-0.06885	0.01499
0.9858	-0.27022	-0.14149			0.9858	-0.06193	0.01534
0.9868	-0.25545	-0.13236			0.9868	-0.052	0.01469
0.9878	-0.24091	-0.12336			0.9878	-0.04308	0.01304
0.9888	-0.22658	-0.11451			0.9888	-0.03616	0.01339
0.9898	-0.21248	-0.1058			0.9898	-0.03224	0.01273
0.9908	-0.1986	-0.09723			0.9908	-0.02531	0.01108
0.9918	-0.18493	-0.08881			0.9918	-0.01839	0.01243
0.9928	-0.17149	-0.08053			0.9928	-0.01647	0.01078
0.9938	-0.15827	-0.07239			0.9938	-0.01155	0.01012
0.9948	-0.14527	-0.06439			0.9948	-0.00962	0.00747
0.9958	-0.13249	-0.05653			0.9958	-0.0067	0.00682
0.9968	-0.11994	-0.04882			0.9968	-0.00478	0.00517
0.9978	-0.1076	-0.04125			0.9978	-0.00386	0.00451
0.9988	-0.09549	-0.03382			0.9988	-0.00493	0.00286
0.9998	-0.08359	-0.02653			0.9998	-0.00401	0.00121
1.0008	-0.07192	-0.01939			1.0008	-0.00509	-0.00244
1.0018	-0.06046	-0.01239			1.0018	-0.00716	-0.00509
1.0028	-0.04923	-0.00553			1.0028	-0.00824	-0.0062
1.0038	-0.03822	0.00119			1.0038	-0.00869	-0.00636
1.0048	-0.02743	0.00777			1.0048	-0.00306	-0.00451
1.0058	-0.01686	0.0142			1.0058	-0.00143	-0.00167
1.0068	-0.00651	0.02049			1.0068	-0.0018	-0.00282
1.0078	0.00361	0.02664			1.0078	0.000832306	-0.000974264
1.0088	0.01352	0.03265			1.0088	0.000462614	-0.00313
1.0098	0.0232	0.03851			1.0098	0.00209	-0.00191
1.0108	0.03267	0.04423			1.0108	0.00372	-0.0011
1.0118	0.04191	0.04981			1.0118	0.00335	-0.000288817
1.0128	0.05094	0.05525			1.0128	0.00498	0.00152
1.0138	0.05974	0.06055			1.0138	0.00661	0.00333
1.0148	0.06832	0.0657			1.0148	0.00724	0.00314
1.0158	0.07668	0.07071			1.0158	0.00887	0.00395
1.0168	0.08482	0.07558			1.0168	0.01051	0.00345
1.0178	0.09273	0.08031			1.0178	0.01014	0.0013
1.0188	0.10043	0.08489			1.0188	0.01277	0.00214
1.0198	0.10791	0.08933			1.0198	0.01354	0.000987056
1.0208	0.11516	0.09363			1.0208	0.01667	0.000832791
1.0218	0.1222	0.09779			1.0218	0.0178	-0.000321475
1.0228	0.12901	0.10181			1.0228	0.01793	-0.00248
1.0238	0.1356	0.10568			1.0238	0.01806	-0.00263
1.0248	0.14197	0.10941			1.0248	0.01819	-0.00378
1.0258	0.14813	0.113			1.0258	0.02032	-0.00394
1.0268	0.15406	0.11644			1.0268	0.02245	-0.00609
1.0278	0.14043	0.10406			1.0278	0.02158	-0.00625
1.0288	0.12901	0.09373			1.0288	0.02271	-0.0074
1.0298	0.11952	0.08514			1.0298	0.02484	-0.00856
1.0308	0.1114	0.0778			1.0308	0.02697	-0.00631
1.0318	0.10429	0.07139			1.0318	0.0281	-0.00543
1.0328	0.09794	0.0657			1.0328	0.02723	-0.00554
1.0338	0.09226	0.0606			1.0338	0.02736	-0.00566
1.0348	0.08707	0.05598			1.0348	0.02849	-0.00577
1.0358	0.08232	0.05176			1.0358	0.02962	-0.00688
1.0368	0.07794	0.04792			1.0368	0.02975	-0.005
1.0378	0.07388	0.0444			1.0378	0.02888	-0.00311
1.0388	0.07008	0.0411			1.0388	0.02801	-0.00222
1.0398	0.06652	0.03804			1.0398	0.02714	-0.000335995
1.0408	0.06315	0.03517			1.0408	0.02527	0.000550522
1.0418	0.05998	0.03249			1.0418	0.02539	0.00244
1.0428	0.057	0.02996			1.0428	0.02652	0.00332
1.0438	0.05416	0.02756			1.0438	0.02465	0.00421
1.0448	0.05147	0.0253			1.0448	0.02278	0.0071
1.0458	0.04891	0.02316			1.0458	0.02091	0.00771
1.0468	0.04649	0.02114			1.0468	0.01904	0.00595
1.0478	0.04423	0.01923			1.0478	0.01617	0.00719
1.0488	0.04205	0.01742			1.0488	0.0143	0.00443
1.0498	0.03994	0.01571			1.0498	0.01443	0.00367
1.0508	0.03792	0.01412			1.0508	0.01456	0.00291
1.0518	0.036	0.01262			1.0518	0.01369	0.00215
1.0528	0.03415	0.01124			1.0528	0.01282	0.000394671
1.0538	0.03237	0.00996			1.0538	0.01195	-0.000363982
1.0548	0.03066	0.00876			1.0548	0.00908	-0.00212
1.0558	0.02904	0.00767			1.0558	0.00621	-0.00288
1.0568	0.02747	0.00662			1.0568	0.00334	-0.00464
1.0578	0.02598	0.00567			1.0578	0.00147	-0.0064
1.0588	0.02454	0.00477			1.0588	-0.0014	-0.00616
1.0598	0.02315	0.0039			1.0598	-0.00327	-0.00892
1.0608	0.02182	0.00312			1.0608	-0.00514	-0.00867
1.0618	0.02054	0.00237			1.0618	-0.00601	-0.01043
1.0628	0.01929	0.00167			1.0628	-0.00788	-0.01219
1.0638	0.01808	0.00103			1.0638	-0.00975	-0.00972
1.0648	0.01691	0.000434353			1.0648	-0.01062	-0.00796
1.0658	0.01581	-0.000107952			1.0658	-0.01249	-0.0062
1.0668	0.01477	-0.000614731			1.0668	-0.01436	-0.00744
1.0678	0.01377	-0.00109			1.0678	-0.01499	-0.00668
1.0688	0.01282	-0.00152			1.0688	-0.01333	-0.00592
1.0698	0.01191	-0.00192			1.0698	-0.01267	-0.00616
1.0708	0.01106	-0.00227			1.0708	-0.01101	-0.0054
1.0718	0.01025	-0.00257			1.0718	-0.01235	-0.00163
1.0728	0.0095	-0.00282			1.0728	-0.01369	-0.00187
1.0738	0.0088	-0.00304			1.0738	-0.01303	0.00189
1.0748	0.00813	-0.00323			1.0748	-0.01237	0.00443
1.0758	0.00748	-0.00338			1.0758	-0.01172	0.00313
1.0768	0.00686	-0.00348			1.0768	-0.01006	0.00482
1.0778	0.00632	-0.00355			1.0778	-0.0094	0.00451
1.0788	0.00582	-0.00357			1.0788	-0.00674	0.0052
1.0798	0.0054	-0.00355			1.0798	-0.00608	0.00189
1.0808	0.00501	-0.00349			1.0808	-0.00742	0.000585346
1.0818	0.00469	-0.00341			1.0818	-0.00576	-0.00172
1.0828	0.00438	-0.00332			1.0828	-0.0061	-0.00503
1.0838	0.00409	-0.00321			1.0838	-0.00644	-0.00934
1.0848	0.00384	-0.00308			1.0848	-0.00578	-0.01065
1.0858	0.00361	-0.00296			1.0858	-0.00413	-0.01096
1.0868	0.0034	-0.00279			1.0868	-0.00447	-0.01126
1.0878	0.00323	-0.0026			1.0878	-0.00281	-0.01257
1.0888	0.00308	-0.00242			1.0888	-0.00315	-0.01088
1.0898	0.00298	-0.00222			1.0898	-0.00249	-0.01019
1.0908	0.00289	-0.002			1.0908	-0.00283	-0.0095
1.0918	0.00284	-0.00181			1.0918	-0.00217	-0.0098
1.0928	0.00282	-0.00159			1.0928	-0.00251	-0.00711
1.0938	0.00282	-0.00137			1.0938	-0.00185	-0.00885
1.0948	0.00285	-0.00113			1.0948	-0.000194719	-0.00674
1.0958	0.0029	-0.000900908			1.0958	0.000464256	-0.00563
1.0968	0.00298	-0.000709673			1.0968	0.000123231	-0.00752
1.0978	0.00306	-0.000522302			1.0978	0.000782205	-0.00941
1.0988	0.00317	-0.00033089			1.0988	0.00544	-0.0103
1.0998	0.00327	-0.000153073			1.0998	0.0051	-0.00918
1.1008	0.00339	2.65191e-05			1.1008	0.00676	-0.00907
1.1018	0.0035	0.00019349			1.1018	0.00542	-0.00796
1.1028	0.00363	0.000369831			1.1028	0.00408	-0.00685
1.1038	0.00378	0.000517816			1.1038	0.00274	-0.00374
1.1048	0.00393	0.000644865			1.1048	0.000395028	-0.00263
1.1058	0.00409	0.00077294			1.1058	-0.00208	-0.00251
1.1068	0.00426	0.000902167			1.1068	-0.00739	-0.0024
1.1078	0.00442	0.000982917			1.1078	-0.0067	-0.00129
1.1088	0.00461	0.00108			1.1088	-0.00601	0.00182
1.1098	0.00478	0.00115			1.1098	-0.00632	0.000932509
1.1108	0.00492	0.0012			1.1108	-0.00562	0.00104
1.1118	0.00505	0.00122			1.1118	-0.00493	0.00316
1.1128	0.00513	0.00121			1.1128	-0.00624	0.00327
1.1138	0.00521	0.0012			1.1138	-0.00355	0.00538
1.1148	0.00525	0.00118			1.1148	-0.00386	0.00592
1.1158	0.00526	0.00116			1.1158	-0.00616	0.00449
1.1168	0.00529	0.00117			1.1168	-0.00347	0.00306
1.1178	0.0053	0.0012			1.1178	-0.00478	0.000623006
1.1188	0.00531	0.00127			1.1188	-0.00609	0.00019061
1.1198	0.00529	0.00139			1.1198	-0.0074	-0.000241786
1.1208	0.00523	0.00151			1.1208	-0.0087	-0.00267
1.1218	0.00516	0.00168			1.1218	-0.00801	-0.00411
1.1228	0.00506	0.0018			1.1228	-0.01032	-0.00554
1.1238	0.00496	0.00191			1.1238	-0.01063	-0.00597
1.1248	0.00483	0.00201			1.1248	-0.00894	-0.0054
1.1258	0.00468	0.00207			1.1258	-0.00824	-0.00784
1.1268	0.00452	0.00211			1.1268	-0.00755	-0.00827
1.1278	0.0044	0.00213			1.1278	-0.00586	-0.0087
1.1288	0.00429	0.00214			1.1288	-0.00617	-0.01013
1.1298	0.00417	0.00215			1.1298	-0.00448	-0.01357
1.1308	0.00405	0.00213			1.1308	-0.00479	-0.01443
1.1318	0.00396	0.00208			1.1318	-0.00609	-0.01344
1.1328	0.00386	0.00204			1.1328	-0.0034	-0.01045
1.1338	0.00377	0.00197			1.1338	-0.00471	-0.00746
1.1348	0.00369	0.00187			1.1348	-0.00602	-0.00746
1.1358	0.00359	0.00176			1.1358	-0.00633	-0.00747
1.1368	0.00348	0.00163			1.1368	-0.00863	-0.00448
1.1378	0.00341	0.00149			1.1378	-0.00794	-0.00349
1.1388	0.00332	0.00134			1.1388	-0.00825	-0.0025
1.1398	0.00323	0.00114			1.1398	-0.00956	-0.00151
1.1408	0.00315	0.000929735			1.1408	-0.00787	-0.000513997
1.1418	0.00307	0.000692308			1.1418	-0.00917	0.00148
1.1428	0.00299	0.000424238			1.1428	-0.00821	0.000469293
1.1438	0.00291	0.000155437			1.1438	-0.0074	0.00246
1.1448	0.00282	-0.000135883			1.1448	-0.00759	0.00245
1.1458	0.0027	-0.000425998			1.1458	-0.00578	0.00344
1.1468	0.00262	-0.000752016			1.1468	-0.00497	0.00344
1.1478	0.0025	-0.00109			1.1478	-0.00516	0.00343
1.1488	0.00239	-0.00145			1.1488	-0.00434	0.00696
1.1498	0.00227	-0.00182			1.1498	-0.00253	0.00581
1.1508	0.00217	-0.00216			1.1508	-0.00172	0.00665
1.1518	0.00204	-0.0025			1.1518	8.97022e-05	0.0075
1.1528	0.00187	-0.00285			1.1528	-9.90316e-05	0.00734
1.1538	0.00171	-0.00317			1.1538	0.000712235	0.00619
1.1548	0.00154	-0.00352			1.1548	0.000523501	0.00604
1.1558	0.00139	-0.00387			1.1558	0.00133	0.00588
1.1568	0.00123	-0.00418			1.1568	0.00215	0.00673
1.1578	0.0011	-0.00452			1.1578	-4.27006e-05	0.00457
1.1588	0.000977312	-0.00484			1.1588	0.00177	0.00642
1.1598	0.00086994	-0.00514			1.1598	0.00358	0.00627
1.1608	0.000762735	-0.00546			1.1608	0.00239	0.00411
1.1618	0.000664584	-0.00577			1.1618	0.0062	0.00496
1.1628	0.000591718	-0.00607			1.1628	0.00501	0.0038
1.1638	0.000515723	-0.00635			1.1638	0.00382	0.00165
1.1648	0.000468184	-0.00662			1.1648	0.00564	0.00149
1.1658	0.000412347	-0.00687			1.1658	0.00645	0.00109
1.1668	0.000371524	-0.00711			1.1668	0.00726	-0.00158
1.1678	0.000347032	-0.00735			1.1678	0.00807	-0.00325
1.1688	0.000301702	-0.0076			1.1688	0.00788	-0.00592
1.1698	0.000273057	-0.00782			1.1698	0.00869	-0.00659
1.1708	0.000239636	-0.00802			1.1708	0.0075	-0.00826
1.1718	0.000199856	-0.00823			1.1718	0.00732	-0.01193
1.1728	0.000167063	-0.00844			1.1728	0.00713	-0.0136
1.1738	0.000134094	-0.00865			1.1738	0.00694	-0.01327
1.1748	9.35973e-05	-0.00884			1.1748	0.00675	-0.01394
1.1758	6.85888e-05	-0.00901			1.1758	0.00856	-0.01461
1.1768	1.47284e-05	-0.00917			1.1768	0.00837	-0.01728
1.1778	-3.02882e-05	-0.00932			1.1778	0.01018	-0.01794
1.1788	-8.79055e-05	-0.00945			1.1788	0.01099	-0.01919
1.1798	-0.000134357	-0.00959			1.1798	0.01081	-0.01925
1.1808	-0.00014604	-0.00971			1.1808	0.01162	-0.01931
1.1818	-0.000159077	-0.00984			1.1818	0.01243	-0.01837
1.1828	-0.000164901	-0.00998			1.1828	0.01126	-0.01643
1.1838	-0.000154892	-0.01006			1.1838	0.0121	-0.01549
1.1848	-0.000127283	-0.01015			1.1848	0.01393	-0.01455
1.1858	-8.81204e-05	-0.01021			1.1858	0.01276	-0.01361
1.1868	-4.33202e-05	-0.01025			1.1868	0.0156	-0.01367
1.1878	-1.34587e-05	-0.01027			1.1878	0.01543	-0.01373
1.1888	5.50538e-05	-0.01027			1.1888	0.01626	-0.01079
1.1898	0.000150592	-0.01024			1.1898	0.01609	-0.01185
1.1908	0.000275691	-0.01019			1.1908	0.01593	-0.01091
1.1918	0.000432435	-0.0101			1.1918	0.01676	-0.00897
1.1928	0.000622005	-0.01001			1.1928	0.01559	-0.00803
1.1938	0.000816509	-0.00988			1.1938	0.01743	-0.00709
1.1948	0.00102	-0.00975			1.1948	0.01926	-0.00515
1.1958	0.00126	-0.00961			1.1958	0.01709	-0.00621
1.1968	0.00154	-0.00945			1.1968	0.01792	-0.00627
1.1978	0.00183	-0.00926			1.1978	0.01876	-0.00533
1.1988	0.00215	-0.00906			1.1988	0.01859	-0.00539
1.1998	0.0025	-0.00883			1.1998	0.01742	-0.00245
1.2008	0.00287	-0.00859			1.2008	0.01626	-0.00352
1.2018	0.00325	-0.0083			1.2018	0.01709	-0.000575261
1.2028	0.00366	-0.00799			1.2028	0.01692	0.00136
1.2038	0.0041	-0.00766			1.2038	0.01675	-8.51563e-05
1.2048	0.00456	-0.00728			1.2048	0.01759	0.000760578
1.2058	0.00505	-0.00689			1.2058	0.01742	0.000606313
1.2068	0.00554	-0.00647			1.2068	0.01725	-0.00155
1.2078	0.00609	-0.00601			1.2078	0.01909	0.0013
1.2088	0.00662	-0.00552			1.2088	0.01692	0.000143517
1.2098	0.00722	-0.00497			1.2098	0.01683	0.000989251
1.2108	0.00787	-0.00439			1.2108	0.01533	0.000834986
1.2118	0.00853	-0.00379			1.2118	0.01383	-0.00132
1.2128	0.00927	-0.00316			1.2128	0.01233	-0.000473545
1.2138	0.01004	-0.00253			1.2138	0.01182	-0.00163
1.2148	0.01086	-0.00184			1.2148	0.00932	0.000217924
1.2158	0.01172	-0.00112			1.2158	0.00982	-0.000936341
1.2168	0.01262	-0.000369186			1.2168	0.00731	0.00191
1.2178	0.01356	0.000395158			1.2178	0.00581	0.00376
1.2188	0.01454	0.00121			1.2188	0.00431	0.0026
1.2198	0.01557	0.00206			1.2198	0.000806975	0.00245
1.2208	0.01664	0.00297			1.2208	0.0013	0.00331
1.2218	0.01774	0.00393			1.2218	-0.000198364	0.00194
1.2228	0.0189	0.00493			1.2228	-0.0017	0.00157
1.2238	0.02011	0.00598			1.2238	-0.0012	0.0012
1.2248	0.02134	0.00708			1.2248	-0.00571	-0.00217
1.2258	0.02263	0.00823			1.2258	-0.00221	-0.00354
1.2268	0.02396	0.00944			1.2268	-0.00271	-0.00591
1.2278	0.02532	0.01072			1.2278	-0.00521	-0.00828
1.2288	0.02676	0.01207			1.2288	-0.00672	-0.00765
1.2298	0.02824	0.01345			1.2298	-0.00922	-0.00802
1.2308	0.02975	0.01489			1.2308	-0.01072	-0.00639
1.2318	0.03133	0.01638			1.2318	-0.01123	-0.00476
1.2328	0.03294	0.0179			1.2328	-0.01173	-0.00613
1.2338	0.03462	0.01948			1.2338	-0.01223	-0.0055
1.2348	0.03635	0.02116			1.2348	-0.01373	-0.00587
1.2358	0.03813	0.0229			1.2358	-0.01524	-0.00624
1.2368	0.03989	0.02466			1.2368	-0.01574	-0.0066
1.2378	0.04171	0.02648			1.2378	-0.01624	-0.00597
1.2388	0.04359	0.02836			1.2388	-0.01474	-0.00634
1.2398	0.04554	0.03032			1.2398	-0.01325	-0.00571
1.2408	0.04755	0.03233			1.2408	-0.01235	-0.00708
1.2418	0.04965	0.03442			1.2418	-0.0076	-0.00745
1.2428	0.05181	0.03661			1.2428	-0.00285	-0.00782
1.2438	0.05402	0.03886			1.2438	0.00191	-0.00819
1.2448	0.05629	0.04119			1.2448	0.00666	-0.00456
1.2458	0.05861	0.04361			1.2458	0.01041	-0.00293
1.2468	0.06101	0.0461			1.2468	0.01517	-0.000301749
1.2478	0.06346	0.04869			1.2478	0.02192	0.00133
1.2488	0.06597	0.05136			1.2488	0.02867	0.00296
1.2498	0.06856	0.05411			1.2498	0.03243	0.00259
1.2508	0.07121	0.05693			1.2508	0.03818	0.00522
1.2518	0.07389	0.05981			1.2518	0.04393	0.00685
1.2528	0.07665	0.06276			1.2528	0.05069	0.00848
1.2538	0.07948	0.06575			1.2538	0.05544	0.01211
1.2548	0.08238	0.06879			1.2548	0.0612	0.01574
1.2558	0.08536	0.07192			1.2558	0.06695	0.01937
1.2568	0.08841	0.0751			1.2568	0.0737	0.018
1.2578	0.09153	0.07837			1.2578	0.08146	0.02163
1.2588	0.0947	0.08171			1.2588	0.08721	0.02526
1.2598	0.09795	0.08513			1.2598	0.09096	0.02689
1.2608	0.10131	0.08865			1.2608	0.09772	0.03052
1.2618	0.10474	0.09224			1.2618	0.10347	0.03315
1.2628	0.10825	0.09596			1.2628	0.11022	0.03578
1.2638	0.11186	0.09978			1.2638	0.11898	0.03941
1.2648	0.11555	0.10368			1.2648	0.12473	0.04404
1.2658	0.11934	0.1077			1.2658	0.13348	0.04867
1.2668	0.12323	0.11184			1.2668	0.13924	0.0543
1.2678	0.1272	0.11605			1.2678	0.14699	0.05693
1.2688	0.13128	0.12038			1.2688	0.15474	0.06257
1.2698	0.13544	0.1248			1.2698	0.1615	0.0642
1.2708	0.1397	0.12931			1.2708	0.16925	0.06683
1.2718	0.14407	0.13392			1.2718	0.17801	0.07246
1.2728	0.14853	0.13862			1.2728	0.18476	0.07809
1.2738	0.15309	0.14342			1.2738	0.19351	0.08572
1.2748	0.15772	0.14835			1.2748	0.20227	0.09235
1.2758	0.16243	0.15338			1.2758	0.20902	0.09798
1.2768	0.16729	0.15853			1.2768	0.21777	0.10361
1.2778	0.17225	0.16378			1.2778	0.22653	0.11024
1.2788	0.1773	0.16912			1.2788	0.23628	0.11487
1.2798	0.18247	0.17455			1.2798	0.24803	0.1235
1.2808	0.18769	0.18006			1.2808	0.25979	0.13013
1.2818	0.19302	0.18566			1.2818	0.27054	0.13576
1.2828	0.19844	0.19137			1.2828	0.28029	0.14239
1.2838	0.20397	0.19719			1.2838	0.29005	0.15002
1.2848	0.20962	0.2031			1.2848	0.3028	0.16065
1.2858	0.21536	0.20911			1.2858	0.31455	0.16828
1.2868	0.22122	0.21524			1.2868	0.32631	0.17691
1.2878	0.2272	0.22146			1.2878	0.34006	0.18654
1.2888	0.23328	0.22777			1.2888	0.35182	0.19617
1.2898	0.23947	0.23422			1.2898	0.36157	0.2078
1.2908	0.24578	0.24076			1.2908	0.37232	0.21843
1.2918	0.25224	0.2474			1.2918	0.38608	0.22506
1.2928	0.2588	0.25418			1.2928	0.39983	0.23569
1.2938	0.26546	0.26107			1.2938	0.41158	0.24532
1.2948	0.27226	0.26806			1.2948	0.42534	0.25695
1.2958	0.2792	0.27515			1.2958	0.43909	0.27058
1.2968	0.28624	0.28237			1.2968	0.45184	0.27921
1.2978	0.29341	0.28974			1.2978	0.4656	0.29184
1.2988	0.3007	0.29724			1.2988	0.48135	0.30447
1.2998	0.30812	0.30487			1.2998	0.4961	0.3151
1.3008	0.3157	0.31265			1.3008	0.50986	0.32973
1.3018	0.32338	0.32055			1.3018	0.52261	0.34237
1.3028	0.33121	0.32859			1.3028	0.53737	0.357
1.3038	0.33913	0.33675			1.3038	0.55312	0.37063
1.3048	0.34715	0.34506			1.3048	0.56787	0.38426
1.3058	0.35531	0.35348			1.3058	0.58363	0.39689
1.3068	0.3636	0.36205			1.3068	0.60138	0.41152
1.3078	0.37201	0.37077			1.3078	0.61613	0.42615
1.3088	0.38056	0.37967			1.3088	0.63289	0.44178
1.3098	0.38922	0.3887			1.3098	0.64964	0.45541
1.3108	0.39802	0.39788			1.3108	0.66739	0.47004
1.3118	0.40699	0.40723			1.3118	0.68315	0.48467
1.3128	0.4161	0.41672			1.3128	0.6999	0.5023
1.3138	0.42537	0.42637			1.3138	0.71665	0.51893
1.3148	0.43477	0.43617			1.3148	0.73541	0.53256
1.3158	0.44429	0.44613			1.3158	0.75416	0.54919
1.3168	0.45399	0.45627			1.3168	0.77491	0.56582
1.3178	0.46384	0.46654			1.3178	0.79367	0.58345
1.3188	0.47384	0.4769			1.3188	0.81542	0.60208
1.3198	0.48399	0.48738			1.3198	0.83618	0.62171
1.3208	0.49431	0.49794			1.3208	0.85593	0.63634
1.3218	0.50479	0.50862			1.3218	0.87668	0.65197
1.3228	0.51541	0.5194			1.3228	0.89544	0.6776
1.3238	0.5262	0.53035			1.3238	0.91419	0.69323
1.3248	0.53716	0.54143			1.3248	0.93894	0.71886
1.3258	0.5483	0.55269			1.3258	0.9607	0.74449
1.3268	0.55958	0.5641			1.3268	0.98345	0.76012
1.3278	0.57103	0.57568			1.3278	1.0062	0.78575
1.3288	0.58265	0.58741			1.3288	1.02696	0.80138
1.3298	0.59444	0.59932			1.3298	1.05271	0.82701
1.3308	0.60638	0.61137			1.3308	1.07646	0.84264
1.3318	0.61847	0.62357			1.3318	1.09922	0.86827
1.3328	0.63076	0.63597			1.3328	1.12297	0.8939
1.3338	0.64323	0.64851			1.3338	1.14872	0.91954
1.3348	0.65587	0.66123			1.3348	1.17348	0.94517
1.3358	0.66869	0.67411			1.3358	1.19923	0.9608
1.3368	0.68172	0.68716			1.3368	1.23099	0.99643
1.3378	0.69493	0.70042			1.3378	1.25774	1.02206
1.3388	0.7083	0.71383			1.3388	1.28449	1.04769
1.3398	0.72186	0.7274			1.3398	1.30725	1.07332
1.3408	0.73563	0.74116			1.3408	1.335	1.09895
1.3418	0.7495	0.75509			1.3418	1.35875	1.12458
1.3428	0.76358	0.76919			1.3428	1.38551	1.15021
1.3438	0.77787	0.78347			1.3438	1.41126	1.17584
1.3448	0.7923	0.79792			1.3448	1.43901	1.20147
1.3458	0.80695	0.81256			1.3458	1.46377	1.2271
1.3468	0.82176	0.82739			1.3468	1.49352	1.26273
1.3478	0.8368	0.8424			1.3478	1.52227	1.28836
1.3488	0.85201	0.85762			1.3488	1.55103	1.31399
1.3498	0.86746	0.87303			1.3498	1.58478	1.33962
1.3508	0.88307	0.88857			1.3508	1.60853	1.36525
1.3518	0.89885	0.9043			1.3518	1.64229	1.40088
1.3528	0.91482	0.92018			1.3528	1.66604	1.42651
1.3538	0.93099	0.93628			1.3538	1.6998	1.46214
1.3548	0.94736	0.95251			1.3548	1.73355	1.48777
1.3558	0.96392	0.96899			1.3558	1.7673	1.5234
1.3568	0.98069	0.98562			1.3568	1.80106	1.54903
1.3578	0.99767	1.0024			1.3578	1.83481	1.58466
1.3588	1.01486	1.01936			1.3588	1.86856	1.61029
1.3598	1.03219	1.03649			1.3598	1.90232	1.64592
1.3608	1.04975	1.0538			1.3608	1.93607	1.68155
1.3618	1.06748	1.07139			1.3618	1.96982	1.71718
1.3628	1.08538	1.08909			1.3628	2.00358	1.74281
1.3638	1.10352	1.10698			1.3638	2.03733	1.77844
1.3648	1.12186	1.12508			1.3648	2.07108	1.81407
1.3658	1.14039	1.14331			1.3658	2.10484	1.8497
1.3668	1.15911	1.16177			1.3668	2.13859	1.88534
1.3678	1.17804	1.18037			1.3678	2.18235	1.92097
1.3688	1.19718	1.19912			1.3688	2.2161	1.9566
1.3698	1.21655	1.21806			1.3698	2.24985	1.99223
1.3708	1.23613	1.23723			1.3708	2.28361	2.02786
1.3718	1.25588	1.25656			1.3718	2.32736	2.07349
1.3728	1.27581	1.2761			1.3728	2.36111	2.10912
1.3738	1.29593	1.29582			1.3738	2.39487	2.14475
1.3748	1.31622	1.31568			1.3748	2.43862	2.18038
1.3758	1.33673	1.33574			1.3758	2.48237	2.21601
1.3768	1.35743	1.35595			1.3768	2.51613	2.25164
1.3778	1.3783	1.37631			1.3778	2.54988	2.29727
1.3788	1.39939	1.39682			1.3788	2.59363	2.3329
1.3798	1.42074	1.41751			1.3798	2.63739	2.37853
1.3808	1.44226	1.43839			1.3808	2.67114	2.42416
1.3818	1.46389	1.45948			1.3818	2.71489	2.46979
1.3828	1.48581	1.4807			1.3828	2.75865	2.51542
1.3838	1.50795	1.50209			1.3838	2.7924	2.55105
1.3848	1.53023	1.52363			1.3848	2.83616	2.59668
1.3858	1.55269	1.54542			1.3858	2.87991	2.64231
1.3868	1.57541	1.56732			1.3868	2.91366	2.67794
1.3878	1.59833	1.58942			1.3878	2.95742	2.72357
1.3888	1.6214	1.61165			1.3888	3.01117	2.7692
1.3898	1.64469	1.63411			1.3898	3.05492	2.80483
1.3908	1.66823	1.65673			1.3908	3.08868	2.85046
1.3918	1.69196	1.67954			1.3918	3.14243	2.90609
1.3928	1.71595	1.70254			1.3928	3.18618	2.94172
1.3938	1.74014	1.72569			1.3938	3.22994	2.98735
1.3948	1.76459	1.74906			1.3948	3.27369	3.03298
1.3958	1.78922	1.77259			1.3958	3.31744	3.07861
1.3968	1.81411	1.79632			1.3968	3.3612	3.12424
1.3978	1.83921	1.82024			1.3978	3.41495	3.16987
1.3988	1.86454	1.8443			1.3988	3.4587	3.21551
1.3998	1.89005	1.86861			1.3998	3.50246	3.27114
1.4008	1.91582	1.89308			1.4008	3.54621	3.31677
1.4018	1.9418	1.91778			1.4018	3.58997	3.3624
1.4028	1.9681	1.94267			1.4028	3.64372	3.41803
1.4038	1.99457	1.9678			1.4038	3.68747	3.46366
1.4048	2.02131	1.99312			1.4048	3.74123	3.51929
1.4058	2.04833	2.01864			1.4058	3.78498	3.56492
1.4068	2.0756	2.04439			1.4068	3.83873	3.62055
1.4078	2.10315	2.07041			1.4078	3.89249	3.67618
1.4088	2.13096	2.09662			1.4088	3.93624	3.72181
1.4098	2.15904	2.12305			1.4098	3.98999	3.77744
1.4108	2.18743	2.14971			1.4108	4.03375	3.83307
1.4118	2.2161	2.17663			1.4118	4.0875	3.8787
1.4128	2.24509	2.20383			1.4128	4.14125	3.93433
1.4138	2.2744	2.23128			1.4138	4.18501	3.98996
1.4148	2.304	2.259			1.4148	4.23876	4.04559
1.4158	2.33398	2.28707			1.4158	4.29251	4.10122
1.4168	2.36428	2.31536			1.4168	4.33627	4.15685
1.4178	2.39495	2.344			1.4178	4.40002	4.21248
1.4188	2.42591	2.37293			1.4188	4.45378	4.26811
1.4198	2.4573	2.40225			1.4198	4.49753	4.33374
1.4208	2.48913	2.43191			1.4208	4.55128	4.38937
1.4218	2.52135	2.46195			1.4218	4.61504	4.445
1.4228	2.55399	2.49237			1.4228	4.65879	4.50063
1.4238	2.58706	2.52314			1.4238	4.71254	4.55626
1.4248	2.62052	2.55436			1.4248	4.7763	4.62189
1.4258	2.65442	2.58592			1.4258	4.83005	4.67752
1.4268	2.68878	2.61791			1.4268	4.8838	4.74315
1.4278	2.72363	2.65036			1.4278	4.93756	4.79878
1.4288	2.75902	2.68322			1.4288	5.00131	4.86441
1.4298	2.79485	2.71652			1.4298	5.05506	4.92004
1.4308	2.8312	2.7503			1.4308	5.10882	4.98567
1.4318	2.86823	2.78459			1.4318	5.17257	5.04131
1.4328	2.90573	2.81941			1.4328	5.22633	5.10694
1.4338	2.94384	2.85473			1.4338	5.29008	5.17257
1.4348	2.98257	2.89065			1.4348	5.34383	5.2382
1.4358	3.02187	2.92709			1.4358	5.40759	5.30383
1.4368	3.06177	2.96419			1.4368	5.47134	5.36946
1.4378	3.10239	3.00186			1.4378	5.52509	5.42509
1.4388	3.14368	3.04009			1.4388	5.58885	5.49072
1.4398	3.1856	3.07899			1.4398	5.6526	5.55635
1.4408	3.22816	3.11852			1.4408	5.71635	5.62198
1.4418	3.27147	3.15871			1.4418	5.79011	5.69761
1.4428	3.31549	3.19951			1.4428	5.84386	5.76324
1.4438	3.36019	3.24101			1.4438	5.90761	5.82887
1.4448	3.40567	3.28327			1.4448	5.97137	5.8945
1.4458	3.4519	3.32623			1.4458	6.03512	5.97013
1.4468	3.49891	3.36992			1.4468	6.09887	6.03576
1.4478	3.54671	3.41431			1.4478	6.17263	6.11139
1.4488	3.59534	3.45949			1.4488	6.23638	6.17702
1.4498	3.64478	3.50544			1.4498	6.30014	6.25265
1.4508	3.69505	3.55224			1.4508	6.36389	6.31828
1.4518	3.74619	3.59979			1.4518	6.42764	6.39391
1.4528	3.79824	3.64819			1.4528	6.5014	6.46954
1.4538	3.85122	3.69741			1.4538	6.56515	6.54517
1.4548	3.90517	3.74757			1.4548	6.6389	6.6108
1.4558	3.96003	3.79861			1.4558	6.70266	6.69643
1.4568	4.01583	3.85055			1.4568	6.77641	6.76206
1.4578	4.0727	3.90351			1.4578	6.84016	6.83769
1.4588	4.13058	3.95745			1.4588	6.91392	6.90332
1.4598	4.18952	4.01231			1.4598	6.98767	6.97895
1.4608	4.24955	4.06821			1.4608	7.05142	7.06458
1.4618	4.31059	4.1251			1.4618	7.12518	7.14021
1.4628	4.37278	4.18311			1.4628	7.19893	7.21584
1.4638	4.43608	4.24216			1.4638	7.27268	7.29148
1.4648	4.50049	4.30228			1.4648	7.33644	7.37711
1.4658	4.56608	4.36353			1.4658	7.41019	7.45274
1.4668	4.63284	4.42584			1.4668	7.48395	7.53837
1.4678	4.70082	4.48932			1.4678	7.5577	7.614
1.4688	4.76997	4.55402			1.4688	7.63145	7.69963
1.4698	4.84033	4.61986			1.4698	7.71521	7.78526
1.4708	4.912	4.68691			1.4708	7.78896	7.87089
1.4718	4.98494	4.75512			1.4718	7.86271	7.95652
1.4728	5.05909	4.82422			1.4728	7.93647	8.04215
1.4738	5.13457	4.89456			1.4738	8.02022	8.12778
1.4748	5.2114	4.96616			1.4748	8.09397	8.21341
1.4758	5.28962	5.03912			1.4758	8.17773	8.28904
1.4768	5.36929	5.1134			1.4768	8.26148	8.37467
1.4778	5.4503	5.18908			1.4778	8.33523	8.4603
1.4788	5.53272	5.26614			1.4788	8.41899	8.54593
1.4798	5.61654	5.3446			1.4798	8.50274	8.64156
1.4808	5.70174	5.4245			1.4808	8.57649	8.72719
1.4818	5.78836	5.50587			1.4818	8.66025	8.82282
1.4828	5.87649	5.58864			1.4828	8.734	8.90845
1.4838	5.96609	5.67285			1.4838	8.82776	9.00408
1.4848	6.05718	5.75853			1.4848	8.90151	9.09971
1.4858	6.14979	5.8457			1.4858	8.98526	9.19534
1.4868	6.24402	5.93439			1.4868	9.06902	9.29097
1.4878	6.33983	6.02455			1.4878	9.15277	9.3866
1.4888	6.43724	6.11628			1.4888	9.23652	9.48223
1.4898	6.53627	6.20962			1.4898	9.32028	9.57786
1.4908	6.63687	6.30449			1.4908	9.41403	9.67349
1.4918	6.73907	6.40094			1.4918	9.49778	9.77912
1.4928	6.84295	6.49899			1.4928	9.59154	9.87475
1.4938	6.94847	6.59865			1.4938	9.67529	9.98038
1.4948	7.05567	6.69995			1.4948	9.76904	10.076
1.4958	7.16462	6.80292			1.4958	9.8628	10.1816
1.4968	7.27526	6.9075			1.4968	9.94655	10.2773
1.4978	7.38764	7.01372			1.4978	10.0403	10.3829
1.4988	7.5017	7.12166			1.4988	10.1341	10.4885
1.4998	7.61744	7.23143			1.4998	10.2278	10.5842
1.5008	7.7349	7.34288			1.5008	10.3316	10.6898
1.5018	7.85415	7.45604			1.5018	10.4253	10.7954
1.5028	7.97517	7.57087			1.5028	10.5091	10.9011
1.5038	8.09796	7.68746			1.5038	10.6028	11.0067
1.5048	8.22219	7.80575			1.5048	10.6966	11.1123
1.5058	8.34819	7.92584			1.5058	10.7903	11.218
1.5068	8.47596	8.04771			1.5068	10.8941	11.3236
1.5078	8.60538	8.17138			1.5078	10.9878	11.4392
1.5088	8.73656	8.29683			1.5088	11.0916	11.5448
1.5098	8.86965	8.42405			1.5098	11.1853	11.6505
1.5108	9.00459	8.55302			1.5108	11.2891	11.7661
1.5118	9.14141	8.68376			1.5118	11.3928	11.8817
1.5128	9.2801	8.81621			1.5128	11.4966	11.9874
1.5138	9.42071	8.95053			1.5138	11.6004	12.103
1.5148	9.56331	9.08676			1.5148	11.7041	12.2186
1.5158	9.70785	9.22475			1.5158	11.8079	12.3343
1.5168	9.85429	9.36457			1.5168	11.9116	12.4499
1.5178	10.0026	9.50624			1.5178	12.0154	12.5655
1.5188	10.1527	9.64972			1.5188	12.1291	12.6911
1.5198	10.3047	9.79517			1.5198	12.2429	12.8068
1.5208	10.4587	9.94245			1.5208	12.3566	12.9224
1.5218	10.6146	10.0914			1.5218	12.4704	13.038
1.5228	10.7724	10.2419			1.5228	12.5741	13.1637
1.5238	10.9321	10.3939			1.5238	12.6879	13.2793
1.5248	11.0938	10.5478			1.5248	12.8017	13.4049
1.5258	11.2573	10.7038			1.5258	12.9054	13.5305
1.5268	11.4228	10.8617			1.5268	13.0192	13.6562
1.5278	11.5902	11.0215			1.5278	13.1329	13.7818
1.5288	11.7596	11.1832			1.5288	13.2467	13.9075
1.5298	11.9308	11.3469			1.5298	13.3704	14.0331
1.5308	12.1039	11.5124			1.5308	13.4842	14.1487
1.5318	12.2789	11.6799			1.5318	13.5979	14.2743
1.5328	12.4558	11.8493			1.5328	13.7217	14.41
1.5338	12.6346	12.0206			1.5338	13.8454	14.5356
1.5348	12.8152	12.1938			1.5348	13.9592	14.6612
1.5358	12.9977	12.3689			1.5358	14.0729	14.7969
1.5368	13.1821	12.5458			1.5368	14.1967	14.9225
1.5378	13.3683	12.7246			1.5378	14.3204	15.0581
1.5388	13.5565	12.9052			1.5388	14.4442	15.1837
1.5398	13.7465	13.0877			1.5398	14.5679	15.3194
1.5408	13.9385	13.272			1.5408	14.7017	15.455
1.5418	14.1323	13.4583			1.5418	14.8255	15.5906
1.5428	14.3276	13.6464			1.5428	14.9492	15.7263
1.5438	14.5244	13.8365			1.5438	15.073	15.8619
1.5448	14.7233	14.0284			1.5448	15.2067	16.0075
1.5458	14.924	14.2222			1.5458	15.3305	16.1432
1.5468	15.1267	14.4178			1.5468	15.4642	16.2888
1.5478	15.3313	14.6153			1.5478	15.598	16.4244
1.5488	15.5378	14.8146			1.5488	15.7217	16.57
1.5498	15.7462	15.0158			1.5498	15.8555	16.7157
1.5508	15.9565	15.2187			1.5508	15.9892	16.8513
1.5518	16.1687	15.4234			1.5518	16.123	16.9969
1.5528	16.3829	15.63			1.5528	16.2568	17.1326
1.5538	16.5988	15.8385			1.5538	16.3905	17.2782
1.5548	16.8165	16.0484			1.5548	16.5343	17.4238
1.5558	17.036	16.2598			1.5558	16.668	17.5695
1.5568	17.2573	16.4729			1.5568	16.8018	17.7151
1.5578	17.4804	16.6876			1.5578	16.9455	17.8607
1.5588	17.7053	16.9042			1.5588	17.0793	18.0163
1.5598	17.9319	17.1227			1.5598	17.223	18.162
1.5608	18.1604	17.343			1.5608	17.3668	18.3076
1.5618	18.3905	17.5651			1.5618	17.5105	18.4533
1.5628	18.6225	17.7889			1.5628	17.6443	18.6089
1.5638	18.8562	18.0145			1.5638	17.798	18.7645
1.5648	19.0916	18.2419			1.5648	17.9418	18.9201
1.5658	19.3288	18.4711			1.5658	18.0856	19.0758
1.5668	19.5676	18.7019			1.5668	18.2293	19.2214
1.5678	19.8081	18.9345			1.5678	18.3831	19.387
1.5688	20.0503	19.1688			1.5688	18.5268	19.5427
1.5698	20.2941	19.4049			1.5698	18.6806	19.6983
1.5708	20.5396	19.6426			1.5708	18.8343	19.8539
1.5718	20.786	19.882			1.5718	18.9881	20.0096
1.5728	21.0341	20.123			1.5728	19.1418	20.1652
1.5738	21.2837	20.3658			1.5738	19.2956	20.3208
1.5748	21.535	20.6102			1.5748	19.4493	20.4864
1.5758	21.7878	20.8562			1.5758	19.6131	20.6421
1.5768	22.0423	21.1039			1.5768	19.7668	20.8077
1.5778	22.2985	21.3532			1.5778	19.9206	20.9733
1.5788	22.5564	21.6043			1.5788	20.0843	21.129
1.5798	22.8158	21.8568			1.5798	20.2481	21.2946
1.5808	23.0769	22.1109			1.5808	20.4119	21.4602
1.5818	23.3394	22.3658			1.5818	20.5756	21.6258
1.5828	23.6036	22.6223			1.5828	20.7294	21.7915
1.5838	23.8693	22.8805			1.5838	20.8931	21.9571
1.5848	24.1366	23.1402			1.5848	21.0569	22.1227
1.5858	24.4057	23.4015			1.5858	21.2206	22.2984
1.5868	24.6764	23.6643			1.5868	21.3844	22.474
1.5878	24.9486	23.9288			1.5878	21.5581	22.6396
1.5888	25.2223	24.1951			1.5888	21.7219	22.8153
1.5898	25.4976	24.463			1.5898	21.8856	22.9909
1.5908	25.7743	24.7325			1.5908	22.0594	23.1565
1.5918	26.0525	25.0035			1.5918	22.2231	23.3321
1.5928	26.3322	25.2761			1.5928	22.3969	23.5078
1.5938	26.6134	25.5504			1.5938	22.5706	23.6834
1.5948	26.896	25.8261			1.5948	22.7444	23.859
1.5958	27.1795	26.1032			1.5958	22.9081	24.0347
1.5968	27.4641	26.3818			1.5968	23.0719	24.2103
1.5978	27.7502	26.662			1.5978	23.2457	24.3959
1.5988	28.038	26.9437			1.5988	23.4194	24.5716
1.5998	28.3272	27.2269			1.5998	23.6032	24.7572
1.6008	28.618	27.5116			1.6008	23.7769	24.9328
1.6018	28.9104	27.7978			1.6018	23.9607	25.1085
1.6028	29.2042	28.0855			1.6028	24.1344	25.2941
1.6038	29.4994	28.3745			1.6038	24.3182	25.4797
1.6048	29.7962	28.6643			1.6048	24.4919	25.6654
1.6058	30.0944	28.9553			1.6058	24.6757	25.841
1.6068	30.394	29.248			1.6068	24.8494	26.0366
1.6078	30.6951	29.5421			1.6078	25.0332	26.2222
1.6088	30.9977	29.8378			1.6088	25.2269	26.4079
1.6098	31.3017	30.1351			1.6098	25.4107	26.5935
1.6108	31.607	30.434			1.6108	25.5944	26.7791
1.6118	31.9137	30.7346			1.6118	25.7882	26.9648
1.6128	32.2217	31.0366			1.6128	25.982	27.1604
1.6138	32.5312	31.3401			1.6138	26.1657	27.346
1.6148	32.8419	31.645			1.6148	26.3595	27.5417
1.6158	33.1542	31.9514			1.6158	26.5532	27.7273
1.6168	33.4677	32.2592			1.6168	26.747	27.9129
1.6178	33.7819	32.5684			1.6178	26.9407	28.1085
1.6188	34.0972	32.8792			1.6188	27.1245	28.2942
1.6198	34.4138	33.1914			1.6198	27.3282	28.4898
1.6208	34.7319	33.5051			1.6208	27.522	28.6754
1.6218	35.0513	33.8203			1.6218	27.7257	28.8811
1.6228	35.3721	34.137			1.6228	27.9095	29.0667
1.6238	35.6944	34.4551			1.6238	28.1032	29.2723
1.6248	36.0179	34.7743			1.6248	28.307	29.4679
1.6258	36.3429	35.0943			1.6258	28.5108	29.6636
1.6268	36.6645	35.4118			1.6268	28.7045	29.8592
1.6278	36.9874	35.7307			1.6278	28.9083	30.0648
1.6288	37.3116	36.051			1.6288	29.102	30.2605
1.6298	37.6371	36.3727			1.6298	29.3058	30.4661
1.6308	37.964	36.6957			1.6308	29.5095	30.6717
1.6318	38.2921	37.0202			1.6318	29.7133	30.8674
1.6328	38.6215	37.346			1.6328	29.917	31.073
1.6338	38.9523	37.6731			1.6338	30.1208	31.2786
1.6348	39.2844	38.0017			1.6348	30.3245	31.4843
1.6358	39.6178	38.3317			1.6358	30.5283	31.6899
1.6368	39.9524	38.663			1.6368	30.742	31.8955
1.6378	40.2884	38.9957			1.6378	30.9558	32.0911
1.6388	40.6258	39.3298			1.6388	31.1595	32.2968
1.6398	40.9644	39.6653			1.6398	31.3633	32.5024
1.6408	41.3043	40.0021			1.6408	31.5771	32.698
1.6418	41.6456	40.3404			1.6418	31.7908	32.9037
1.6428	41.9881	40.68			1.6428	32.0046	33.1093
1.6438	42.332	41.021			1.6438	32.2183	33.3249
1.6448	42.6772	41.3634			1.6448	32.4321	33.5406
1.6458	43.0237	41.7071			1.6458	32.6458	33.7462
1.6468	43.3715	42.0523			1.6468	32.8596	33.9418
1.6478	43.7206	42.3988			1.6478	33.0733	34.1474
1.6488	44.071	42.7467			1.6488	33.2871	34.3631
1.6498	44.4228	43.096			1.6498	33.5008	34.5787
1.6508	44.7758	43.4466			1.6508	33.7246	34.7943
1.6518	45.1302	43.7987			1.6518	33.9483	35
1.6528	45.4858	44.1521			1.6528	34.1621	35.2156
1.6538	45.8428	44.5069			1.6538	34.3859	35.4212
1.6548	46.2011	44.8631			1.6548	34.6096	35.6269
1.6558	46.5607	45.2207			1.6558	34.8434	35.8425
1.6568	46.9216	45.5796			1.6568	35.0671	36.0581
1.6578	47.2839	45.9399			1.6578	35.2809	36.2737
1.6588	47.6474	46.3017			1.6588	35.5046	36.4894
1.6598	48.0122	46.6647			1.6598	35.7284	36.705
1.6608	48.3784	47.0292			1.6608	35.9621	36.9306
1.6618	48.7459	47.3951			1.6618	36.1759	37.1463
1.6628	49.1146	47.7623			1.6628	36.4096	37.3619
1.6638	49.4847	48.1309			1.6638	36.6434	37.5775
1.6648	49.8561	48.5009			1.6648	36.8672	37.8032
1.6658	50.2289	48.8723			1.6658	37.1009	38.0088
1.6668	50.6029	49.245			1.6668	37.3347	38.2344
1.6678	50.9782	49.6192			1.6678	37.5484	38.4501
1.6688	51.3549	49.9947			1.6688	37.7722	38.6657
1.6698	51.7328	50.3716			1.6698	38.0059	38.8913
1.6708	52.1121	50.7499			1.6708	38.2497	39.1069
1.6718	52.4927	51.1296			1.6718	38.4834	39.3426
1.6728	52.8746	51.5106			1.6728	38.7172	39.5582
1.6738	53.2578	51.893			1.6738	38.9509	39.7838
1.6748	53.6423	52.2768			1.6748	39.1847	39.9995
1.6758	54.0281	52.662			1.6758	39.4184	40.2251
1.6768	54.4152	53.0486			1.6768	39.6522	40.4507
1.6778	54.8037	53.4365			1.6778	39.9059	40.6664
1.6788	55.1934	53.8259			1.6788	40.1397	40.892
1.6798	55.5845	54.2166			1.6798	40.3734	41.1276
1.6808	55.9769	54.6087			1.6808	40.6172	41.3533
1.6818	56.3706	55.0021			1.6818	40.861	41.5789
1.6828	56.7656	55.397			1.6828	41.1147	41.8045
1.6838	57.1619	55.7932			1.6838	41.3585	42.0301
1.6848	57.5595	56.1908			1.6848	41.6022	42.2458
1.6858	57.9584	56.5898			1.6858	41.846	42.4714
1.6868	58.3587	56.9902			1.6868	42.0897	42.707
1.6878	58.7603	57.392			1.6878	42.3235	42.9427
1.6888	59.1631	57.7951			1.6888	42.5772	43.1683
1.6898	59.5673	58.1996			1.6898	42.831	43.3939
1.6908	59.9728	58.6055			1.6908	43.0647	43.6296
1.6918	60.3796	59.0128			1.6918	43.3185	43.8652
1.6928	60.7877	59.4215			1.6928	43.5722	44.1108
1.6938	61.1971	59.8315			1.6938	43.826	44.3464
1.6948	61.6079	60.243			1.6948	44.0797	44.5821
1.6958	62.0199	60.6558			1.6958	44.3235	44.8177
1.6968	62.4333	61.0699			1.6968	44.5773	45.0433
1.6978	62.8479	61.4855			1.6978	44.841	45.269
1.6988	63.2639	61.9025			1.6988	45.0948	45.5046
1.6998	63.6812	62.3208			1.6998	45.3585	45.7502
1.7008	64.0998	62.7405			1.7008	45.6123	45.9859
1.7018	64.5197	63.1616			1.7018	45.866	46.2215
1.7028	64.941	63.5841			1.7028	46.1198	46.4471
1.7038	65.3635	64.0079			1.7038	46.3835	46.6927
1.7048	65.7873	64.4332			1.7048	46.6573	46.9284
1.7058	66.2125	64.8598			1.7058	46.911	47.164
1.7068	66.639	65.2878			1.7068	47.1748	47.3996
1.7078	67.0667	65.7172			1.7078	47.4385	47.6353
1.7088	67.4958	66.1479			1.7088	47.7023	47.8809
1.7098	67.9262	66.58			1.7098	47.9661	48.0965
1.7108	68.3579	67.0136			1.7108	48.2298	48.3322
1.7118	68.791	67.4485			1.7118	48.4936	48.5878
1.7128	69.2253	67.8847			1.7128	48.7773	48.8234
1.7138	69.6609	68.3224			1.7138	49.0511	49.069
1.7148	70.0979	68.7615			1.7148	49.3148	49.3047
1.7158	70.5362	69.2019			1.7158	49.5886	49.5403
1.7168	70.9758	69.6437			1.7168	49.8723	49.7759
1.7178	71.4166	70.0869			1.7178	50.1461	50.0116
1.7188	71.8588	70.5314			1.7188	50.4098	50.2772
1.7198	72.3024	70.9774			1.7198	50.6836	50.5228
1.7208	72.7472	71.4247			1.7208	50.9573	50.7785
1.7218	73.1933	71.8734			1.7218	51.2311	51.0341
1.7228	73.6407	72.3235			1.7228	51.5048	51.2797
1.7238	74.0895	72.775			1.7238	51.7786	51.5254
1.7248	74.5396	73.2279			1.7248	52.0724	51.771
1.7258	74.9909	73.6821			1.7258	52.3361	52.0166

## Sheet: SI Fig. 9
NiFe-BTC//G				Ir/C//G				RuO2//G				NiFe-BTC//G		Ir/C//G		RuO2//G
Overpotential (mV)	Y Error (-)	Y Error (+)		Overpotential (mV)	Y Error (-)	Y Error (+)		Overpotential (mV)	Y Error (-)	Y Error (+)		Potential (V vs. RHE)	Current density mA cm-2	Potential (V vs. RHE)	Current density mA cm-2	Potential (V vs. RHE)	Current density mA cm-2
140	12.3	10.4		314	16.3	9.8		285	10.2	12.5		0.9358	0	0.9268	-0.93229	0.9268	-2.62717
132	9.6	15.3		302	9.8	19.2		270	12.4	15.5		0.9368	0	0.9278	-0.91476	0.9278	-2.26982
130	14.5	16		298	16.8	20.4		274	18.2	11.4		0.9378	0	0.9288	-0.89737	0.9288	-1.95648
138	8.7	17.2		292	14.2	15.6		264	10.5	9.2		0.9388	0	0.9298	-0.88013	0.9298	-1.71913
142	21.2	15.1		312	20.5	10.2		268	8.8	11.2		0.9398	0	0.9308	-0.86303	0.9308	-1.52678
146	19.8	13.9		321	8.6	14.6		282	9.4	16.2		0.9408	0	0.9318	-0.84607	0.9318	-1.36923
151	18.6	7.3		334	21.2	12.5		284	9.2	13.7		0.9418	0	0.9328	-0.82925	0.9328	-1.23469
												0.9428	0	0.9338	-0.81258	0.9338	-1.12264
												0.9438	0	0.9348	-0.79604	0.9348	-1.02379
												0.9448	0	0.9358	-0.77965	0.9358	-0.93404
												0.9458	0	0.9368	-0.76341	0.9368	-0.85789
												0.9468	0	0.9378	-0.7473	0.9378	-0.78865
												0.9478	0	0.9388	-0.73134	0.9388	-0.7205
												0.9488	0	0.9398	-0.71551	0.9398	-0.66239
												0.9498	0	0.9408	-0.69983	0.9408	-0.60964
												0.9508	0	0.9418	-0.6843	0.9418	-0.56546
												0.9518	0	0.9428	-0.6689	0.9428	-0.52041
												0.9528	0	0.9438	-0.65365	0.9438	-0.47936
												0.9538	0	0.9448	-0.63854	0.9448	-0.44351
												0.9548	0	0.9458	-0.62357	0.9458	-0.40777
												0.9558	0	0.9468	-0.60875	0.9468	-0.37832
												0.9568	0	0.9478	-0.59406	0.9478	-0.35027
												0.9578	0	0.9488	-0.57952	0.9488	-0.32162
												0.9588	0	0.9498	-0.56512	0.9498	-0.29627
												0.9598	0	0.9508	-0.55087	0.9508	-0.27253
												0.9608	0	0.9518	-0.53675	0.9518	-0.24888
												0.9618	0	0.9528	-0.52278	0.9528	-0.23033
												0.9628	0	0.9538	-0.50895	0.9538	-0.21368
												0.9638	0	0.9548	-0.49526	0.9548	-0.19674
												0.9648	0	0.9558	-0.48172	0.9558	-0.17999
												0.9658	0	0.9568	-0.46831	0.9568	-0.16394
												0.9668	0	0.9578	-0.45505	0.9578	-0.15009
												0.9678	0	0.9588	-0.44193	0.9588	-0.13705
												0.9688	0	0.9598	-0.42896	0.9598	-0.1237
												0.9698	0	0.9608	-0.41612	0.9608	-0.11235
												0.9708	0	0.9618	-0.40343	0.9618	-0.1
												0.9718	0	0.9628	-0.39088	0.9628	-0.08965
												0.9728	0	0.9638	-0.37847	0.9638	-0.08131
												0.9738	0	0.9648	-0.36621	0.9648	-0.06996
												0.9748	0	0.9658	-0.35408	0.9658	-0.06161
												0.9758	0	0.9668	-0.3421	0.9668	-0.05226
												0.9768	0	0.9678	-0.33026	0.9678	-0.04292
												0.9778	0	0.9688	-0.31857	0.9688	-0.03557
												0.9788	0	0.9698	-0.30701	0.9698	-0.02822
												0.9798	0	0.9708	-0.2956	0.9708	-0.01887
												0.9808	0	0.9718	-0.28433	0.9718	-0.01653
												0.9818	0	0.9728	-0.27321	0.9728	-0.01118
												0.9828	0	0.9738	-0.26222	0.9738	-0.00883
												0.9838	0	0.9748	-0.25138	0.9748	-0.00548
												0.9848	0	0.9758	-0.24068	0.9758	-0.000134493
												0.9858	0	0.9768	-0.23012	0.9768	0.00221
												0.9868	0	0.9778	-0.2197	0.9778	0.00556
												0.9878	0	0.9788	-0.20943	0.9788	0.00791
												0.9888	0	0.9798	-0.1993	0.9798	0.00826
												0.9898	0	0.9808	-0.18931	0.9808	0.0116
												0.9908	0	0.9818	-0.17946	0.9818	0.01395
												0.9918	0	0.9828	-0.16975	0.9828	0.0143
												0.9928	0	0.9838	-0.16019	0.9838	0.01565
												0.9938	0	0.9848	-0.15077	0.9848	0.01499
												0.9948	0	0.9858	-0.14149	0.9858	0.01534
												0.9958	0	0.9868	-0.13236	0.9868	0.01469
												0.9968	0	0.9878	-0.12336	0.9878	0.01304
												0.9978	0	0.9888	-0.11451	0.9888	0.01339
												0.9988	0	0.9898	-0.1058	0.9898	0.01273
												0.9998	0	0.9908	-0.09723	0.9908	0.01108
												1.0008	0	0.9918	-0.08881	0.9918	0.01243
												1.0018	0	0.9928	-0.08053	0.9928	0.01078
												1.0028	0	0.9938	-0.07239	0.9938	0.01012
												1.0038	0	0.9948	-0.06439	0.9948	0.00747
												1.0048	0	0.9958	-0.05653	0.9958	0.00682
												1.0058	0	0.9968	-0.04882	0.9968	0.00517
												1.0068	0	0.9978	-0.04125	0.9978	0.00451
												1.0078	0	0.9988	-0.03382	0.9988	0.00286
												1.0088	0	0.9998	-0.02653	0.9998	0.00121
												1.0098	0	1.0008	-0.01939	1.0008	-0.00244
												1.0108	0	1.0018	-0.01239	1.0018	-0.00509
												1.0118	0	1.0028	-0.00553	1.0028	-0.0062
												1.0128	0	1.0038	0.00119	1.0038	-0.00636
												1.0138	0	1.0048	0.00777	1.0048	-0.00451
												1.0148	0	1.0058	0.0142	1.0058	-0.00167
												1.0158	0	1.0068	0.02049	1.0068	-0.00282
												1.0168	0	1.0078	0.02664	1.0078	-0.000974264
												1.0178	0	1.0088	0.03265	1.0088	-0.00313
												1.0188	0	1.0098	0.03851	1.0098	-0.00191
												1.0198	0	1.0108	0.04423	1.0108	-0.0011
												1.0208	0	1.0118	0.04981	1.0118	-0.000288817
												1.0218	0	1.0128	0.05525	1.0128	0.00152
												1.0228	0	1.0138	0.06055	1.0138	0.00333
												1.0238	0	1.0148	0.0657	1.0148	0.00314
												1.0248	0	1.0158	0.07071	1.0158	0.00395
												1.0258	0	1.0168	0.07558	1.0168	0.00345
												1.0268	0	1.0178	0.08031	1.0178	0.0013
												1.0278	0	1.0188	0.08489	1.0188	0.00214
												1.0288	0	1.0198	0.08933	1.0198	0.000987056
												1.0298	0	1.0208	0.09363	1.0208	0.000832791
												1.0308	0	1.0218	0.09779	1.0218	-0.000321475
												1.0318	0	1.0228	0.10181	1.0228	-0.00248
												1.0328	0	1.0238	0.10568	1.0238	-0.00263
												1.0338	0	1.0248	0.10941	1.0248	-0.00378
												1.0348	0	1.0258	0.113	1.0258	-0.00394
												1.0358	0	1.0268	0.11644	1.0268	-0.00609
												1.0368	0	1.0278	0.10406	1.0278	-0.00625
												1.0378	0	1.0288	0.09373	1.0288	-0.0074
												1.0388	0	1.0298	0.08514	1.0298	-0.00856
												1.0398	0	1.0308	0.0778	1.0308	-0.00631
												1.0408	0	1.0318	0.07139	1.0318	-0.00543
												1.0418	0	1.0328	0.0657	1.0328	-0.00554
												1.0428	0	1.0338	0.0606	1.0338	-0.00566
												1.0438	0	1.0348	0.05598	1.0348	-0.00577
												1.0448	0	1.0358	0.05176	1.0358	-0.00688
												1.0458	0	1.0368	0.04792	1.0368	-0.005
												1.0468	0	1.0378	0.0444	1.0378	-0.00311
												1.0478	0	1.0388	0.0411	1.0388	-0.00222
												1.0488	0	1.0398	0.03804	1.0398	-0.000335995
												1.0498	0	1.0408	0.03517	1.0408	0.000550522
												1.0508	0	1.0418	0.03249	1.0418	0.00244
												1.0518	0	1.0428	0.02996	1.0428	0.00332
												1.0528	0	1.0438	0.02756	1.0438	0.00421
												1.0538	0	1.0448	0.0253	1.0448	0.0071
												1.0548	0	1.0458	0.02316	1.0458	0.00771
												1.0558	0	1.0468	0.02114	1.0468	0.00595
												1.0568	0	1.0478	0.01923	1.0478	0.00719
												1.0578	0	1.0488	0.01742	1.0488	0.00443
												1.0588	0	1.0498	0.01571	1.0498	0.00367
												1.0598	0	1.0508	0.01412	1.0508	0.00291
												1.0608	0	1.0518	0.01262	1.0518	0.00215
												1.0618	0	1.0528	0.01124	1.0528	0.000394671
												1.0628	0	1.0538	0.00996	1.0538	-0.000363982
												1.0638	0	1.0548	0.00876	1.0548	-0.00212
												1.0648	0	1.0558	0.00767	1.0558	-0.00288
												1.0658	0	1.0568	0.00662	1.0568	-0.00464
												1.0668	0	1.0578	0.00567	1.0578	-0.0064
												1.0678	0	1.0588	0.00477	1.0588	-0.00616
												1.0688	0	1.0598	0.0039	1.0598	-0.00892
												1.0698	0	1.0608	0.00312	1.0608	-0.00867
												1.0708	0	1.0618	0.00237	1.0618	-0.01043
												1.0718	0	1.0628	0.00167	1.0628	-0.01219
												1.0728	0	1.0638	0.00103	1.0638	-0.00972
												1.0738	0	1.0648	0.000434353	1.0648	-0.00796
												1.0748	0	1.0658	-0.000107952	1.0658	-0.0062
												1.0758	0	1.0668	-0.000614731	1.0668	-0.00744
												1.0768	0	1.0678	-0.00109	1.0678	-0.00668
												1.0778	0	1.0688	-0.00152	1.0688	-0.00592
												1.0788	0	1.0698	-0.00192	1.0698	-0.00616
												1.0798	0	1.0708	-0.00227	1.0708	-0.0054
												1.0808	0	1.0718	-0.00257	1.0718	-0.00163
												1.0818	0	1.0728	-0.00282	1.0728	-0.00187
												1.0828	0	1.0738	-0.00304	1.0738	0.00189
												1.0838	0	1.0748	-0.00323	1.0748	0.00443
												1.0848	0	1.0758	-0.00338	1.0758	0.00313
												1.0858	0	1.0768	-0.00348	1.0768	0.00482
												1.0868	0	1.0778	-0.00355	1.0778	0.00451
												1.0878	0	1.0788	-0.00357	1.0788	0.0052
												1.0888	0	1.0798	-0.00355	1.0798	0.00189
												1.0898	0	1.0808	-0.00349	1.0808	0.000585346
												1.0908	0	1.0818	-0.00341	1.0818	-0.00172
												1.0918	0	1.0828	-0.00332	1.0828	-0.00503
												1.0928	0	1.0838	-0.00321	1.0838	-0.00934
												1.0938	0	1.0848	-0.00308	1.0848	-0.01065
												1.0948	0	1.0858	-0.00296	1.0858	-0.01096
												1.0958	0	1.0868	-0.00279	1.0868	-0.01126
												1.0968	0	1.0878	-0.0026	1.0878	-0.01257
												1.0978	0	1.0888	-0.00242	1.0888	-0.01088
												1.0988	0	1.0898	-0.00222	1.0898	-0.01019
												1.0998	0	1.0908	-0.002	1.0908	-0.0095
												1.1008	0	1.0918	-0.00181	1.0918	-0.0098
												1.1018	0	1.0928	-0.00159	1.0928	-0.00711
												1.1028	0	1.0938	-0.00137	1.0938	-0.00885
												1.1038	0	1.0948	-0.00113	1.0948	-0.00674
												1.1048	0	1.0958	-0.000900908	1.0958	-0.00563
												1.1058	0	1.0968	-0.000709673	1.0968	-0.00752
												1.1068	0	1.0978	-0.000522302	1.0978	-0.00941
												1.1078	0	1.0988	-0.00033089	1.0988	-0.0103
												1.1088	0	1.0998	-0.000153073	1.0998	-0.00918
												1.1098	0	1.1008	2.65191e-05	1.1008	-0.00907
												1.1108	0	1.1018	0.00019349	1.1018	-0.00796
												1.1118	0	1.1028	0.000369831	1.1028	-0.00685
												1.1128	0	1.1038	0.000517816	1.1038	-0.00374
												1.1138	0	1.1048	0.000644865	1.1048	-0.00263
												1.1148	0	1.1058	0.00077294	1.1058	-0.00251
												1.1158	0	1.1068	0.000902167	1.1068	-0.0024
												1.1168	0	1.1078	0.000982917	1.1078	-0.00129
												1.1178	0	1.1088	0.00108	1.1088	0.00182
												1.1188	0	1.1098	0.00115	1.1098	0.000932509
												1.1198	0	1.1108	0.0012	1.1108	0.00104
												1.1208	0	1.1118	0.00122	1.1118	0.00316
												1.1218	0	1.1128	0.00121	1.1128	0.00327
												1.1228	0	1.1138	0.0012	1.1138	0.00538
												1.1238	0	1.1148	0.00118	1.1148	0.00592
												1.1248	0	1.1158	0.00116	1.1158	0.00449
												1.1258	0	1.1168	0.00117	1.1168	0.00306
												1.1268	0	1.1178	0.0012	1.1178	0.000623006
												1.1278	0	1.1188	0.00127	1.1188	0.00019061
												1.1288	0	1.1198	0.00139	1.1198	-0.000241786
												1.1298	0	1.1208	0.00151	1.1208	-0.00267
												1.1308	0	1.1218	0.00168	1.1218	-0.00411
												1.1318	0	1.1228	0.0018	1.1228	-0.00554
												1.1328	0	1.1238	0.00191	1.1238	-0.00597
												1.1338	0	1.1248	0.00201	1.1248	-0.0054
												1.1348	0	1.1258	0.00207	1.1258	-0.00784
												1.1358	0	1.1268	0.00211	1.1268	-0.00827
												1.1368	0	1.1278	0.00213	1.1278	-0.0087
												1.1378	0	1.1288	0.00214	1.1288	-0.01013
												1.1388	0	1.1298	0.00215	1.1298	-0.01357
												1.1398	0	1.1308	0.00213	1.1308	-0.01443
												1.1408	0	1.1318	0.00208	1.1318	-0.01344
												1.1418	0	1.1328	0.00204	1.1328	-0.01045
												1.1428	0	1.1338	0.00197	1.1338	-0.00746
												1.1438	0	1.1348	0.00187	1.1348	-0.00746
												1.1448	0	1.1358	0.00176	1.1358	-0.00747
												1.1458	0	1.1368	0.00163	1.1368	-0.00448
												1.1468	0	1.1378	0.00149	1.1378	-0.00349
												1.1478	0	1.1388	0.00134	1.1388	-0.0025
												1.1488	0	1.1398	0.00114	1.1398	-0.00151
												1.1498	0	1.1408	0.000929735	1.1408	-0.000513997
												1.1508	0	1.1418	0.000692308	1.1418	0.00148
												1.1518	0	1.1428	0.000424238	1.1428	0.000469293
												1.1528	0	1.1438	0.000155437	1.1438	0.00246
												1.1538	0	1.1448	-0.000135883	1.1448	0.00245
												1.1548	0	1.1458	-0.000425998	1.1458	0.00344
												1.1558	0	1.1468	-0.000752016	1.1468	0.00344
												1.1568	0	1.1478	-0.00109	1.1478	0.00343
												1.1578	0	1.1488	-0.00145	1.1488	0.00696
												1.1588	0	1.1498	-0.00182	1.1498	0.00581
												1.1598	0	1.1508	-0.00216	1.1508	0.00665
												1.1608	0	1.1518	-0.0025	1.1518	0.0075
												1.1618	0	1.1528	-0.00285	1.1528	0.00734
												1.1628	0	1.1538	-0.00317	1.1538	0.00619
												1.1638	0	1.1548	-0.00352	1.1548	0.00604
												1.1648	0	1.1558	-0.00387	1.1558	0.00588
												1.1658	0	1.1568	-0.00418	1.1568	0.00673
												1.1668	0	1.1578	-0.00452	1.1578	0.00457
												1.1678	0	1.1588	-0.00484	1.1588	0.00642
												1.1688	0	1.1598	-0.00514	1.1598	0.00627
												1.1698	0	1.1608	-0.00546	1.1608	0.00411
												1.1708	0	1.1618	-0.00577	1.1618	0.00496
												1.1718	0	1.1628	-0.00607	1.1628	0.0038
												1.1728	0	1.1638	-0.00635	1.1638	0.00165
												1.1738	0	1.1648	-0.00662	1.1648	0.00149
												1.1748	0	1.1658	-0.00687	1.1658	0.00109
												1.1758	0	1.1668	-0.00711	1.1668	-0.00158
												1.1768	0	1.1678	-0.00735	1.1678	-0.00325
												1.1778	0	1.1688	-0.0076	1.1688	-0.00592
												1.1788	0	1.1698	-0.00782	1.1698	-0.00659
												1.1798	0	1.1708	-0.00802	1.1708	-0.00826
												1.1808	0	1.1718	-0.00823	1.1718	-0.01193
												1.1818	0	1.1728	-0.00844	1.1728	-0.0136
												1.1828	0	1.1738	-0.00865	1.1738	-0.01327
												1.1838	0	1.1748	-0.00884	1.1748	-0.01394
												1.1848	0	1.1758	-0.00901	1.1758	-0.01461
												1.1858	0	1.1768	-0.00917	1.1768	-0.01728
												1.1868	0	1.1778	-0.00932	1.1778	-0.01794
												1.1878	0	1.1788	-0.00945	1.1788	-0.01919
												1.1888	0	1.1798	-0.00959	1.1798	-0.01925
												1.1898	0	1.1808	-0.00971	1.1808	-0.01931
												1.1908	0	1.1818	-0.00984	1.1818	-0.01837
												1.1918	0	1.1828	-0.00998	1.1828	-0.01643
												1.1928	-0.000577492	1.1838	-0.01006	1.1838	-0.01549
												1.1938	-0.00195	1.1848	-0.01015	1.1848	-0.01455
												1.1948	-0.00395	1.1858	-0.01021	1.1858	-0.01361
												1.1958	-0.00641	1.1868	-0.01025	1.1868	-0.01367
												1.1968	-0.00917	1.1878	-0.01027	1.1878	-0.01373
												1.1978	-0.01209	1.1888	-0.01027	1.1888	-0.01079
												1.1988	-0.015	1.1898	-0.01024	1.1898	-0.01185
												1.1998	-0.01777	1.1908	-0.01019	1.1908	-0.01091
												1.2008	-0.02025	1.1918	-0.0101	1.1918	-0.00897
												1.2018	-0.02231	1.1928	-0.01001	1.1928	-0.00803
												1.2028	-0.02381	1.1938	-0.00988	1.1938	-0.00709
												1.2038	-0.02463	1.1948	-0.00975	1.1948	-0.00515
												1.2048	-0.02465	1.1958	-0.00961	1.1958	-0.00621
												1.2058	-0.02376	1.1968	-0.00945	1.1968	-0.00627
												1.2068	-0.02183	1.1978	-0.00926	1.1978	-0.00533
												1.2078	-0.01877	1.1988	-0.00906	1.1988	-0.00539
												1.2088	-0.01448	1.1998	-0.00883	1.1998	-0.00245
												1.2098	-0.00887	1.2008	-0.00859	1.2008	-0.00352
												1.2108	-0.00185	1.2018	-0.0083	1.2018	-0.000575261
												1.2118	0.00666	1.2028	-0.00799	1.2028	0.00136
												1.2128	0.01673	1.2038	-0.00766	1.2038	-8.51563e-05
												1.2138	0.02842	1.2048	-0.00728	1.2048	0.000760578
												1.2148	0.04179	1.2058	-0.00689	1.2058	0.000606313
												1.2158	0.0569	1.2068	-0.00647	1.2068	-0.00155
												1.2168	0.07379	1.2078	-0.00601	1.2078	0.0013
												1.2178	0.09249	1.2088	-0.00552	1.2088	0.000143517
												1.2188	0.11304	1.2098	-0.00497	1.2098	0.000989251
												1.2198	0.13545	1.2108	-0.00439	1.2108	0.000834986
												1.2208	0.15974	1.2118	-0.00379	1.2118	-0.00132
												1.2218	0.18591	1.2128	-0.00316	1.2128	-0.000473545
												1.2228	0.21397	1.2138	-0.00253	1.2138	-0.00163
												1.2238	0.2439	1.2148	-0.00184	1.2148	0.000217924
												1.2248	0.27567	1.2158	-0.00112	1.2158	-0.000936341
												1.2258	0.30927	1.2168	-0.000369186	1.2168	0.00191
												1.2268	0.34465	1.2178	0.000395158	1.2178	0.00376
												1.2278	0.38176	1.2188	0.00121	1.2188	0.0026
												1.2288	0.42055	1.2198	0.00206	1.2198	0.00245
												1.2298	0.46096	1.2208	0.00297	1.2208	0.00331
												1.2308	0.50291	1.2218	0.00393	1.2218	0.00194
												1.2318	0.54631	1.2228	0.00493	1.2228	0.00157
												1.2328	0.59107	1.2238	0.00598	1.2238	0.0012
												1.2338	0.63709	1.2248	0.00708	1.2248	-0.00217
												1.2348	0.68424	1.2258	0.00823	1.2258	-0.00354
												1.2358	0.7324	1.2268	0.00944	1.2268	-0.00591
												1.2368	0.78144	1.2278	0.01072	1.2278	-0.00828
												1.2378	0.83121	1.2288	0.01207	1.2288	-0.00765
												1.2388	0.88155	1.2298	0.01345	1.2298	-0.00802
												1.2398	0.9323	1.2308	0.01489	1.2308	-0.00639
												1.2408	0.98326	1.2318	0.01638	1.2318	-0.00476
												1.2418	1.03426	1.2328	0.0179	1.2328	-0.00613
												1.2428	1.08508	1.2338	0.01948	1.2338	-0.0055
												1.2438	1.13622	1.2348	0.02116	1.2348	-0.00587
												1.2448	1.18799	1.2358	0.0229	1.2358	-0.00624
												1.2458	1.24038	1.2368	0.02466	1.2368	-0.0066
												1.2468	1.29339	1.2378	0.02648	1.2378	-0.00597
												1.2478	1.34701	1.2388	0.02836	1.2388	-0.00634
												1.2488	1.40124	1.2398	0.03032	1.2398	-0.00571
												1.2498	1.45606	1.2408	0.03233	1.2408	-0.00708
												1.2508	1.51149	1.2418	0.03442	1.2418	-0.00745
												1.2518	1.5675	1.2428	0.03661	1.2428	-0.00782
												1.2528	1.62409	1.2438	0.03886	1.2438	-0.00819
												1.2538	1.68125	1.2448	0.04119	1.2448	-0.00456
												1.2548	1.73899	1.2458	0.04361	1.2458	-0.00293
												1.2558	1.79728	1.2468	0.0461	1.2468	-0.000301749
												1.2568	1.85612	1.2478	0.04869	1.2478	0.00133
												1.2578	1.91551	1.2488	0.05136	1.2488	0.00296
												1.2588	1.97543	1.2498	0.05411	1.2498	0.00259
												1.2598	2.03588	1.2508	0.05693	1.2508	0.00522
												1.2608	2.09685	1.2518	0.05981	1.2518	0.00685
												1.2618	2.15833	1.2528	0.06276	1.2528	0.00848
												1.2628	2.22031	1.2538	0.06575	1.2538	0.01211
												1.2638	2.28277	1.2548	0.06879	1.2548	0.01574
												1.2648	2.34572	1.2558	0.07192	1.2558	0.01937
												1.2658	2.40913	1.2568	0.0751	1.2568	0.018
												1.2668	2.47301	1.2578	0.07837	1.2578	0.02163
												1.2678	2.53733	1.2588	0.08171	1.2588	0.02526
												1.2688	2.60209	1.2598	0.08513	1.2598	0.02689
												1.2698	2.66727	1.2608	0.08865	1.2608	0.03052
												1.2708	2.73286	1.2618	0.09224	1.2618	0.03315
												1.2718	2.79885	1.2628	0.09596	1.2628	0.03578
												1.2728	2.86524	1.2638	0.09978	1.2638	0.03941
												1.2738	2.93199	1.2648	0.10368	1.2648	0.04404
												1.2748	2.9991	1.2658	0.1077	1.2658	0.04867
												1.2758	3.06656	1.2668	0.11184	1.2668	0.0543
												1.2768	3.13436	1.2678	0.11605	1.2678	0.05693
												1.2778	3.20247	1.2688	0.12038	1.2688	0.06257
												1.2788	3.2709	1.2698	0.1248	1.2698	0.0642
												1.2798	3.33961	1.2708	0.12931	1.2708	0.06683
												1.2808	3.40861	1.2718	0.13392	1.2718	0.07246
												1.2818	3.47788	1.2728	0.13862	1.2728	0.07809
												1.2828	3.54741	1.2738	0.14342	1.2738	0.08572
												1.2838	3.61718	1.2748	0.14835	1.2748	0.09235
												1.2848	3.68717	1.2758	0.15338	1.2758	0.09798
												1.2858	3.75739	1.2768	0.15853	1.2768	0.10361
												1.2868	3.82781	1.2778	0.16378	1.2778	0.11024
												1.2878	3.89843	1.2788	0.16912	1.2788	0.11487
												1.2888	3.96923	1.2798	0.17455	1.2798	0.1235
												1.2898	4.04021	1.2808	0.18006	1.2808	0.13013
												1.2908	4.11135	1.2818	0.18566	1.2818	0.13576
												1.2918	4.18265	1.2828	0.19137	1.2828	0.14239
												1.2928	4.2541	1.2838	0.19719	1.2838	0.15002
												1.2938	4.32568	1.2848	0.2031	1.2848	0.16065
												1.2948	4.3974	1.2858	0.20911	1.2858	0.16828
												1.2958	4.46925	1.2868	0.21524	1.2868	0.17691
												1.2968	4.54121	1.2878	0.22146	1.2878	0.18654
												1.2978	4.6133	1.2888	0.22777	1.2888	0.19617
												1.2988	4.6855	1.2898	0.23422	1.2898	0.2078
												1.2998	4.75783	1.2908	0.24076	1.2908	0.21843
												1.3008	4.83026	1.2918	0.2474	1.2918	0.22506
												1.3018	4.90282	1.2928	0.25418	1.2928	0.23569
												1.3028	4.9755	1.2938	0.26107	1.2938	0.24532
												1.3038	5.0483	1.2948	0.26806	1.2948	0.25695
												1.3048	5.12123	1.2958	0.27515	1.2958	0.27058
												1.3058	5.1943	1.2968	0.28237	1.2968	0.27921
												1.3068	5.26752	1.2978	0.28974	1.2978	0.29184
												1.3078	5.34089	1.2988	0.29724	1.2988	0.30447
												1.3088	5.41443	1.2998	0.30487	1.2998	0.3151
												1.3098	5.48814	1.3008	0.31265	1.3008	0.32973
												1.3108	5.56204	1.3018	0.32055	1.3018	0.34237
												1.3118	5.63614	1.3028	0.32859	1.3028	0.357
												1.3128	5.71045	1.3038	0.33675	1.3038	0.37063
												1.3138	5.78499	1.3048	0.34506	1.3048	0.38426
												1.3148	5.85978	1.3058	0.35348	1.3058	0.39689
												1.3158	5.93483	1.3068	0.36205	1.3068	0.41152
												1.3168	6.01015	1.3078	0.37077	1.3078	0.42615
												1.3178	6.08578	1.3088	0.37967	1.3088	0.44178
												1.3188	6.16172	1.3098	0.3887	1.3098	0.45541
												1.3198	6.23799	1.3108	0.39788	1.3108	0.47004
												1.3208	6.31462	1.3118	0.40723	1.3118	0.48467
												1.3218	6.39162	1.3128	0.41672	1.3128	0.5023
												1.3228	6.46901	1.3138	0.42637	1.3138	0.51893
												1.3238	6.54682	1.3148	0.43617	1.3148	0.53256
												1.3248	6.62507	1.3158	0.44613	1.3158	0.54919
												1.3258	6.70379	1.3168	0.45627	1.3168	0.56582
												1.3268	6.783	1.3178	0.46654	1.3178	0.58345
												1.3278	6.86272	1.3188	0.4769	1.3188	0.60208
												1.3288	6.94298	1.3198	0.48738	1.3198	0.62171
												1.3298	7.02381	1.3208	0.49794	1.3208	0.63634
												1.3308	7.10524	1.3218	0.50862	1.3218	0.65197
												1.3318	7.1873	1.3228	0.5194	1.3228	0.6776
												1.3328	7.27	1.3238	0.53035	1.3238	0.69323
												1.3338	7.35337	1.3248	0.54143	1.3248	0.71886
												1.3348	7.43746	1.3258	0.55269	1.3258	0.74449
												1.3358	7.52228	1.3268	0.5641	1.3268	0.76012
												1.3368	7.60785	1.3278	0.57568	1.3278	0.78575
												1.3378	7.69422	1.3288	0.58741	1.3288	0.80138
												1.3388	7.7814	1.3298	0.59932	1.3298	0.82701
												1.3398	7.86942	1.3308	0.61137	1.3308	0.84264
												1.3408	7.95833	1.3318	0.62357	1.3318	0.86827
												1.3418	8.04814	1.3328	0.63597	1.3328	0.8939
												1.3428	8.13889	1.3338	0.64851	1.3338	0.91954
												1.3438	8.2306	1.3348	0.66123	1.3348	0.94517
												1.3448	8.32331	1.3358	0.67411	1.3358	0.9608
												1.3458	8.41704	1.3368	0.68716	1.3368	0.99643
												1.3468	8.51182	1.3378	0.70042	1.3378	1.02206
												1.3478	8.60768	1.3388	0.71383	1.3388	1.04769
												1.3488	8.70465	1.3398	0.7274	1.3398	1.07332
												1.3498	8.80278	1.3408	0.74116	1.3408	1.09895
												1.3508	8.90207	1.3418	0.75509	1.3418	1.12458
												1.3518	9.00257	1.3428	0.76919	1.3428	1.15021
												1.3528	9.1043	1.3438	0.78347	1.3438	1.17584
												1.3538	9.20729	1.3448	0.79792	1.3448	1.20147
												1.3548	9.31158	1.3458	0.81256	1.3458	1.2271
												1.3558	9.41719	1.3468	0.82739	1.3468	1.26273
												1.3568	9.52417	1.3478	0.8424	1.3478	1.28836
												1.3578	9.63255	1.3488	0.85762	1.3488	1.31399
												1.3588	9.74234	1.3498	0.87303	1.3498	1.33962
												1.3598	9.85357	1.3508	0.88857	1.3508	1.36525
												1.3608	9.96627	1.3518	0.9043	1.3518	1.40088
												1.3618	10.0805	1.3528	0.92018	1.3528	1.42651
												1.3628	10.1962	1.3538	0.93628	1.3538	1.46214
												1.3638	10.3134	1.3548	0.95251	1.3548	1.48777
												1.3648	10.4323	1.3558	0.96899	1.3558	1.5234
												1.3658	10.5527	1.3568	0.98562	1.3568	1.54903
												1.3668	10.6748	1.3578	1.0024	1.3578	1.58466
												1.3678	10.7986	1.3588	1.01936	1.3588	1.61029
												1.3688	10.9241	1.3598	1.03649	1.3598	1.64592
												1.3698	11.0512	1.3608	1.0538	1.3608	1.68155
												1.3708	11.1801	1.3618	1.07139	1.3618	1.71718
												1.3718	11.3108	1.3628	1.08909	1.3628	1.74281
												1.3728	11.4433	1.3638	1.10698	1.3638	1.77844
												1.3738	11.5775	1.3648	1.12508	1.3648	1.81407
												1.3748	11.7136	1.3658	1.14331	1.3658	1.8497
												1.3758	11.8516	1.3668	1.16177	1.3668	1.88534
												1.3768	11.9914	1.3678	1.18037	1.3678	1.92097
												1.3778	12.1332	1.3688	1.19912	1.3688	1.9566
												1.3788	12.2769	1.3698	1.21806	1.3698	1.99223
												1.3798	12.4225	1.3708	1.23723	1.3708	2.02786
												1.3808	12.5702	1.3718	1.25656	1.3718	2.07349
												1.3818	12.7199	1.3728	1.2761	1.3728	2.10912
												1.3828	12.8715	1.3738	1.29582	1.3738	2.14475
												1.3838	13.0253	1.3748	1.31568	1.3748	2.18038
												1.3848	13.1811	1.3758	1.33574	1.3758	2.21601
												1.3858	13.339	1.3768	1.35595	1.3768	2.25164
												1.3868	13.4991	1.3778	1.37631	1.3778	2.29727
												1.3878	13.6613	1.3788	1.39682	1.3788	2.3329
												1.3888	13.8256	1.3798	1.41751	1.3798	2.37853
												1.3898	13.9921	1.3808	1.43839	1.3808	2.42416
												1.3908	14.1608	1.3818	1.45948	1.3818	2.46979
												1.3918	14.3317	1.3828	1.4807	1.3828	2.51542
												1.3928	14.5049	1.3838	1.50209	1.3838	2.55105
												1.3938	14.6802	1.3848	1.52363	1.3848	2.59668
												1.3948	14.8579	1.3858	1.54542	1.3858	2.64231
												1.3958	15.0378	1.3868	1.56732	1.3868	2.67794
												1.3968	15.2201	1.3878	1.58942	1.3878	2.72357
												1.3978	15.4046	1.3888	1.61165	1.3888	2.7692
												1.3988	15.5915	1.3898	1.63411	1.3898	2.80483
												1.3998	15.7807	1.3908	1.65673	1.3908	2.85046
												1.4008	15.9723	1.3918	1.67954	1.3918	2.90609
												1.4018	16.1663	1.3928	1.70254	1.3928	2.94172
												1.4028	16.3627	1.3938	1.72569	1.3938	2.98735
												1.4038	16.5616	1.3948	1.74906	1.3948	3.03298
												1.4048	16.7628	1.3958	1.77259	1.3958	3.07861
												1.4058	16.9666	1.3968	1.79632	1.3968	3.12424
												1.4068	17.1727	1.3978	1.82024	1.3978	3.16987
												1.4078	17.3814	1.3988	1.8443	1.3988	3.21551
												1.4088	17.5925	1.3998	1.86861	1.3998	3.27114
												1.4098	17.8061	1.4008	1.89308	1.4008	3.31677
												1.4108	18.0222	1.4018	1.91778	1.4018	3.3624
												1.4118	18.2408	1.4028	1.94267	1.4028	3.41803
												1.4128	18.4619	1.4038	1.9678	1.4038	3.46366
												1.4138	18.6855	1.4048	1.99312	1.4048	3.51929
												1.4148	18.9116	1.4058	2.01864	1.4058	3.56492
												1.4158	19.1403	1.4068	2.04439	1.4068	3.62055
												1.4168	19.3705	1.4078	2.07041	1.4078	3.67618
												1.4178	19.6024	1.4088	2.09662	1.4088	3.72181
												1.4188	19.8361	1.4098	2.12305	1.4098	3.77744
												1.4198	20.0719	1.4108	2.14971	1.4108	3.83307
												1.4208	20.31	1.4118	2.17663	1.4118	3.8787
												1.4218	20.5505	1.4128	2.20383	1.4128	3.93433
												1.4228	20.7935	1.4138	2.23128	1.4138	3.98996
												1.4238	21.0394	1.4148	2.259	1.4148	4.04559
												1.4248	21.2881	1.4158	2.28707	1.4158	4.10122
												1.4258	21.54	1.4168	2.31536	1.4168	4.15685
												1.4268	21.795	1.4178	2.344	1.4178	4.21248
												1.4278	22.0535	1.4188	2.37293	1.4188	4.26811
												1.4288	22.3155	1.4198	2.40225	1.4198	4.33374
												1.4298	22.5812	1.4208	2.43191	1.4208	4.38937
												1.4308	22.8507	1.4218	2.46195	1.4218	4.445
												1.4318	23.1242	1.4228	2.49237	1.4228	4.50063
												1.4328	23.4018	1.4238	2.52314	1.4238	4.55626
												1.4338	23.6836	1.4248	2.55436	1.4248	4.62189
												1.4348	23.9698	1.4258	2.58592	1.4258	4.67752
												1.4358	24.2604	1.4268	2.61791	1.4268	4.74315
												1.4368	24.5556	1.4278	2.65036	1.4278	4.79878
												1.4378	24.8555	1.4288	2.68322	1.4288	4.86441
												1.4388	25.1602	1.4298	2.71652	1.4298	4.92004
												1.4398	25.4697	1.4308	2.7503	1.4308	4.98567
												1.4408	25.7842	1.4318	2.78459	1.4318	5.04131
												1.4418	26.1036	1.4328	2.81941	1.4328	5.10694
												1.4428	26.4282	1.4338	2.85473	1.4338	5.17257
												1.4438	26.7578	1.4348	2.89065	1.4348	5.2382
												1.4448	27.0926	1.4358	2.92709	1.4358	5.30383
												1.4458	27.4326	1.4368	2.96419	1.4368	5.36946
												1.4468	27.7779	1.4378	3.00186	1.4378	5.42509
												1.4478	28.1284	1.4388	3.04009	1.4388	5.49072
												1.4488	28.4842	1.4398	3.07899	1.4398	5.55635
												1.4498	28.8453	1.4408	3.11852	1.4408	5.62198
												1.4508	29.2117	1.4418	3.15871	1.4418	5.69761
												1.4518	29.5832	1.4428	3.19951	1.4428	5.76324
												1.4528	29.9599	1.4438	3.24101	1.4438	5.82887
												1.4538	30.3418	1.4448	3.28327	1.4448	5.8945
												1.4548	30.7287	1.4458	3.32623	1.4458	5.97013
												1.4558	31.1205	1.4468	3.36992	1.4468	6.03576
												1.4568	31.5173	1.4478	3.41431	1.4478	6.11139
												1.4578	31.9188	1.4488	3.45949	1.4488	6.17702
												1.4588	32.325	1.4498	3.50544	1.4498	6.25265
												1.4598	32.7356	1.4508	3.55224	1.4508	6.31828
												1.4608	33.1506	1.4518	3.59979	1.4518	6.39391
												1.4618	33.5698	1.4528	3.64819	1.4528	6.46954
												1.4628	33.9928	1.4538	3.69741	1.4538	6.54517
												1.4638	34.4196	1.4548	3.74757	1.4548	6.6108
												1.4648	34.8499	1.4558	3.79861	1.4558	6.69643
												1.4658	35.2835	1.4568	3.85055	1.4568	6.76206
												1.4668	35.7201	1.4578	3.90351	1.4578	6.83769
												1.4678	36.1607	1.4588	3.95745	1.4588	6.90332
												1.4688	36.6053	1.4598	4.01231	1.4598	6.97895
												1.4698	37.054	1.4608	4.06821	1.4608	7.06458
												1.4708	37.5065	1.4618	4.1251	1.4618	7.14021
												1.4718	37.9631	1.4628	4.18311	1.4628	7.21584
												1.4728	38.4235	1.4638	4.24216	1.4638	7.29148
												1.4738	38.8879	1.4648	4.30228	1.4648	7.37711
												1.4748	39.3562	1.4658	4.36353	1.4658	7.45274
												1.4758	39.8284	1.4668	4.42584	1.4668	7.53837
												1.4768	40.3045	1.4678	4.48932	1.4678	7.614
												1.4778	40.7845	1.4688	4.55402	1.4688	7.69963
												1.4788	41.2684	1.4698	4.61986	1.4698	7.78526
												1.4798	41.7561	1.4708	4.68691	1.4708	7.87089
												1.4808	42.2478	1.4718	4.75512	1.4718	7.95652
												1.4818	42.7432	1.4728	4.82422	1.4728	8.04215
												1.4828	43.2425	1.4738	4.89456	1.4738	8.12778
												1.4838	43.7457	1.4748	4.96616	1.4748	8.21341
												1.4848	44.2527	1.4758	5.03912	1.4758	8.28904
												1.4858	44.7636	1.4768	5.1134	1.4768	8.37467
												1.4868	45.2782	1.4778	5.18908	1.4778	8.4603
												1.4878	45.7967	1.4788	5.26614	1.4788	8.54593
												1.4888	46.3189	1.4798	5.3446	1.4798	8.64156
												1.4898	46.8449	1.4808	5.4245	1.4808	8.72719
												1.4908	47.3747	1.4818	5.50587	1.4818	8.82282
												1.4918	47.9083	1.4828	5.58864	1.4828	8.90845
												1.4928	48.4456	1.4838	5.67285	1.4838	9.00408
												1.4938	48.9867	1.4848	5.75853	1.4848	9.09971
												1.4948	49.5315	1.4858	5.8457	1.4858	9.19534
												1.4958	50.0801	1.4868	5.93439	1.4868	9.29097
												1.4968	50.6324	1.4878	6.02455	1.4878	9.3866
												1.4978	51.1884	1.4888	6.11628	1.4888	9.48223
												1.4988	51.7482	1.4898	6.20962	1.4898	9.57786
												1.4998	52.3116	1.4908	6.30449	1.4908	9.67349
												1.5008	52.8786	1.4918	6.40094	1.4918	9.77912
												1.5018	53.4493	1.4928	6.49899	1.4928	9.87475
												1.5028	54.0235	1.4938	6.59865	1.4938	9.98038
												1.5038	54.6013	1.4948	6.69995	1.4948	10.076
												1.5048	55.1827	1.4958	6.80292	1.4958	10.1816
												1.5058	55.7676	1.4968	6.9075	1.4968	10.2773
												1.5068	56.3559	1.4978	7.01372	1.4978	10.3829
												1.5078	56.9477	1.4988	7.12166	1.4988	10.4885
												1.5088	57.5429	1.4998	7.23143	1.4998	10.5842
												1.5098	58.1416	1.5008	7.34288	1.5008	10.6898
												1.5108	58.7436	1.5018	7.45604	1.5018	10.7954
												1.5118	59.3489	1.5028	7.57087	1.5028	10.9011
												1.5128	59.9575	1.5038	7.68746	1.5038	11.0067
												1.5138	60.5693	1.5048	7.80575	1.5048	11.1123
												1.5148	61.1844	1.5058	7.92584	1.5058	11.218
												1.5158	61.8026	1.5068	8.04771	1.5068	11.3236
												1.5168	62.4241	1.5078	8.17138	1.5078	11.4392
												1.5178	63.0486	1.5088	8.29683	1.5088	11.5448
												1.5188	63.6763	1.5098	8.42405	1.5098	11.6505
												1.5198	64.307	1.5108	8.55302	1.5108	11.7661
												1.5208	64.9407	1.5118	8.68376	1.5118	11.8817
												1.5218	65.5774	1.5128	8.81621	1.5128	11.9874
												1.5228	66.217	1.5138	8.95053	1.5138	12.103
												1.5238	66.8594	1.5148	9.08676	1.5148	12.2186
												1.5248	67.5048	1.5158	9.22475	1.5158	12.3343
												1.5258	68.1529	1.5168	9.36457	1.5168	12.4499
												1.5268	68.8037	1.5178	9.50624	1.5178	12.5655
												1.5278	69.4573	1.5188	9.64972	1.5188	12.6911
												1.5288	70.1136	1.5198	9.79517	1.5198	12.8068
												1.5298	70.7725	1.5208	9.94245	1.5208	12.9224
												1.5308	71.434	1.5218	10.0914	1.5218	13.038
												1.5318	72.0981	1.5228	10.2419	1.5228	13.1637
												1.5328	72.7647	1.5238	10.3939	1.5238	13.2793
												1.5338	73.4338	1.5248	10.5478	1.5248	13.4049
												1.5348	74.1055	1.5258	10.7038	1.5258	13.5305
												1.5358	74.7795	1.5268	10.8617	1.5268	13.6562
												1.5368	75.456	1.5278	11.0215	1.5278	13.7818
												1.5378	76.1349	1.5288	11.1832	1.5288	13.9075
												1.5388	76.816	1.5298	11.3469	1.5298	14.0331
												1.5398	77.4995	1.5308	11.5124	1.5308	14.1487
												1.5408	78.1853	1.5318	11.6799	1.5318	14.2743
												1.5418	78.8733	1.5328	11.8493	1.5328	14.41
												1.5428	79.5634	1.5338	12.0206	1.5338	14.5356
												1.5438	80.2557	1.5348	12.1938	1.5348	14.6612
												1.5448	80.9501	1.5358	12.3689	1.5358	14.7969
												1.5458	81.6466	1.5368	12.5458	1.5368	14.9225
												1.5468	82.3451	1.5378	12.7246	1.5378	15.0581
												1.5478	83.0456	1.5388	12.9052	1.5388	15.1837
												1.5488	83.748	1.5398	13.0877	1.5398	15.3194
												1.5498	84.4524	1.5408	13.272	1.5408	15.455
												1.5508	85.1588	1.5418	13.4583	1.5418	15.5906
												1.5518	85.867	1.5428	13.6464	1.5428	15.7263
												1.5528	86.5772	1.5438	13.8365	1.5438	15.8619
												1.5538	87.2892	1.5448	14.0284	1.5448	16.0075
												1.5548	88.0031	1.5458	14.2222	1.5458	16.1432
												1.5558	88.7188	1.5468	14.4178	1.5468	16.2888
												1.5568	89.4363	1.5478	14.6153	1.5478	16.4244
												1.5578	90.1555	1.5488	14.8146	1.5488	16.57
												1.5588	90.8766	1.5498	15.0158	1.5498	16.7157
												1.5598	91.5993	1.5508	15.2187	1.5508	16.8513
												1.5608	92.3247	1.5518	15.4234	1.5518	16.9969
												1.5618	93.0523	1.5528	15.63	1.5528	17.1326
												1.5628	93.7821	1.5538	15.8385	1.5538	17.2782
												1.5638	94.5138	1.5548	16.0484	1.5548	17.4238
												1.5648	95.2472	1.5558	16.2598	1.5558	17.5695
												1.5658	95.9822	1.5568	16.4729	1.5568	17.7151
												1.5668	96.7185	1.5578	16.6876	1.5578	17.8607
												1.5678	97.4559	1.5588	16.9042	1.5588	18.0163
												1.5688	98.1942	1.5598	17.1227	1.5598	18.162
												1.5698	98.9333	1.5608	17.343	1.5608	18.3076
												1.5708	99.673	1.5618	17.5651	1.5618	18.4533
												1.5718	100.413	1.5628	17.7889	1.5628	18.6089
												1.5728	101.154	1.5638	18.0145	1.5638	18.7645
												1.5738	101.895	1.5648	18.2419	1.5648	18.9201
												1.5748	102.636	1.5658	18.4711	1.5658	19.0758
												1.5758	103.377	1.5668	18.7019	1.5668	19.2214
												1.5768	104.117	1.5678	18.9345	1.5678	19.387
												1.5778	104.858	1.5688	19.1688	1.5688	19.5427
												1.5788	105.599	1.5698	19.4049	1.5698	19.6983
												1.5798	106.339	1.5708	19.6426	1.5708	19.8539
												1.5808	107.079	1.5718	19.882	1.5718	20.0096
												1.5818	107.819	1.5728	20.123	1.5728	20.1652
												1.5828	108.558	1.5738	20.3658	1.5738	20.3208
												1.5838	109.297	1.5748	20.6102	1.5748	20.4864
												1.5848	110.036	1.5758	20.8562	1.5758	20.6421
												1.5858	110.774	1.5768	21.1039	1.5768	20.8077
												1.5868	111.512	1.5778	21.3532	1.5778	20.9733
												1.5878	112.249	1.5788	21.6043	1.5788	21.129
												1.5888	112.986	1.5798	21.8568	1.5798	21.2946
												1.5898	113.723	1.5808	22.1109	1.5808	21.4602
												1.5908	114.459	1.5818	22.3658	1.5818	21.6258
												1.5918	115.195	1.5828	22.6223	1.5828	21.7915
												1.5928	115.931	1.5838	22.8805	1.5838	21.9571
												1.5938	116.667	1.5848	23.1402	1.5848	22.1227
												1.5948	117.403	1.5858	23.4015	1.5858	22.2984
												1.5958	118.139	1.5868	23.6643	1.5868	22.474
												1.5968	118.875	1.5878	23.9288	1.5878	22.6396
												1.5978	119.612	1.5888	24.1951	1.5888	22.8153
												1.5988	120.349	1.5898	24.463	1.5898	22.9909
												1.5998	121.086	1.5908	24.7325	1.5908	23.1565
												1.6008	121.824	1.5918	25.0035	1.5918	23.3321
												1.6018	122.563	1.5928	25.2761	1.5928	23.5078
												1.6028	123.303	1.5938	25.5504	1.5938	23.6834
												1.6038	124.044	1.5948	25.8261	1.5948	23.859
												1.6048	124.786	1.5958	26.1032	1.5958	24.0347
												1.6058	125.53	1.5968	26.3818	1.5968	24.2103
												1.6068	126.275	1.5978	26.662	1.5978	24.3959
												1.6078	127.022	1.5988	26.9437	1.5988	24.5716
												1.6088	127.771	1.5998	27.2269	1.5998	24.7572
												1.6098	128.521	1.6008	27.5116	1.6008	24.9328
												1.6108	129.275	1.6018	27.7978	1.6018	25.1085
												1.6118	130.029	1.6028	28.0855	1.6028	25.2941
												1.6128	130.785	1.6038	28.3745	1.6038	25.4797
												1.6138	131.542	1.6048	28.6643	1.6048	25.6654
												1.6148	132.3	1.6058	28.9553	1.6058	25.841
												1.6158	133.06	1.6068	29.248	1.6068	26.0366
												1.6168	133.821	1.6078	29.5421	1.6078	26.2222
												1.6178	134.584	1.6088	29.8378	1.6088	26.4079
												1.6188	135.347	1.6098	30.1351	1.6098	26.5935
												1.6198	136.113	1.6108	30.434	1.6108	26.7791
												1.6208	136.879	1.6118	30.7346	1.6118	26.9648
												1.6218	137.647	1.6128	31.0366	1.6128	27.1604
												1.6228	138.416	1.6138	31.3401	1.6138	27.346
												1.6238	139.186	1.6148	31.645	1.6148	27.5417
												1.6248	139.958	1.6158	31.9514	1.6158	27.7273
												1.6258	140.731	1.6168	32.2592	1.6168	27.9129
												1.6268	141.505	1.6178	32.5684	1.6178	28.1085
												1.6278	142.281	1.6188	32.8792	1.6188	28.2942
												1.6288	143.058	1.6198	33.1914	1.6198	28.4898
												1.6298	143.836	1.6208	33.5051	1.6208	28.6754
												1.6308	144.616	1.6218	33.8203	1.6218	28.8811
												1.6318	145.397	1.6228	34.137	1.6228	29.0667
												1.6328	146.179	1.6238	34.4551	1.6238	29.2723
												1.6338	146.963	1.6248	34.7743	1.6248	29.4679
												1.6348	147.748	1.6258	35.0943	1.6258	29.6636
												1.6358	148.534	1.6268	35.4118	1.6268	29.8592
												1.6368	149.322	1.6278	35.7307	1.6278	30.0648
												1.6378	150.111	1.6288	36.051	1.6288	30.2605
												1.6388	150.901	1.6298	36.3727	1.6298	30.4661
												1.6398	151.693	1.6308	36.6957	1.6308	30.6717
												1.6408	152.486	1.6318	37.0202	1.6318	30.8674
												1.6418	153.28	1.6328	37.346	1.6328	31.073
												1.6428	154.075	1.6338	37.6731	1.6338	31.2786
												1.6438	154.872	1.6348	38.0017	1.6348	31.4843
												1.6448	155.671	1.6358	38.3317	1.6358	31.6899
												1.6458	156.47	1.6368	38.663	1.6368	31.8955
												1.6468	157.271	1.6378	38.9957	1.6378	32.0911
												1.6478	158.073	1.6388	39.3298	1.6388	32.2968
												1.6488	158.877	1.6398	39.6653	1.6398	32.5024
												1.6498	159.682	1.6408	40.0021	1.6408	32.698
												1.6508	160.488	1.6418	40.3404	1.6418	32.9037
												1.6518	161.295	1.6428	40.68	1.6428	33.1093
												1.6528	162.104	1.6438	41.021	1.6438	33.3249
												1.6538	162.914	1.6448	41.3634	1.6448	33.5406
												1.6548	163.726	1.6458	41.7071	1.6458	33.7462
												1.6558	164.539	1.6468	42.0523	1.6468	33.9418
												1.6568	165.353	1.6478	42.3988	1.6478	34.1474
												1.6578	166.168	1.6488	42.7467	1.6488	34.3631
												1.6588	166.985	1.6498	43.096	1.6498	34.5787
												1.6598	167.803	1.6508	43.4466	1.6508	34.7943
												1.6608	168.623	1.6518	43.7987	1.6518	35
												1.6618	169.443	1.6528	44.1521	1.6528	35.2156
												1.6628	170.265	1.6538	44.5069	1.6538	35.4212
												1.6638	171.089	1.6548	44.8631	1.6548	35.6269
												1.6648	171.914	1.6558	45.2207	1.6558	35.8425
												1.6658	172.74	1.6568	45.5796	1.6568	36.0581
												1.6668	173.567	1.6578	45.9399	1.6578	36.2737
												1.6678	174.396	1.6588	46.3017	1.6588	36.4894
												1.6688	175.226	1.6598	46.6647	1.6598	36.705
												1.6698	176.057	1.6608	47.0292	1.6608	36.9306
												1.6708	176.89	1.6618	47.3951	1.6618	37.1463
												1.6718	177.724	1.6628	47.7623	1.6628	37.3619
												1.6728	178.559	1.6638	48.1309	1.6638	37.5775
												1.6738	179.396	1.6648	48.5009	1.6648	37.8032
												1.6748	180.234	1.6658	48.8723	1.6658	38.0088
												1.6758	181.073	1.6668	49.245	1.6668	38.2344
												1.6768	181.914	1.6678	49.6192	1.6678	38.4501
												1.6778	182.756	1.6688	49.9947	1.6688	38.6657
												1.6788	183.599	1.6698	50.3716	1.6698	38.8913
												1.6798	184.444	1.6708	50.7499	1.6708	39.1069
												1.6808	185.29	1.6718	51.1296	1.6718	39.3426
												1.6818	186.137	1.6728	51.5106	1.6728	39.5582
												1.6828	186.986	1.6738	51.893	1.6738	39.7838
												1.6838	187.836	1.6748	52.2768	1.6748	39.9995
												1.6848	188.687	1.6758	52.662	1.6758	40.2251
												1.6858	189.54	1.6768	53.0486	1.6768	40.4507
												1.6868	190.394	1.6778	53.4365	1.6778	40.6664
												1.6878	191.249	1.6788	53.8259	1.6788	40.892
												1.6888	192.106	1.6798	54.2166	1.6798	41.1276
												1.6898	192.963	1.6808	54.6087	1.6808	41.3533
												1.6908	193.823	1.6818	55.0021	1.6818	41.5789
												1.6918	194.683	1.6828	55.397	1.6828	41.8045
												1.6928	195.545	1.6838	55.7932	1.6838	42.0301
												1.6938	196.408	1.6848	56.1908	1.6848	42.2458
												1.6948	197.273	1.6858	56.5898	1.6858	42.4714
												1.6958	198.139	1.6868	56.9902	1.6868	42.707
												1.6968	199.006	1.6878	57.392	1.6878	42.9427
												1.6978	199.874	1.6888	57.7951	1.6888	43.1683
												1.6988	200.744	1.6898	58.1996	1.6898	43.3939
												1.6998	201.615	1.6908	58.6055	1.6908	43.6296
												1.7008	202.488	1.6918	59.0128	1.6918	43.8652
												1.7018	203.362	1.6928	59.4215	1.6928	44.1108
												1.7028	204.237	1.6938	59.8315	1.6938	44.3464
												1.7038	205.113	1.6948	60.243	1.6948	44.5821
												1.7048	205.991	1.6958	60.6558	1.6958	44.8177
												1.7058	206.87	1.6968	61.0699	1.6968	45.0433
												1.7068	207.751	1.6978	61.4855	1.6978	45.269
												1.7078	208.633	1.6988	61.9025	1.6988	45.5046
												1.7088	209.516	1.6998	62.3208	1.6998	45.7502
												1.7098	210.4	1.7008	62.7405	1.7008	45.9859
												1.7108	211.286	1.7018	63.1616	1.7018	46.2215
												1.7118	212.173	1.7028	63.5841	1.7028	46.4471
												1.7128	213.061	1.7038	64.0079	1.7038	46.6927
												1.7138	213.951	1.7048	64.4332	1.7048	46.9284
												1.7148	214.842	1.7058	64.8598	1.7058	47.164
												1.7158	215.734	1.7068	65.2878	1.7068	47.3996
												1.7168	216.628	1.7078	65.7172	1.7078	47.6353
												1.7178	217.523	1.7088	66.1479	1.7088	47.8809
												1.7188	218.42	1.7098	66.58	1.7098	48.0965
												1.7198	219.317	1.7108	67.0136	1.7108	48.3322
												1.7208	220.216	1.7118	67.4485	1.7118	48.5878
												1.7218	221.117	1.7128	67.8847	1.7128	48.8234
												1.7228	222.018	1.7138	68.3224	1.7138	49.069
												1.7238	222.921	1.7148	68.7615	1.7148	49.3047
												1.7248	223.826	1.7158	69.2019	1.7158	49.5403
												1.7258	224.731	1.7168	69.6437	1.7168	49.7759
												1.7268	225.638	1.7178	70.0869	1.7178	50.0116
												1.7278	226.547	1.7188	70.5314	1.7188	50.2772
												1.7288	227.456	1.7198	70.9774	1.7198	50.5228
												1.7298	228.367	1.7208	71.4247	1.7208	50.7785
												1.7308	229.279	1.7218	71.8734	1.7218	51.0341
												1.7318	230.193	1.7228	72.3235	1.7228	51.2797
												1.7328	231.108	1.7238	72.775	1.7238	51.5254
												1.7338	232.024	1.7248	73.2279	1.7248	51.771
												1.7348	232.942	1.7258	73.6821	1.7258	52.0166

## Sheet: SI Fig. 10
NiFe-BTC//G				Ir/C//G				RuO2//G				NiFe-BTC//G		Ir/C//G		RuO2//G
Overpotential (mV)	Y Error (-)	Y Error (+)		Overpotential (mV)	Y Error (-)	Y Error (+)		Overpotential (mV)	Y Error (-)	Y Error (+)		Potential (V vs. RHE)	Current density mA cm-2	Potential (V vs. RHE)	Current density mA cm-2	Potential (V vs. RHE)	Current density mA cm-2
136	9.8	12.4		320	12.5	14.8		276	18.8	15.2		0.9268	0	0.9268	0	0.9268	0
120	13.6	11.5		266	16.2	20.5		274	16.2	17.5		0.9278	0	0.9278	0	0.9278	0
104	8.6	19.4		252	14.7	12.2		230	14.3	10.7		0.9288	0	0.9288	0	0.9288	0
98	9.2	14.2		243	6.8	13.3		212	9.2	16.4		0.9298	0	0.9298	0	0.9298	0
112	18.8	13.2		259	15.8	12.6		256	17.2	19.3		0.9308	0	0.9308	0	0.9308	0
109	11.6	17.5		252	11.7	13.9		228	11.4	12.4		0.9318	0	0.9318	0	0.9318	0
142	20.6	15.2		271	22.6	18.5		246	21.6	15.9		0.9328	0	0.9328	0	0.9328	0
												0.9338	0	0.9338	0	0.9338	0
												0.9348	0	0.9348	0	0.9348	0
												0.9358	0	0.9358	0	0.9358	0
												0.9368	0	0.9368	0	0.9368	0
												0.9378	0	0.9378	0	0.9378	0
												0.9388	0	0.9388	0	0.9388	0
												0.9398	0	0.9398	0	0.9398	0
												0.9408	0	0.9408	0	0.9408	0
												0.9418	0	0.9418	0	0.9418	0
												0.9428	0	0.9428	0	0.9428	0
												0.9438	0	0.9438	0	0.9438	0
												0.9448	0	0.9448	0	0.9448	0
												0.9458	0	0.9458	0	0.9458	0
												0.9468	0	0.9468	0	0.9468	0
												0.9478	0	0.9478	0	0.9478	0
												0.9488	0	0.9488	0	0.9488	0
												0.9498	0	0.9498	0	0.9498	0
												0.9508	0	0.9508	0	0.9508	0
												0.9518	0	0.9518	0	0.9518	0
												0.9528	0	0.9528	0	0.9528	0
												0.9538	0	0.9538	0	0.9538	0
												0.9548	0	0.9548	0	0.9548	0
												0.9558	0	0.9558	0	0.9558	0
												0.9568	0	0.9568	0	0.9568	0
												0.9578	0	0.9578	0	0.9578	0
												0.9588	0	0.9588	0	0.9588	0
												0.9598	0	0.9598	0	0.9598	0
												0.9608	0	0.9608	0	0.9608	0
												0.9618	0	0.9618	0	0.9618	0
												0.9628	0	0.9628	0	0.9628	0
												0.9638	0	0.9638	0	0.9638	0
												0.9648	0	0.9648	0	0.9648	0
												0.9658	0	0.9658	0	0.9658	0
												0.9668	0	0.9668	0	0.9668	0
												0.9678	0	0.9678	0	0.9678	0
												0.9688	0	0.9688	0	0.9688	0
												0.9698	0	0.9698	0	0.9698	0
												0.9708	0	0.9708	0	0.9708	0
												0.9718	0	0.9718	0	0.9718	0
												0.9728	0	0.9728	0	0.9728	0
												0.9738	0	0.9738	0	0.9738	0
												0.9748	0	0.9748	0	0.9748	0
												0.9758	0	0.9758	0	0.9758	0
												0.9768	0	0.9768	0	0.9768	0
												0.9778	0	0.9778	0	0.9778	0
												0.9788	0	0.9788	0	0.9788	0
												0.9798	0	0.9798	0	0.9798	0
												0.9808	0	0.9808	0	0.9808	0
												0.9818	0	0.9818	0	0.9818	0
												0.9828	0	0.9828	0	0.9828	0
												0.9838	0	0.9838	0	0.9838	0
												0.9848	0	0.9848	0	0.9848	0
												0.9858	0	0.9858	0	0.9858	0
												0.9868	0	0.9868	0	0.9868	0
												0.9878	0	0.9878	0	0.9878	0
												0.9888	0	0.9888	0	0.9888	0
												0.9898	0	0.9898	0	0.9898	0
												0.9908	0	0.9908	0	0.9908	0
												0.9918	0	0.9918	0	0.9918	0
												0.9928	0	0.9928	0	0.9928	0
												0.9938	0	0.9938	0	0.9938	0
												0.9948	0	0.9948	0	0.9948	0
												0.9958	0	0.9958	0	0.9958	0
												0.9968	0	0.9968	0	0.9968	0
												0.9978	0	0.9978	0	0.9978	0
												0.9988	0	0.9988	0	0.9988	0
												0.9998	0	0.9998	0	0.9998	0
												1.0008	0	1.0008	0	1.0008	0
												1.0018	0	1.0018	0	1.0018	0
												1.0028	0	1.0028	0	1.0028	0
												1.0038	0	1.0038	0	1.0038	0
												1.0048	0	1.0048	0	1.0048	0
												1.0058	0	1.0058	0	1.0058	0
												1.0068	0	1.0068	0	1.0068	0
												1.0078	0	1.0078	0	1.0078	0
												1.0088	0	1.0088	0	1.0088	0
												1.0098	0	1.0098	0	1.0098	0
												1.0108	0	1.0108	0	1.0108	0
												1.0118	0	1.0118	0	1.0118	0
												1.0128	0	1.0128	0	1.0128	0
												1.0138	0	1.0138	0	1.0138	0
												1.0148	0	1.0148	0	1.0148	0
												1.0158	0	1.0158	0	1.0158	0
												1.0168	0	1.0168	0	1.0168	0
												1.0178	0	1.0178	0	1.0178	0
												1.0188	0	1.0188	0	1.0188	0
												1.0198	0	1.0198	0	1.0198	0
												1.0208	0	1.0208	0	1.0208	0
												1.0218	0	1.0218	0	1.0218	0
												1.0228	0	1.0228	0	1.0228	0
												1.0238	0	1.0238	0	1.0238	0
												1.0248	0	1.0248	0	1.0248	0
												1.0258	0	1.0258	0	1.0258	0
												1.0268	0	1.0268	0	1.0268	0
												1.0278	0	1.0278	0	1.0278	0
												1.0288	0	1.0288	0	1.0288	0
												1.0298	0	1.0298	0	1.0298	0
												1.0308	0	1.0308	0	1.0308	0
												1.0318	0	1.0318	0	1.0318	0
												1.0328	0	1.0328	0	1.0328	0
												1.0338	0	1.0338	0	1.0338	0
												1.0348	0	1.0348	0	1.0348	0
												1.0358	0	1.0358	0	1.0358	0
												1.0368	0	1.0368	0	1.0368	0
												1.0378	0	1.0378	0	1.0378	0
												1.0388	0	1.0388	0	1.0388	0
												1.0398	0	1.0398	0	1.0398	0
												1.0408	0	1.0408	0	1.0408	0
												1.0418	-2.04681e-07	1.0418	0	1.0418	0
												1.0428	-9.81894e-07	1.0428	0	1.0428	0
												1.0438	-2.82328e-06	1.0438	0	1.0438	0
												1.0448	-6.31114e-06	1.0448	0	1.0448	0
												1.0458	-1.20839e-05	1.0458	0	1.0458	0
												1.0468	-2.08096e-05	1.0468	0	1.0468	0
												1.0478	-3.31844e-05	1.0478	0	1.0478	0
												1.0488	-4.97597e-05	1.0488	0	1.0488	0
												1.0498	-7.12609e-05	1.0498	0	1.0498	0
												1.0508	-9.81537e-05	1.0508	0	1.0508	0
												1.0518	-0.000130944	1.0518	0	1.0518	0
												1.0528	-0.000170026	1.0528	0	1.0528	0
												1.0538	-0.000215539	1.0538	0	1.0538	0
												1.0548	-0.000267673	1.0548	0	1.0548	0
												1.0558	-0.00032651	1.0558	0	1.0558	0
												1.0568	-0.000392032	1.0568	0	1.0568	0
												1.0578	-0.000463836	1.0578	0	1.0578	0
												1.0588	-0.00054159	1.0588	0	1.0588	0
												1.0598	-0.000624744	1.0598	0	1.0598	0
												1.0608	-0.000712678	1.0608	0	1.0608	0
												1.0618	-0.000804573	1.0618	0	1.0618	0
												1.0628	-0.000899561	1.0628	0	1.0628	0
												1.0638	-0.000996447	1.0638	0	1.0638	0
												1.0648	-0.00109	1.0648	0	1.0648	0
												1.0658	-0.00119	1.0658	0	1.0658	0
												1.0668	-0.00129	1.0668	0	1.0668	0
												1.0678	-0.00138	1.0678	0	1.0678	0
												1.0688	-0.00146	1.0688	0	1.0688	0
												1.0698	-0.00154	1.0698	0	1.0698	0
												1.0708	-0.00161	1.0708	0	1.0708	0
												1.0718	-0.00167	1.0718	0	1.0718	0
												1.0728	-0.00172	1.0728	0	1.0728	0
												1.0738	-0.00175	1.0738	0	1.0738	0
												1.0748	-0.00177	1.0748	0	1.0748	0
												1.0758	-0.00176	1.0758	0	1.0758	0
												1.0768	-0.00174	1.0768	0	1.0768	0
												1.0778	-0.00169	1.0778	0	1.0778	0
												1.0788	-0.00162	1.0788	0	1.0788	0
												1.0798	-0.00152	1.0798	0	1.0798	0
												1.0808	-0.00139	1.0808	0	1.0808	0
												1.0818	-0.00123	1.0818	0	1.0818	0
												1.0828	-0.00104	1.0828	0	1.0828	0
												1.0838	-0.000807805	1.0838	0	1.0838	0
												1.0848	-0.000542231	1.0848	0	1.0848	0
												1.0858	-0.000238213	1.0858	0	1.0858	0
												1.0868	0.000105808	1.0868	0	1.0868	0
												1.0878	0.000491269	1.0878	0	1.0878	0
												1.0888	0.000919613	1.0888	0	1.0888	0
												1.0898	0.00139	1.0898	0	1.0898	0
												1.0908	0.00191	1.0908	0	1.0908	0
												1.0918	0.00247	1.0918	0	1.0918	0
												1.0928	0.00308	1.0928	0	1.0928	0
												1.0938	0.00374	1.0938	0	1.0938	0
												1.0948	0.00444	1.0948	0	1.0948	0
												1.0958	0.00519	1.0958	0	1.0958	0
												1.0968	0.00599	1.0968	0	1.0968	0
												1.0978	0.00683	1.0978	0	1.0978	0
												1.0988	0.00772	1.0988	0	1.0988	0
												1.0998	0.00865	1.0998	0	1.0998	0
												1.1008	0.00963	1.1008	0	1.1008	0
												1.1018	0.01065	1.1018	0	1.1018	0
												1.1028	0.01171	1.1028	0	1.1028	0
												1.1038	0.01281	1.1038	0	1.1038	0
												1.1048	0.01395	1.1048	0	1.1048	0
												1.1058	0.01512	1.1058	0	1.1058	0
												1.1068	0.01632	1.1068	0	1.1068	0
												1.1078	0.01755	1.1078	0	1.1078	0
												1.1088	0.0188	1.1088	0	1.1088	0
												1.1098	0.02008	1.1098	0	1.1098	0
												1.1108	0.02137	1.1108	0	1.1108	0
												1.1118	0.02268	1.1118	0	1.1118	0
												1.1128	0.02399	1.1128	0	1.1128	0
												1.1138	0.02531	1.1138	0	1.1138	-1.09819e-07
												1.1148	0.02663	1.1148	0	1.1148	-3.22036e-07
												1.1158	0.02794	1.1158	0	1.1158	-6.29331e-07
												1.1168	0.02924	1.1168	0	1.1168	-1.02448e-06
												1.1178	0.03052	1.1178	0	1.1178	-1.50037e-06
												1.1188	0.03178	1.1188	0	1.1188	-2.04997e-06
												1.1198	0.03301	1.1198	0	1.1198	-2.66637e-06
												1.1208	0.0342	1.1208	0	1.1208	-3.34273e-06
												1.1218	0.03534	1.1218	0	1.1218	-4.07234e-06
												1.1228	0.03644	1.1228	0	1.1228	-4.84857e-06
												1.1238	0.03748	1.1238	0	1.1238	-5.6649e-06
												1.1248	0.03845	1.1248	0	1.1248	-6.5149e-06
												1.1258	0.03935	1.1258	0	1.1258	-7.39226e-06
												1.1268	0.04017	1.1268	0	1.1268	-8.29074e-06
												1.1278	0.04072	1.1278	0	1.1278	-9.20422e-06
												1.1288	0.04102	1.1288	0	1.1288	-1.01267e-05
												1.1298	0.04107	1.1298	0	1.1298	-1.10522e-05
												1.1308	0.04088	1.1308	0	1.1308	-1.19749e-05
												1.1318	0.04045	1.1318	0	1.1318	-1.28891e-05
												1.1328	0.03978	1.1328	0	1.1328	-1.37892e-05
												1.1338	0.03889	1.1338	0	1.1338	-1.46696e-05
												1.1348	0.03778	1.1348	0	1.1348	-1.5525e-05
												1.1358	0.03645	1.1358	0	1.1358	-1.63499e-05
												1.1368	0.03492	1.1368	0	1.1368	-1.71391e-05
												1.1378	0.03318	1.1378	0	1.1378	-1.78876e-05
												1.1388	0.03124	1.1388	0	1.1388	-1.85903e-05
												1.1398	0.02911	1.1398	0	1.1398	-1.92423e-05
												1.1408	0.02679	1.1408	0	1.1408	-1.98387e-05
												1.1418	0.02429	1.1418	0	1.1418	-2.03747e-05
												1.1428	0.02161	1.1428	0	1.1428	-2.08459e-05
												1.1438	0.01877	1.1438	0	1.1438	-2.12476e-05
												1.1448	0.01576	1.1448	0	1.1448	-2.15754e-05
												1.1458	0.01259	1.1458	0	1.1458	-2.1825e-05
												1.1468	0.00928	1.1468	0	1.1468	-2.19921e-05
												1.1478	0.00582	1.1478	0	1.1478	-2.20726e-05
												1.1488	0.00223	1.1488	0	1.1488	-2.20625e-05
												1.1498	-0.00149	1.1498	0	1.1498	-2.19579e-05
												1.1508	-0.00534	1.1508	0	1.1508	-2.17548e-05
												1.1518	-0.00929	1.1518	0	1.1518	-2.14496e-05
												1.1528	-0.01336	1.1528	0	1.1528	-2.10387e-05
												1.1538	-0.01752	1.1538	0	1.1538	-2.05184e-05
												1.1548	-0.02177	1.1548	0	1.1548	-1.98854e-05
												1.1558	-0.0261	1.1558	0	1.1558	-1.91364e-05
												1.1568	-0.0305	1.1568	0	1.1568	-1.8268e-05
												1.1578	-0.03498	1.1578	0	1.1578	-1.72772e-05
												1.1588	-0.0395	1.1588	0	1.1588	-1.61609e-05
												1.1598	-0.04408	1.1598	0	1.1598	-1.49161e-05
												1.1608	-0.04869	1.1608	0	1.1608	-1.35402e-05
												1.1618	-0.05334	1.1618	0	1.1618	-1.20302e-05
												1.1628	-0.058	1.1628	0	1.1628	-1.03835e-05
												1.1638	-0.06268	1.1638	0	1.1638	-8.59772e-06
												1.1648	-0.06736	1.1648	0	1.1648	-6.67028e-06
												1.1658	-0.07204	1.1658	0	1.1658	-4.59888e-06
												1.1668	-0.07671	1.1668	0	1.1668	-2.38128e-06
												1.1678	-0.08135	1.1678	0	1.1678	-1.53384e-08
												1.1688	-0.08597	1.1688	0	1.1688	2.50099e-06
												1.1698	-0.09054	1.1698	0	1.1698	5.16965e-06
												1.1708	-0.09507	1.1708	0	1.1708	7.99248e-06
												1.1718	-0.09954	1.1718	0	1.1718	1.09712e-05
												1.1728	-0.10394	1.1728	0	1.1728	1.41075e-05
												1.1738	-0.10828	1.1738	0	1.1738	1.74029e-05
												1.1748	-0.11253	1.1748	0	1.1748	2.08589e-05
												1.1758	-0.1167	1.1758	0	1.1758	2.44767e-05
												1.1768	-0.12077	1.1768	0	1.1768	2.82577e-05
												1.1778	-0.12474	1.1778	0	1.1778	3.22029e-05
												1.1788	-0.1286	1.1788	0	1.1788	3.63135e-05
												1.1798	-0.13235	1.1798	0	1.1798	4.05903e-05
												1.1808	-0.13597	1.1808	0	1.1808	4.50343e-05
												1.1818	-0.13946	1.1818	0	1.1818	4.96461e-05
												1.1828	-0.14282	1.1828	0	1.1828	5.44265e-05
												1.1838	-0.14604	1.1838	0	1.1838	5.93759e-05
												1.1848	-0.14911	1.1848	0	1.1848	6.44948e-05
												1.1858	-0.15204	1.1858	0	1.1858	6.97836e-05
												1.1868	-0.15481	1.1868	0	1.1868	7.52424e-05
												1.1878	-0.15742	1.1878	0	1.1878	8.08716e-05
												1.1888	-0.15988	1.1888	0	1.1888	8.6671e-05
												1.1898	-0.16216	1.1898	0	1.1898	9.26407e-05
												1.1908	-0.16429	1.1908	0	1.1908	9.87805e-05
												1.1918	-0.16624	1.1918	0	1.1918	0.00010509
												1.1928	-0.16802	1.1928	0	1.1928	0.000111569
												1.1938	-0.16963	1.1938	0	1.1938	0.000118218
												1.1948	-0.17107	1.1948	0	1.1948	0.000125034
												1.1958	-0.17234	1.1958	0	1.1958	0.000132019
												1.1968	-0.17343	1.1968	0	1.1968	0.000139171
												1.1978	-0.17436	1.1978	0	1.1978	0.000146489
												1.1988	-0.17511	1.1988	0	1.1988	0.000153972
												1.1998	-0.17571	1.1998	0	1.1998	0.00016162
												1.2008	-0.17613	1.2008	0	1.2008	0.00016943
												1.2018	-0.1764	1.2018	0	1.2018	0.000177403
												1.2028	-0.17651	1.2028	0	1.2028	0.000185536
												1.2038	-0.17648	1.2038	0	1.2038	0.000193828
												1.2048	-0.17629	1.2048	0	1.2048	0.000202278
												1.2058	-0.17662	1.2058	0	1.2058	0.000210884
												1.2068	-0.17743	1.2068	0	1.2068	0.000219644
												1.2078	-0.17868	1.2078	0	1.2078	0.000228556
												1.2088	-0.18036	1.2088	0	1.2088	0.000237619
												1.2098	-0.18243	1.2098	0	1.2098	0.00024683
												1.2108	-0.18485	1.2108	0	1.2108	0.000256187
												1.2118	-0.1876	1.2118	0	1.2118	0.000265688
												1.2128	-0.19065	1.2128	0	1.2128	0.000275331
												1.2138	-0.19395	1.2138	0	1.2138	0.000285113
												1.2148	-0.19748	1.2148	0	1.2148	0.000295031
												1.2158	-0.2012	1.2158	0	1.2158	0.000305084
												1.2168	-0.20509	1.2168	0	1.2168	0.000315268
												1.2178	-0.20909	1.2178	0	1.2178	0.00032558
												1.2188	-0.21318	1.2188	0	1.2188	0.000336018
												1.2198	-0.21732	1.2198	0	1.2198	0.000346578
												1.2208	-0.22147	1.2208	0	1.2208	0.000357257
												1.2218	-0.2256	1.2218	0	1.2218	0.000368053
												1.2228	-0.22968	1.2228	0	1.2228	0.000378961
												1.2238	-0.23365	1.2238	0	1.2238	0.000389979
												1.2248	-0.23749	1.2248	0	1.2248	0.000401102
												1.2258	-0.24116	1.2258	0	1.2258	0.000412328
												1.2268	-0.24462	1.2268	0	1.2268	0.000423652
												1.2278	-0.24783	1.2278	0	1.2278	0.00043507
												1.2288	-0.25056	1.2288	0	1.2288	0.000446579
												1.2298	-0.25275	1.2298	-1.26436e-07	1.2298	0.000458175
												1.2308	-0.25434	1.2308	-3.70765e-07	1.2308	0.000469853
												1.2318	-0.25527	1.2318	-7.24559e-07	1.2318	0.00048161
												1.2328	-0.25547	1.2328	-1.1795e-06	1.2328	0.00049344
												1.2338	-0.25488	1.2338	-1.7274e-06	1.2338	0.00050534
												1.2348	-0.25344	1.2348	-2.36017e-06	1.2348	0.000517304
												1.2358	-0.25108	1.2358	-3.06983e-06	1.2358	0.000529329
												1.2368	-0.24774	1.2368	-3.84854e-06	1.2368	0.00054141
												1.2378	-0.24334	1.2378	-4.68855e-06	1.2378	0.000553541
												1.2388	-0.23784	1.2388	-5.58223e-06	1.2388	0.000565718
												1.2398	-0.23115	1.2398	-6.52209e-06	1.2398	0.000577936
												1.2408	-0.22322	1.2408	-7.50071e-06	1.2408	0.000590189
												1.2418	-0.21397	1.2418	-8.51082e-06	1.2418	0.000602473
												1.2428	-0.20334	1.2428	-9.54526e-06	1.2428	0.000614782
												1.2438	-0.19127	1.2438	-1.0597e-05	1.2438	0.000627111
												1.2448	-0.17768	1.2448	-1.1659e-05	1.2448	0.000639454
												1.2458	-0.16251	1.2458	-1.27245e-05	1.2458	0.000651805
												1.2468	-0.14569	1.2468	-1.37869e-05	1.2468	0.000664159
												1.2478	-0.12715	1.2478	-1.48394e-05	1.2478	0.00067651
												1.2488	-0.10683	1.2488	-1.58757e-05	1.2488	0.000688852
												1.2498	-0.08465	1.2498	-1.68894e-05	1.2498	0.000701179
												1.2508	-0.06056	1.2508	-1.78741e-05	1.2508	0.000713485
												1.2518	-0.03448	1.2518	-1.88239e-05	1.2518	0.000725764
												1.2528	-0.00635	1.2528	-1.97326e-05	1.2528	0.000738009
												1.2538	0.0239	1.2538	-2.05943e-05	1.2538	0.000750213
												1.2548	0.05633	1.2548	-2.14033e-05	1.2548	0.000762372
												1.2558	0.091	1.2558	-2.21539e-05	1.2558	0.000774476
												1.2568	0.12798	1.2568	-2.28406e-05	1.2568	0.000786521
												1.2578	0.16732	1.2578	-2.34578e-05	1.2578	0.0007985
												1.2588	0.20909	1.2588	-2.40002e-05	1.2588	0.000810404
												1.2598	0.25334	1.2598	-2.44627e-05	1.2598	0.000822228
												1.2608	0.30014	1.2608	-2.48401e-05	1.2608	0.000833964
												1.2618	0.34953	1.2618	-2.51274e-05	1.2618	0.000845604
												1.2628	0.40157	1.2628	-2.53198e-05	1.2628	0.000857143
												1.2638	0.45631	1.2638	-2.54126e-05	1.2638	0.000868571
												1.2648	0.5138	1.2648	-2.54009e-05	1.2648	0.00088
												1.2658	0.57409	1.2658	-2.52804e-05	1.2658	0.000891429
												1.2668	0.63722	1.2668	-2.50466e-05	1.2668	0.000902857
												1.2678	0.70323	1.2678	-2.46953e-05	1.2678	0.000914286
												1.2688	0.77217	1.2688	-2.42222e-05	1.2688	0.000925714
												1.2698	0.84407	1.2698	-2.36232e-05	1.2698	0.000937143
												1.2708	0.91896	1.2708	-2.28944e-05	1.2708	0.000948571
												1.2718	0.99689	1.2718	-2.2032e-05	1.2718	0.00096
												1.2728	1.07787	1.2728	-2.10322e-05	1.2728	0.000971429
												1.2738	1.16193	1.2738	-1.98915e-05	1.2738	0.000982857
												1.2748	1.2491	1.2748	-1.86063e-05	1.2748	0.000751861
												1.2758	1.33939	1.2758	-1.71732e-05	1.2758	0.000282328
												1.2768	1.43283	1.2768	-1.5589e-05	1.2768	-0.000421614
												1.2778	1.52942	1.2778	-1.38505e-05	1.2778	-0.00136
												1.2788	1.62918	1.2788	-1.19547e-05	1.2788	-0.00251
												1.2798	1.7321	1.2798	-9.89869e-06	1.2798	-0.00389
												1.2808	1.8382	1.2808	-7.6796e-06	1.2808	-0.00548
												1.2818	1.94746	1.2818	-5.29477e-06	1.2818	-0.00728
												1.2828	2.05989	1.2828	-2.74161e-06	1.2828	-0.00928
												1.2838	2.17548	1.2838	-1.76593e-08	1.2838	-0.01148
												1.2848	2.29423	1.2848	2.87943e-06	1.2848	-0.01386
												1.2858	2.41614	1.2858	5.9519e-06	1.2858	-0.01642
												1.2868	2.54117	1.2868	9.20187e-06	1.2868	-0.01915
												1.2878	2.66931	1.2878	1.26313e-05	1.2878	-0.02204
												1.2888	2.80052	1.2888	1.62422e-05	1.2888	-0.02508
												1.2898	2.93478	1.2898	2.00363e-05	1.2898	-0.02827
												1.2908	3.07204	1.2908	2.40151e-05	1.2908	-0.03159
												1.2918	3.21225	1.2918	2.81804e-05	1.2918	-0.03503
												1.2928	3.35536	1.2928	3.25335e-05	1.2928	-0.03858
												1.2938	3.50131	1.2938	3.70757e-05	1.2938	-0.04224
												1.2948	3.65004	1.2948	4.18083e-05	1.2948	-0.04598
												1.2958	3.80146	1.2958	4.67323e-05	1.2958	-0.04979
												1.2968	3.95552	1.2968	5.18487e-05	1.2968	-0.05367
												1.2978	4.11211	1.2978	5.71584e-05	1.2978	-0.0576
												1.2988	4.27116	1.2988	6.26621e-05	1.2988	-0.06156
												1.2998	4.43257	1.2998	6.83604e-05	1.2998	-0.06554
												1.3008	4.59624	1.3008	7.42539e-05	1.3008	-0.06953
												1.3018	4.76206	1.3018	8.03429e-05	1.3018	-0.07351
												1.3028	4.92992	1.3028	8.66278e-05	1.3028	-0.07747
												1.3038	5.0997	1.3038	9.31087e-05	1.3038	-0.08138
												1.3048	5.27129	1.3048	9.97857e-05	1.3048	-0.08524
												1.3058	5.44454	1.3058	-0.0011	1.3058	-0.08902
												1.3068	5.62005	1.3068	-0.00259	1.3068	-0.0927
												1.3078	5.79776	1.3078	-0.00436	1.3078	-0.09628
												1.3088	5.97766	1.3088	-0.0064	1.3088	-0.09972
												1.3098	6.15968	1.3098	-0.0087	1.3098	-0.10302
												1.3108	6.3438	1.3108	-0.01125	1.3108	-0.10615
												1.3118	6.52997	1.3118	-0.01404	1.3118	-0.10909
												1.3128	6.71816	1.3128	-0.01705	1.3128	-0.11182
												1.3138	6.90831	1.3138	-0.02028	1.3138	-0.11432
												1.3148	7.10039	1.3148	-0.02371	1.3148	-0.11656
												1.3158	7.29436	1.3158	-0.02732	1.3158	-0.11854
												1.3168	7.49018	1.3168	-0.03111	1.3168	-0.12021
												1.3178	7.68781	1.3178	-0.03506	1.3178	-0.12157
												1.3188	7.8872	1.3188	-0.03916	1.3188	-0.12258
												1.3198	8.08831	1.3198	-0.04338	1.3198	-0.12323
												1.3208	8.29111	1.3208	-0.04772	1.3208	-0.12348
												1.3218	8.49555	1.3218	-0.05215	1.3218	-0.12332
												1.3228	8.7016	1.3228	-0.05666	1.3228	-0.12271
												1.3238	8.90922	1.3238	-0.06123	1.3238	-0.12163
												1.3248	9.11837	1.3248	-0.06585	1.3248	-0.12006
												1.3258	9.32901	1.3258	-0.07049	1.3258	-0.11797
												1.3268	9.54111	1.3268	-0.07513	1.3268	-0.11532
												1.3278	9.75463	1.3278	-0.07976	1.3278	-0.1121
												1.3288	9.96954	1.3288	-0.08436	1.3288	-0.10828
												1.3298	10.1858	1.3298	-0.0889	1.3298	-0.10381
												1.3308	10.4034	1.3308	-0.09337	1.3308	-0.09869
												1.3318	10.6223	1.3318	-0.09774	1.3318	-0.09288
												1.3328	10.8424	1.3328	-0.10199	1.3328	-0.08634
												1.3338	11.0639	1.3338	-0.1061	1.3338	-0.07905
												1.3348	11.2865	1.3348	-0.11005	1.3348	-0.07099
												1.3358	11.5104	1.3358	-0.11382	1.3358	-0.06211
												1.3368	11.7355	1.3368	-0.11737	1.3368	-0.0524
												1.3378	11.9619	1.3378	-0.12069	1.3378	-0.04181
												1.3388	12.1894	1.3388	-0.12376	1.3388	-0.03032
												1.3398	12.418	1.3398	-0.12654	1.3398	-0.0179
												1.3408	12.6478	1.3408	-0.12901	1.3408	-0.00451
												1.3418	12.8788	1.3418	-0.13116	1.3418	0.00987
												1.3428	13.1108	1.3428	-0.13294	1.3428	0.02527
												1.3438	13.344	1.3438	-0.13433	1.3438	0.04174
												1.3448	13.5783	1.3448	-0.13532	1.3448	0.05929
												1.3458	13.8136	1.3458	-0.13586	1.3458	0.07795
												1.3468	14.0501	1.3468	-0.13594	1.3468	0.09777
												1.3478	14.2875	1.3478	-0.13552	1.3478	0.11878
												1.3488	14.5261	1.3488	-0.13458	1.3488	0.14099
												1.3498	14.7657	1.3498	-0.13308	1.3498	0.16445
												1.3508	15.0062	1.3508	-0.13101	1.3508	0.18918
												1.3518	15.2478	1.3518	-0.12833	1.3518	0.21522
												1.3528	15.4905	1.3528	-0.12501	1.3528	0.2426
												1.3538	15.7341	1.3538	-0.12103	1.3538	0.27134
												1.3548	15.9787	1.3548	-0.11635	1.3548	0.30148
												1.3558	16.2242	1.3558	-0.11095	1.3558	0.33306
												1.3568	16.4708	1.3568	-0.1048	1.3568	0.36608
												1.3578	16.7183	1.3578	-0.09786	1.3578	0.4006
												1.3588	16.9668	1.3588	-0.09012	1.3588	0.43663
												1.3598	17.2162	1.3598	-0.08154	1.3598	0.47421
												1.3608	17.4666	1.3608	-0.07209	1.3608	0.51337
												1.3618	17.7179	1.3618	-0.06174	1.3618	0.55413
												1.3628	17.9702	1.3628	-0.05048	1.3628	0.59652
												1.3638	18.2234	1.3638	-0.03826	1.3638	0.64056
												1.3648	18.4776	1.3648	-0.02505	1.3648	0.6863
												1.3658	18.7327	1.3658	-0.01084	1.3658	0.73375
												1.3668	18.9888	1.3668	0.00441	1.3668	0.78293
												1.3678	19.2458	1.3678	0.02072	1.3678	0.83388
												1.3688	19.5038	1.3688	0.03812	1.3688	0.88662
												1.3698	19.7628	1.3698	0.05665	1.3698	0.94117
												1.3708	20.0227	1.3708	0.07632	1.3708	0.99756
												1.3718	20.2836	1.3718	0.09716	1.3718	1.05582
												1.3728	20.5455	1.3728	0.11921	1.3728	1.11595
												1.3738	20.8084	1.3738	0.14248	1.3738	1.17799
												1.3748	21.0723	1.3748	0.167	1.3748	1.24195
												1.3758	21.3372	1.3758	0.1928	1.3758	1.30786
												1.3768	21.6031	1.3768	0.2199	1.3768	1.37574
												1.3778	21.8701	1.3778	0.24832	1.3778	1.4456
												1.3788	22.1381	1.3788	0.27809	1.3788	1.51746
												1.3798	22.4072	1.3798	0.30924	1.3798	1.59135
												1.3808	22.6775	1.3808	0.34179	1.3808	1.66726
												1.3818	22.9488	1.3818	0.37575	1.3818	1.74523
												1.3828	23.2212	1.3828	0.41115	1.3828	1.82526
												1.3838	23.4948	1.3838	0.44802	1.3838	1.90737
												1.3848	23.7696	1.3848	0.48636	1.3848	1.99157
												1.3858	24.0455	1.3858	0.52621	1.3858	2.07786
												1.3868	24.3227	1.3868	0.56758	1.3868	2.16627
												1.3878	24.601	1.3878	0.6105	1.3878	2.2568
												1.3888	24.8805	1.3888	0.65497	1.3888	2.34944
												1.3898	25.1613	1.3898	0.70102	1.3898	2.44421
												1.3908	25.4433	1.3908	0.74867	1.3908	2.54111
												1.3918	25.7265	1.3918	0.79792	1.3918	2.64013
												1.3928	26.0111	1.3928	0.84881	1.3928	2.74128
												1.3938	26.2969	1.3938	0.90134	1.3938	2.84455
												1.3948	26.5841	1.3948	0.95552	1.3948	2.94995
												1.3958	26.8726	1.3958	1.01137	1.3958	3.05746
												1.3968	27.1625	1.3968	1.06891	1.3968	3.16708
												1.3978	27.4537	1.3978	1.12815	1.3978	3.2788
												1.3988	27.7464	1.3988	1.18909	1.3988	3.39262
												1.3998	28.0405	1.3998	1.25175	1.3998	3.50852
												1.4008	28.3361	1.4008	1.31613	1.4008	3.6265
												1.4018	28.6332	1.4018	1.38226	1.4018	3.74653
												1.4028	28.9318	1.4028	1.45012	1.4028	3.86861
												1.4038	29.232	1.4038	1.51974	1.4038	3.99271
												1.4048	29.5339	1.4048	1.59112	1.4048	4.11882
												1.4058	29.8373	1.4058	1.66426	1.4058	4.24693
												1.4068	30.1424	1.4068	1.73917	1.4068	4.377
												1.4078	30.4493	1.4078	1.81586	1.4078	4.50902
												1.4088	30.7579	1.4088	1.89432	1.4088	4.64297
												1.4098	31.0683	1.4098	1.97456	1.4098	4.77881
												1.4108	31.3805	1.4108	2.05658	1.4108	4.91652
												1.4118	31.6946	1.4118	2.14037	1.4118	5.05607
												1.4128	32.0107	1.4128	2.22595	1.4128	5.19743
												1.4138	32.3287	1.4138	2.3133	1.4138	5.34057
												1.4148	32.6488	1.4148	2.40242	1.4148	5.48545
												1.4158	32.9709	1.4158	2.49331	1.4158	5.63203
												1.4168	33.2952	1.4168	2.58596	1.4168	5.78029
												1.4178	33.6216	1.4178	2.68037	1.4178	5.93018
												1.4188	33.9503	1.4188	2.77653	1.4188	6.08166
												1.4198	34.2812	1.4198	2.87444	1.4198	6.23468
												1.4208	34.6146	1.4208	2.97407	1.4208	6.38921
												1.4218	34.9503	1.4218	3.07542	1.4218	6.5452
												1.4228	35.2884	1.4228	3.17848	1.4228	6.70259
												1.4238	35.6291	1.4238	3.28324	1.4238	6.86134
												1.4248	35.9724	1.4248	3.38968	1.4248	7.0214
												1.4258	36.3183	1.4258	3.49779	1.4258	7.18297
												1.4268	36.6669	1.4268	3.60755	1.4268	7.34602
												1.4278	37.0182	1.4278	3.71895	1.4278	7.51054
												1.4288	37.3724	1.4288	3.83196	1.4288	7.6765
												1.4298	37.7295	1.4298	3.94656	1.4298	7.84386
												1.4308	38.0896	1.4308	4.06274	1.4308	8.01261
												1.4318	38.4526	1.4318	4.18044	1.4318	8.18271
												1.4328	38.8188	1.4328	4.29964	1.4328	8.35415
												1.4338	39.1881	1.4338	4.42031	1.4338	8.52688
												1.4348	39.5606	1.4348	4.5424	1.4348	8.70089
												1.4358	39.9364	1.4358	4.66589	1.4358	8.87614
												1.4368	40.3154	1.4368	4.79071	1.4368	9.05261
												1.4378	40.6978	1.4378	4.91685	1.4378	9.23026
												1.4388	41.0836	1.4388	5.04426	1.4388	9.40907
												1.4398	41.4729	1.4398	5.17288	1.4398	9.58902
												1.4408	41.8657	1.4408	5.30269	1.4408	9.77006
												1.4418	42.262	1.4418	5.43363	1.4418	9.95217
												1.4428	42.6619	1.4428	5.56566	1.4428	10.1353
												1.4438	43.0654	1.4438	5.69874	1.4438	10.3195
												1.4448	43.4726	1.4448	5.83281	1.4448	10.5046
												1.4458	43.8835	1.4458	5.96784	1.4458	10.6907
												1.4468	44.2982	1.4468	6.10376	1.4468	10.8778
												1.4478	44.7167	1.4478	6.24054	1.4478	11.0656
												1.4488	45.1391	1.4488	6.37811	1.4488	11.2544
												1.4498	45.5653	1.4498	6.51644	1.4498	11.444
												1.4508	45.9954	1.4508	6.65545	1.4508	11.6344
												1.4518	46.4295	1.4518	6.79511	1.4518	11.8256
												1.4528	46.8676	1.4528	6.93535	1.4528	12.0175
												1.4538	47.3097	1.4538	7.07612	1.4538	12.2102
												1.4548	47.7558	1.4548	7.21736	1.4548	12.4035
												1.4558	48.2061	1.4558	7.35902	1.4558	12.5975
												1.4568	48.6604	1.4568	7.50233	1.4568	12.7921
												1.4578	49.1188	1.4578	7.64641	1.4578	12.9873
												1.4588	49.5815	1.4588	7.79125	1.4588	13.183
												1.4598	50.0483	1.4598	7.93683	1.4598	13.3794
												1.4608	50.5192	1.4608	8.08314	1.4608	13.5762
												1.4618	50.9945	1.4618	8.23015	1.4618	13.7735
												1.4628	51.4739	1.4628	8.37786	1.4628	13.9713
												1.4638	51.9576	1.4638	8.52625	1.4638	14.1695
												1.4648	52.4456	1.4648	8.67529	1.4648	14.3682
												1.4658	52.9378	1.4658	8.82499	1.4658	14.5672
												1.4668	53.4344	1.4668	8.97532	1.4668	14.7666
												1.4678	53.9353	1.4678	9.12627	1.4678	14.9663
												1.4688	54.4405	1.4688	9.27785	1.4688	15.1663
												1.4698	54.95	1.4698	9.43002	1.4698	15.3666
												1.4708	55.4638	1.4708	9.58279	1.4708	15.5671
												1.4718	55.982	1.4718	9.73613	1.4718	15.768
												1.4728	56.5046	1.4728	9.89005	1.4728	15.969
												1.4738	57.0314	1.4738	10.0445	1.4738	16.1702
												1.4748	57.5626	1.4748	10.1996	1.4748	16.3716
												1.4758	58.0982	1.4758	10.3551	1.4758	16.5731
												1.4768	58.6381	1.4768	10.5112	1.4768	16.7748
												1.4778	59.1823	1.4778	10.6678	1.4778	16.9765
												1.4788	59.7308	1.4788	10.825	1.4788	17.1784
												1.4798	60.2837	1.4798	10.9826	1.4798	17.3803
												1.4808	60.8409	1.4808	11.1408	1.4808	17.5823
												1.4818	61.4024	1.4818	11.2995	1.4818	17.7843
												1.4828	61.9682	1.4828	11.4587	1.4828	17.9864
												1.4838	62.5382	1.4838	11.6184	1.4838	18.1884
												1.4848	63.1125	1.4848	11.7786	1.4848	18.3904
												1.4858	63.691	1.4858	11.9393	1.4858	18.5924
												1.4868	64.2738	1.4868	12.1006	1.4868	18.7943
												1.4878	64.8607	1.4878	12.2623	1.4878	18.9962
												1.4888	65.4518	1.4888	12.4245	1.4888	19.198
												1.4898	66.0469	1.4898	12.5873	1.4898	19.3997
												1.4908	66.6462	1.4908	12.7506	1.4908	19.6013
												1.4918	67.2496	1.4918	12.9144	1.4918	19.8027
												1.4928	67.857	1.4928	13.0787	1.4928	20.0041
												1.4938	68.4685	1.4938	13.2435	1.4938	20.2053
												1.4948	69.0839	1.4948	13.4089	1.4948	20.4064
												1.4958	69.7034	1.4958	13.5748	1.4958	20.6073
												1.4968	70.3268	1.4968	13.7413	1.4968	20.8081
												1.4978	70.9541	1.4978	13.9083	1.4978	21.0087
												1.4988	71.5853	1.4988	14.076	1.4988	21.2091
												1.4998	72.2204	1.4998	14.2441	1.4998	21.4093
												1.5008	72.8593	1.5008	14.4129	1.5008	21.6093
												1.5018	73.5021	1.5018	14.5823	1.5018	21.8091
												1.5028	74.1487	1.5028	14.7523	1.5028	22.0087
												1.5038	74.799	1.5038	14.9229	1.5038	22.2082
												1.5048	75.4532	1.5048	15.0941	1.5048	22.4074
												1.5058	76.111	1.5058	15.266	1.5058	22.6064
												1.5068	76.7726	1.5068	15.4385	1.5068	22.8051
												1.5078	77.4379	1.5078	15.6116	1.5078	23.0037
												1.5088	78.1069	1.5088	15.7855	1.5088	23.202
												1.5098	78.7795	1.5098	15.96	1.5098	23.4002
												1.5108	79.4557	1.5108	16.1353	1.5108	23.5981
												1.5118	80.1356	1.5118	16.3112	1.5118	23.7958
												1.5128	80.819	1.5128	16.4879	1.5128	23.9932
												1.5138	81.506	1.5138	16.6653	1.5138	24.1905
												1.5148	82.1966	1.5148	16.8435	1.5148	24.3876
												1.5158	82.8906	1.5158	17.0224	1.5158	24.5844
												1.5168	83.5883	1.5168	17.2022	1.5168	24.7811
												1.5178	84.2893	1.5178	17.3827	1.5178	24.9775
												1.5188	84.9939	1.5188	17.5641	1.5188	25.1737
												1.5198	85.7019	1.5198	17.7463	1.5198	25.3698
												1.5208	86.4133	1.5208	17.9294	1.5208	25.5657
												1.5218	87.1282	1.5218	18.1134	1.5218	25.7613
												1.5228	87.8465	1.5228	18.2983	1.5228	25.9568
												1.5238	88.5681	1.5238	18.4841	1.5238	26.1522
												1.5248	89.2931	1.5248	18.6708	1.5248	26.3473
												1.5258	90.0215	1.5258	18.8585	1.5258	26.5423
												1.5268	90.7532	1.5268	19.0472	1.5268	26.7372
												1.5278	91.4882	1.5278	19.2369	1.5278	26.9319
												1.5288	92.2264	1.5288	19.4276	1.5288	27.1265
												1.5298	92.968	1.5298	19.6193	1.5298	27.3209
												1.5308	93.7128	1.5308	19.812	1.5308	27.5152
												1.5318	94.4608	1.5318	20.0059	1.5318	27.7094
												1.5328	95.2121	1.5328	20.2008	1.5328	27.9034
												1.5338	95.9665	1.5338	20.3969	1.5338	28.0974
												1.5348	96.7241	1.5348	20.5941	1.5348	28.2912
												1.5358	97.4848	1.5358	20.7924	1.5358	28.485
												1.5368	98.2486	1.5368	20.992	1.5368	28.6786
												1.5378	99.0154	1.5378	21.1927	1.5378	28.8722
												1.5388	99.7852	1.5388	21.3947	1.5388	29.0656
												1.5398	100.558	1.5398	21.5979	1.5398	29.259
												1.5408	101.334	1.5408	21.8024	1.5408	29.4524
												1.5418	102.112	1.5418	22.0081	1.5418	29.6457
												1.5428	102.894	1.5428	22.2152	1.5428	29.8389
												1.5438	103.678	1.5438	22.4236	1.5438	30.0321
												1.5448	104.466	1.5448	22.6334	1.5448	30.2253
												1.5458	105.256	1.5458	22.8445	1.5458	30.4184
												1.5468	106.048	1.5468	23.057	1.5468	30.6116
												1.5478	106.844	1.5478	23.2709	1.5478	30.8047
												1.5488	107.642	1.5488	23.4863	1.5488	30.9979
												1.5498	108.442	1.5498	23.7031	1.5498	31.1911
												1.5508	109.246	1.5508	23.9213	1.5508	31.3843
												1.5518	110.051	1.5518	24.1411	1.5518	31.5775
												1.5528	110.86	1.5528	24.3624	1.5528	31.7707
												1.5538	111.671	1.5538	24.5853	1.5538	31.9641
												1.5548	112.484	1.5548	24.8097	1.5548	32.1574
												1.5558	113.299	1.5558	25.0357	1.5558	32.3508
												1.5568	114.117	1.5568	25.2633	1.5568	32.5443
												1.5578	114.938	1.5578	25.4924	1.5578	32.7379
												1.5588	115.76	1.5588	25.7232	1.5588	32.9316
												1.5598	116.585	1.5598	25.9556	1.5598	33.1253
												1.5608	117.412	1.5608	26.1896	1.5608	33.3193
												1.5618	118.242	1.5618	26.4252	1.5618	33.5133
												1.5628	119.073	1.5628	26.6624	1.5628	33.7075
												1.5638	119.907	1.5638	26.9013	1.5638	33.9019
												1.5648	120.743	1.5648	27.1419	1.5648	34.0964
												1.5658	121.58	1.5658	27.384	1.5658	34.2911
												1.5668	122.42	1.5668	27.6279	1.5668	34.486
												1.5678	123.262	1.5678	27.8733	1.5678	34.6811
												1.5688	124.105	1.5688	28.1205	1.5688	34.8765
												1.5698	124.951	1.5698	28.3693	1.5698	35.072
												1.5708	125.798	1.5708	28.6197	1.5708	35.2678
												1.5718	126.647	1.5718	28.8718	1.5718	35.4638
												1.5728	127.498	1.5728	29.1256	1.5728	35.6601
												1.5738	128.351	1.5738	29.381	1.5738	35.8567
												1.5748	129.206	1.5748	29.638	1.5748	36.0535
												1.5758	130.062	1.5758	29.8967	1.5758	36.2507
												1.5768	130.92	1.5768	30.1569	1.5768	36.4481
												1.5778	131.779	1.5778	30.4188	1.5778	36.6458
												1.5788	132.64	1.5788	30.6824	1.5788	36.8439
												1.5798	133.503	1.5798	30.9475	1.5798	37.0423
												1.5808	134.367	1.5808	31.2141	1.5808	37.241
												1.5818	135.233	1.5818	31.4824	1.5818	37.44
												1.5828	136.1	1.5828	31.7522	1.5828	37.6394
												1.5838	136.969	1.5838	32.0236	1.5838	37.8392
												1.5848	137.839	1.5848	32.2966	1.5848	38.0394
												1.5858	138.71	1.5858	32.571	1.5858	38.2399
												1.5868	139.583	1.5868	32.8471	1.5868	38.4408
												1.5878	140.456	1.5878	33.1247	1.5878	38.6421
												1.5888	141.332	1.5888	33.4038	1.5888	38.8438
												1.5898	142.208	1.5898	33.6845	1.5898	39.0459
												1.5908	143.086	1.5908	33.9667	1.5908	39.2484
												1.5918	143.964	1.5918	34.2505	1.5918	39.4514
												1.5928	144.844	1.5928	34.5358	1.5928	39.6548
												1.5938	145.725	1.5938	34.8225	1.5938	39.8586
												1.5948	146.608	1.5948	35.1108	1.5948	40.0628
												1.5958	147.491	1.5958	35.4006	1.5958	40.2675
												1.5968	148.375	1.5968	35.692	1.5968	40.4727
												1.5978	149.261	1.5978	35.9848	1.5978	40.6782
												1.5988	150.148	1.5988	36.2791	1.5988	40.8843
												1.5998	151.035	1.5998	36.5749	1.5998	41.0908
												1.6008	151.924	1.6008	36.8722	1.6008	41.2978
												1.6018	152.814	1.6018	37.1709	1.6018	41.5053
												1.6028	153.705	1.6028	37.4712	1.6028	41.7133
												1.6038	154.597	1.6038	37.7728	1.6038	41.9217
												1.6048	155.49	1.6048	38.076	1.6048	42.1307
												1.6058	156.384	1.6058	38.3806	1.6058	42.3401
												1.6068	157.28	1.6068	38.6866	1.6068	42.55
												1.6078	158.176	1.6078	38.9941	1.6078	42.7604
												1.6088	159.073	1.6088	39.303	1.6088	42.9713
												1.6098	159.972	1.6098	39.6134	1.6098	43.1827
												1.6108	160.871	1.6108	39.9252	1.6108	43.3946
												1.6118	161.772	1.6118	40.2383	1.6118	43.6071
												1.6128	162.673	1.6128	40.5529	1.6128	43.82
												1.6138	163.576	1.6138	40.8689	1.6138	44.0335
												1.6148	164.48	1.6148	41.1863	1.6148	44.2475
												1.6158	165.384	1.6158	41.5051	1.6158	44.4619
												1.6168	166.29	1.6168	41.8253	1.6168	44.6769
												1.6178	167.197	1.6178	42.1468	1.6178	44.8925
												1.6188	168.106	1.6188	42.4697	1.6188	45.1085
												1.6198	169.015	1.6198	42.794	1.6198	45.3251
												1.6208	169.925	1.6208	43.1196	1.6208	45.5422
												1.6218	170.837	1.6218	43.4466	1.6218	45.7598
												1.6228	171.75	1.6228	43.7749	1.6228	45.9779
												1.6238	172.663	1.6238	44.1045	1.6238	46.1966
												1.6248	173.578	1.6248	44.4355	1.6248	46.4158
												1.6258	174.494	1.6258	44.7678	1.6258	46.6355
												1.6268	175.412	1.6268	45.1015	1.6268	46.8557
												1.6278	176.33	1.6278	45.4364	1.6278	47.0765
												1.6288	177.25	1.6288	45.7727	1.6288	47.2978
												1.6298	178.17	1.6298	46.1103	1.6298	47.5196
												1.6308	179.092	1.6308	46.4492	1.6308	47.7419
												1.6318	180.015	1.6318	46.7894	1.6318	47.9648
												1.6328	180.939	1.6328	47.1308	1.6328	48.1882
												1.6338	181.864	1.6338	47.4736	1.6338	48.4121
												1.6348	182.79	1.6348	47.8177	1.6348	48.6366
												1.6358	183.718	1.6358	48.163	1.6358	48.8616
												1.6368	184.646	1.6368	48.5097	1.6368	49.0871
												1.6378	185.576	1.6378	48.8576	1.6378	49.3131
												1.6388	186.507	1.6388	49.2067	1.6388	49.5397
												1.6398	187.439	1.6398	49.5572	1.6398	49.7668
												1.6408	188.372	1.6408	49.9089	1.6408	49.9944
												1.6418	189.306	1.6418	50.2619	1.6418	50.2225
												1.6428	190.241	1.6428	50.6161	1.6428	50.4512
												1.6438	191.178	1.6438	50.9716	1.6438	50.6803
												1.6448	192.116	1.6448	51.3284	1.6448	50.91
												1.6458	193.054	1.6458	51.6864	1.6458	51.1403
												1.6468	193.994	1.6468	52.0457	1.6468	51.371
												1.6478	194.936	1.6478	52.4062	1.6478	51.6023
												1.6488	195.878	1.6488	52.768	1.6488	51.8341
												1.6498	196.821	1.6498	53.131	1.6498	52.0664
												1.6508	197.766	1.6508	53.4952	1.6508	52.2992
												1.6518	198.712	1.6518	53.8602	1.6518	52.5325
												1.6528	199.659	1.6528	54.2265	1.6528	52.7662
												1.6538	200.607	1.6538	54.5941	1.6538	53.0005
												1.6548	201.557	1.6548	54.9629	1.6548	53.2352
												1.6558	202.508	1.6558	55.3331	1.6558	53.4705
												1.6568	203.46	1.6568	55.7045	1.6568	53.7062
												1.6578	204.413	1.6578	56.0772	1.6578	53.9425
												1.6588	205.367	1.6588	56.4512	1.6588	54.1793
												1.6598	206.323	1.6598	56.8265	1.6598	54.4165
												1.6608	207.28	1.6608	57.2031	1.6608	54.6543
												1.6618	208.238	1.6618	57.5809	1.6618	54.8926
												1.6628	209.197	1.6628	57.9601	1.6628	55.1313
												1.6638	210.158	1.6638	58.3405	1.6638	55.3706
												1.6648	211.12	1.6648	58.7222	1.6648	55.6104
												1.6658	212.083	1.6658	59.1052	1.6658	55.8507
												1.6668	213.047	1.6668	59.4895	1.6668	56.0915
												1.6678	214.013	1.6678	59.8751	1.6678	56.3328
												1.6688	214.98	1.6688	60.262	1.6688	56.5746
												1.6698	215.948	1.6698	60.6501	1.6698	56.8169
												1.6708	216.918	1.6708	61.0396	1.6708	57.0597
												1.6718	217.889	1.6718	61.4303	1.6718	57.303
												1.6728	218.861	1.6728	61.8223	1.6728	57.5468
												1.6738	219.835	1.6738	62.2156	1.6738	57.7911
												1.6748	220.81	1.6748	62.6102	1.6748	58.0359
												1.6758	221.786	1.6758	63.0061	1.6758	58.2812
												1.6768	222.764	1.6768	63.4033	1.6768	58.527
												1.6778	223.743	1.6778	63.8017	1.6778	58.7734
												1.6788	224.723	1.6788	64.2014	1.6788	59.0202
												1.6798	225.704	1.6798	64.6025	1.6798	59.2675
												1.6808	226.687	1.6808	65.0048	1.6808	59.5153
												1.6818	227.671	1.6818	65.4084	1.6818	59.7637
												1.6828	228.656	1.6828	65.8132	1.6828	60.0125
												1.6838	229.642	1.6838	66.2194	1.6838	60.2619
												1.6848	230.63	1.6848	66.6269	1.6848	60.5117
												1.6858	231.619	1.6858	67.0356	1.6858	60.7621
												1.6868	232.609	1.6868	67.4457	1.6868	61.0129
												1.6878	233.601	1.6878	67.857	1.6878	61.2643
												1.6888	234.594	1.6888	68.2696	1.6888	61.5161
												1.6898	235.588	1.6898	68.6835	1.6898	61.7685
												1.6908	236.583	1.6908	69.0986	1.6908	62.0214
												1.6918	237.58	1.6918	69.5151	1.6918	62.2747
												1.6928	238.577	1.6928	69.9329	1.6928	62.5286
												1.6938	239.577	1.6938	70.3519	1.6938	62.783
												1.6948	240.577	1.6948	70.7722	1.6948	63.0378
												1.6958	241.579	1.6958	71.1938	1.6958	63.2932
												1.6968	242.582	1.6968	71.6167	1.6968	63.5491
												1.6978	243.586	1.6978	72.0409	1.6978	63.8055
												1.6988	244.591	1.6988	72.4664	1.6988	64.0624
												1.6998	245.598	1.6998	72.8931	1.6998	64.3198
												1.7008	246.606	1.7008	73.3212	1.7008	64.5777
												1.7018	247.615	1.7018	73.7505	1.7018	64.8361
												1.7028	248.626	1.7028	74.1811	1.7028	65.095
												1.7038	249.638	1.7038	74.613	1.7038	65.3544
												1.7048	250.651	1.7048	75.0462	1.7048	65.6143
												1.7058	251.665	1.7058	75.4807	1.7058	65.8747
												1.7068	252.68	1.7068	75.9165	1.7068	66.1356
												1.7078	253.697	1.7078	76.3535	1.7078	66.397
												1.7088	254.715	1.7088	76.7919	1.7088	66.659
												1.7098	255.735	1.7098	77.2315	1.7098	66.9214
												1.7108	256.756	1.7108	77.6724	1.7108	67.1843
												1.7118	257.777	1.7118	78.1146	1.7118	67.4477
												1.7128	258.801	1.7128	78.5581	1.7128	67.7117
												1.7138	259.825	1.7138	79.0029	1.7138	67.9761
												1.7148	260.851	1.7148	79.4489	1.7148	68.2411
												1.7158	261.878	1.7158	79.8963	1.7158	68.5065
												1.7168	262.906	1.7168	80.3449	1.7168	68.7725
												1.7178	263.936	1.7178	80.7948	1.7178	69.0389
												1.7188	264.966	1.7188	81.246	1.7188	69.3059
												1.7198	265.999	1.7198	81.6985	1.7198	69.5733
												1.7208	267.032	1.7208	82.1523	1.7208	69.8413
												1.7218	268.066	1.7218	82.6074	1.7218	70.1097
												1.7228	269.102	1.7228	83.0637	1.7228	70.3787
												1.7238	270.139	1.7238	83.5214	1.7238	70.6482
												1.7248	271.178	1.7248	83.9803	1.7248	70.9181
												1.7258	272.218	1.7258	84.4405	1.7258	71.1886

## Sheet: SI Fig. 11
LSV											Tafel slope
NiFe-BTC//G-0.5h		NiFe-BTC//G-2h		NiFe-BTC//G-12h		NiFe-BTC//G-4h					NiFe-BTC//G-0.5h		NiFe-BTC//G-2h		NiFe-BTC//G-4h		NiFe-BTC//G-12h
Potential (V vs. RHE)	Current density mA cm-2	Potential (V vs. RHE)	Current density mA cm-2	Potential (V vs. RHE)	Current density mA cm-2	Potential (V vs. RHE)	Current density mA cm-2				Log | J | mA cm-2	Potential (V vs. RHE)	Log | J | mA cm-2	Potential (V vs. RHE)	Log | J | mA cm-2	Potential (V vs. RHE)	Log | J | mA cm-2	Potential (V vs. RHE)
--	--	--	--	--	--	--	--				0.75014	1.328	--	--	0.65706	1.337	--	--
--	--	--	--	--	--	--	--				0.75537	1.329	--	--	0.662	1.338	--	--
--	--	--	--	--	--	--	--				0.76055	1.33	--	--	0.66727	1.339	--	--
--	--	--	--	--	--	--	--				0.76595	1.331	--	--	0.67247	1.34	--	--
--	--	--	--	--	--	--	--				0.7713	1.332	--	--	0.67724	1.341	--	--
--	--	--	--	--	--	--	--				0.77628	1.333	--	--	0.68269	1.342	--	--
--	--	--	--	--	--	--	--				0.7815	1.334	--	--	0.68771	1.343	--	--
--	--	--	--	--	--	--	--				0.78666	1.335	--	--	0.69302	1.344	--	--
--	--	--	--	--	--	--	--				0.79203	1.336	--	--	0.69827	1.345	--	--
--	--	--	--	--	--	--	--				0.79734	1.337	--	--	0.70346	1.346	--	--
--	--	--	--	--	--	--	--				0.80259	1.338	--	--	0.70893	1.347	--	--
--	--	--	--	--	--	--	--				0.80777	1.339	--	--	0.71433	1.348	--	--
--	--	--	--	--	--	--	--				0.81316	1.34	--	--	0.71966	1.349	--	--
--	--	--	--	--	--	--	--				0.81822	1.341	--	--	0.72526	1.35	--	--
--	--	--	--	--	--	--	--				0.82348	1.342	--	--	0.73078	1.351	--	--
--	--	--	--	--	--	--	--				0.82919	1.343	--	--	0.73656	1.352	--	--
--	--	--	--	--	--	--	--				0.83433	1.344	--	--	0.74225	1.353	--	--
--	--	0.863	-12.8028	0.923	-1.48977	0.923	-12.504				0.8394	1.345	--	--	0.74788	1.354	--	--
--	--	0.864	-11.5763	0.924	-1.17849	0.924	-11.58				0.84441	1.346	--	--	0.75374	1.355	--	--
--	--	0.865	-10.4659	0.925	-0.8864	0.925	-10.772				0.84937	1.347	--	--	0.75952	1.356	--	--
0.933	-26.408	0.866	-9.50338	0.926	-0.64352	0.926	-10.076				0.85451	1.348	--	--	0.76492	1.357	--	--
0.934	-24.1238	0.867	-8.6649	0.927	-0.43903	0.927	-9.46				0.85935	1.349	--	--	0.77056	1.358	--	--
0.935	-22.0916	0.868	-7.92242	0.928	-0.26095	0.928	-8.912				0.86438	1.35	--	--	0.77641	1.359	--	--
0.936	-20.3274	0.869	-7.26394	0.929	-0.1045	0.929	-8.412				0.86935	1.351	--	--	0.78219	1.36	--	--
0.937	-18.7912	0.87	-6.68146	0.93	0.03274	0.93	-7.956				0.87449	1.352	--	--	0.78845	1.361	--	--
0.938	-17.431	0.871	-6.15898	0.931	0.15739	0.931	-7.54				0.87958	1.353	--	--	0.79435	1.362	--	--
0.939	-16.2268	0.872	-5.68291	0.932	0.26435	0.932	-7.156				0.88437	1.354	--	--	0.80044	1.363	--	--
0.94	-15.1426	0.873	-5.25283	0.933	0.35835	0.933	-6.808				0.88935	1.355	--	--	0.80672	1.364	--	--
0.941	-14.1744	0.874	-4.85795	0.934	0.44492	0.934	-6.484				0.89426	1.356	--	--	0.81265	1.365	--	--
0.942	-13.3062	0.875	-4.50067	0.935	0.52064	0.935	-6.18				0.89912	1.357	--	--	0.81902	1.366	--	--
0.943	-12.5139	0.876	-4.18139	0.936	0.58773	0.936	-5.9				0.90414	1.358	--	--	0.82504	1.367	--	--
0.944	-11.7897	0.877	-3.88451	0.937	0.65061	0.937	-5.6372				0.90911	1.359	--	--	0.83123	1.368	--	--
0.945	-11.1335	0.878	-3.61283	0.938	0.7063	0.938	-5.3904				0.91402	1.36	--	--	0.83759	1.369	--	--
0.946	-10.5333	0.879	-3.36395	0.939	0.75598	0.939	-5.1552				0.91887	1.361	--	--	0.84386	1.37	--	--
0.947	-9.98112	0.88	-3.13508	0.94	0.80366	0.94	-4.9376				0.92388	1.362	--	--	0.85028	1.371	--	--
0.948	-9.46492	0.881	-2.9226	0.941	0.84495	0.941	-4.7348				0.92883	1.363	--	--	0.85661	1.372	--	--
0.949	-8.98871	0.882	-2.72892	0.942	0.88383	0.942	-4.5436				0.93372	1.364	--	--	0.86308	1.373	--	--
0.95	-8.5485	0.883	-2.55044	0.943	0.91792	0.943	-4.366				0.93856	1.365	--	--	0.8697	1.374	--	--
0.951	-8.1403	0.884	-2.38396	0.944	0.9496	0.944	-4.1968				0.94335	1.366	--	--	0.87622	1.375	--	--
0.952	-7.76409	0.885	-2.22912	0.945	0.98009	0.945	-4.0364				0.94808	1.367	--	--	0.88287	1.376	--	--
0.953	-7.41189	0.886	-2.0844	0.946	1.00497	0.946	-3.8872				0.95296	1.368	--	--	0.88941	1.377	--	--
0.954	-7.07968	0.887	-1.94641	0.947	1.02826	0.947	-3.7444				0.95778	1.369	--	--	0.89586	1.378	--	--
0.955	-6.76748	0.888	-1.82225	0.948	1.05034	0.948	-3.6084				0.96274	1.37	--	--	0.90244	1.379	--	--
0.956	-6.47527	0.889	-1.71193	0.949	1.06602	0.949	-3.4828				0.96764	1.371	--	--	0.90913	1.38	--	--
0.957	-6.19347	0.89	-1.60725	0.95	1.08571	0.95	-3.3608				0.97249	1.372	--	--	0.91551	1.381	--	--
0.958	-5.93206	0.891	-1.50977	0.951	1.10259	0.951	-3.2452				0.97729	1.373	--	--	0.92221	1.382	--	--
0.959	-5.68985	0.892	-1.42093	0.952	1.11588	0.952	-3.1364				0.98203	1.374	--	--	0.92901	1.383	--	--
0.96	-5.45725	0.893	-1.33725	0.953	1.13036	0.953	-3.0308				0.98672	1.375	--	--	0.93571	1.384	--	--
0.961	-5.23664	0.894	-1.26078	0.954	1.14165	0.954	-2.9316				0.99154	1.376	--	--	0.94231	1.385	--	--
0.962	-5.03084	0.895	-1.1895	0.955	1.15013	0.955	-2.8392				0.99631	1.377	--	--	0.94919	1.386	--	--
0.963	-4.83223	0.896	-1.12062	0.956	1.15182	0.956	-2.7504				1.00085	1.378	--	--	0.95578	1.387	--	--
0.964	-4.64603	0.897	-1.05654	0.957	1.1583	0.957	-2.6644				1.00568	1.379	--	--	0.96265	1.388	--	--
0.965	-4.46902	0.898	-0.99686	0.958	1.16598	0.958	-2.5816				1.01047	1.38	--	--	0.96942	1.389	--	--
0.966	-4.29961	0.899	-0.94038	0.959	1.17047	0.959	-2.5044				1.01503	1.381	--	--	0.97607	1.39	--	--
0.967	-4.13941	0.9	-0.8875	0.96	1.17375	0.96	-2.4292				1.01955	1.382	--	--	0.98299	1.391	--	--
0.968	-3.9868	0.901	-0.83863	0.961	1.17784	0.961	-2.3572				1.02418	1.383	--	--	0.98963	1.392	--	--
0.969	-3.8406	0.902	-0.79615	0.962	1.17912	0.962	-2.29168				1.0286	1.384	--	--	0.99651	1.393	--	--
0.97	-3.70119	0.903	-0.75327	0.963	1.18121	0.963	-2.22488				1.03314	1.385	--	--	1.00329	1.394	--	--
0.971	-3.56759	0.904	-0.71079	0.964	1.18129	0.964	-2.1598				1.03779	1.386	--	--	1.00996	1.395	--	--
0.972	-3.43862	0.905	-0.67431	0.965	1.18058	0.965	-2.09968				1.04239	1.387	--	--	1.01687	1.396	--	--
0.973	-3.31343	0.906	-0.63783	0.966	1.18026	0.966	-2.03748				1.04695	1.388	--	--	1.02366	1.397	--	--
0.974	-3.19477	0.907	-0.60415	0.967	1.17954	0.967	-1.98056				1.05161	1.389	--	--	1.03052	1.398	--	--
0.975	-3.08508	0.908	-0.57447	0.968	1.17643	0.968	-1.92745				1.05606	1.39	--	--	1.03743	1.399	--	--
0.976	-2.97656	0.909	-0.5468	0.969	1.17491	0.969	-1.8757				1.06048	1.391	0.45184	1.275	1.04407	1.4	0.51732	1.372
0.977	-2.87295	0.91	-0.52512	0.97	1.1722	0.97	-1.82596				1.06515	1.392	0.46432	1.276	1.05077	1.401	0.5259	1.373
0.978	-2.77675	0.911	-0.50144	0.971	1.16788	0.971	-1.77824				1.06947	1.393	0.47703	1.277	1.05736	1.402	0.53432	1.374
0.979	-2.68254	0.912	-0.47616	0.972	1.16557	0.972	-1.732				1.07389	1.394	0.48993	1.278	1.06401	1.403	0.54307	1.375
0.98	-2.59154	0.913	-0.45368	0.973	1.16005	0.973	-1.6882				1.07857	1.395	0.50192	1.279	1.07056	1.404	0.55117	1.376
0.981	-2.50373	0.914	-0.432	0.974	1.15494	0.974	-1.64488				1.08304	1.396	0.51412	1.28	1.0773	1.405	0.55959	1.377
0.982	-2.42072	0.915	-0.41352	0.975	1.14902	0.975	-1.6038				1.08748	1.397	0.52598	1.281	1.08379	1.406	0.56785	1.378
0.983	-2.34132	0.916	-0.39385	0.976	1.1451	0.976	-1.5632				1.09186	1.398	0.53753	1.282	1.09047	1.407	0.57596	1.379
0.984	-2.26391	0.917	-0.37617	0.977	1.14039	0.977	-1.52272				1.09621	1.399	0.54927	1.283	1.09705	1.408	0.58393	1.38
0.985	-2.18851	0.918	-0.35929	0.978	1.13327	0.978	-1.4856				1.10065	1.4	0.56071	1.284	1.10353	1.409	0.59219	1.381
0.986	-2.1159	0.919	-0.34241	0.979	1.12736	0.979	-1.45				1.1049	1.401	0.57138	1.285	1.10992	1.41	0.6003	1.382
0.987	-2.0517	0.92	-0.32833	0.98	1.12104	0.98	-1.4132				1.10926	1.402	0.5827	1.286	1.11634	1.411	0.60826	1.383
0.988	-1.98949	0.921	-0.31665	0.981	1.11193	0.981	-1.3808				1.11356	1.403	0.59374	1.287	1.12281	1.412	0.61565	1.384
0.989	-1.92489	0.922	-0.30297	0.982	1.10521	0.982	-1.3468				1.11783	1.404	0.60537	1.288	1.12917	1.413	0.62334	1.385
0.99	-1.86228	0.923	-0.2897	0.983	1.0985	0.983	-1.3148				1.12205	1.405	0.61585	1.289	1.1357	1.414	0.63089	1.386
0.991	-1.80527	0.924	-0.27882	0.984	1.08818	0.984	-1.2836				1.12637	1.406	0.62691	1.29	1.14214	1.415	0.63871	1.387
0.992	-1.74667	0.925	-0.26874	0.985	1.07986	0.985	-1.2544				1.13051	1.407	0.63769	1.291	1.14836	1.416	0.646	1.388
0.993	-1.69086	0.926	-0.25906	0.986	1.07195	0.986	-1.2264				1.13474	1.408	0.64782	1.292	1.15473	1.417	0.65356	1.389
0.994	-1.63866	0.927	-0.25058	0.987	1.06363	0.987	-1.1992				1.13906	1.409	0.65849	1.293	1.16089	1.418	0.66098	1.39
0.995	-1.58645	0.928	-0.2429	0.988	1.05412	0.988	-1.1708				1.1432	1.41	0.6689	1.294	1.16708	1.419	0.66866	1.391
0.996	-1.53785	0.929	-0.23562	0.989	1.0454	0.989	-1.1436				1.14731	1.411	0.67906	1.295	1.1733	1.42	0.67584	1.392
0.997	-1.49164	0.93	-0.22634	0.99	1.03469	0.99	-1.1172				1.15139	1.412	0.68935	1.296	1.17944	1.421	0.68289	1.393
0.998	-1.44663	0.931	-0.21947	0.991	1.02437	0.991	-1.0924				1.15554	1.413	0.69905	1.297	1.18549	1.422	0.68984	1.394
0.999	-1.40323	0.932	-0.21259	0.992	1.01526	0.992	-1.068				1.15977	1.414	0.70922	1.298	1.19145	1.423	0.69703	1.395
1	-1.35942	0.933	-0.20691	0.993	1.00614	0.993	-1.044				1.16397	1.415	0.71915	1.299	1.19756	1.424	0.7041	1.396
1.001	-1.31882	0.934	-0.20203	0.994	0.99462	0.994	-1.0216				1.16812	1.416	0.72887	1.3	1.20358	1.425	0.71105	1.397
1.002	-1.27861	0.935	-0.19675	0.995	0.98351	0.995	-0.9976				1.17236	1.417	0.73837	1.301	1.20941	1.426	0.71823	1.398
1.003	-1.23921	0.936	-0.19067	0.996	0.97559	0.996	-0.976				1.17643	1.418	0.74767	1.302	1.21527	1.427	0.72497	1.399
1.004	-1.203	0.937	-0.18699	0.997	0.96288	0.997	-0.956				1.18047	1.419	0.75677	1.303	1.22115	1.428	0.73192	1.4
1.005	-1.1664	0.938	-0.18292	0.998	0.95136	0.998	-0.934				1.18447	1.42	0.76599	1.304	1.22717	1.429	0.73876	1.401
1.006	-1.13219	0.939	-0.17884	0.999	0.94145	0.999	-0.912				1.18854	1.421	0.77472	1.305	1.233	1.43	0.74581	1.402
1.007	-1.09918	0.94	-0.17636	1	0.92913	1	-0.8936				1.19258	1.422	0.78356	1.306	1.23875	1.431	0.75244	1.403
1.008	-1.06498	0.941	-0.17308	1.001	0.91722	1.001	-0.8724				1.19658	1.423	0.79251	1.307	1.24443	1.432	0.75898	1.404
1.009	-1.03317	0.942	-0.1694	1.002	0.9073	1.002	-0.852				1.20066	1.424	0.801	1.308	1.25013	1.433	0.76541	1.405
1.01	-1.00537	0.943	-0.16692	1.003	0.89498	1.003	-0.8328				1.20469	1.425	0.8096	1.309	1.25575	1.434	0.77204	1.406
1.011	-0.97476	0.944	-0.16364	1.004	0.88227	1.004	-0.814				1.20859	1.426	0.81804	1.31	1.26131	1.435	0.77858	1.407
1.012	-0.94496	0.945	-0.16277	1.005	0.87035	1.005	-0.796				1.21244	1.427	0.82605	1.311	1.2667	1.436	0.78473	1.408
1.013	-0.91235	0.946	-0.15909	1.006	0.86004	1.006	-0.7784				1.21648	1.428	0.83417	1.312	1.27221	1.437	0.79136	1.409
1.014	-0.88454	0.947	-0.15821	1.007	0.84692	1.007	-0.7612				1.22047	1.429	0.84215	1.313	1.27775	1.438	0.79761	1.41
1.015	-0.85914	0.948	-0.15733	1.008	0.83621	1.008	-0.7444				1.22443	1.43	0.85022	1.314	1.28321	1.439	0.80405	1.411
1.016	-0.83493	0.949	-0.15405	1.009	0.82389	1.009	-0.7272				1.22846	1.431	0.85791	1.315	1.28852	1.44	0.81039	1.412
1.017	-0.81233	0.95	-0.15397	1.01	0.80997	1.01	-0.712				1.23235	1.432	0.8657	1.316	1.29394	1.441	0.81664	1.413
1.018	-0.78812	0.951	-0.15349	1.011	0.79646	1.011	-0.6952				1.23631	1.433	0.87312	1.317	1.29929	1.442	0.8228	1.414
1.019	-0.76392	0.952	-0.15142	1.012	0.78454	1.012	-0.6784				1.24033	1.434	0.88041	1.318	1.30466	1.443	0.82913	1.415
1.02	-0.74331	0.953	-0.15334	1.013	0.77183	1.013	-0.6648				1.24431	1.435	0.88781	1.319	1.30997	1.444	0.83512	1.416
1.021	-0.72271	0.954	-0.15086	1.014	0.75871	1.014	-0.6488				1.24835	1.436	0.89509	1.32	1.31513	1.445	0.84153	1.417
1.022	-0.7017	0.955	-0.14918	1.015	0.7456	1.015	-0.632				1.25236	1.437	0.90224	1.321	1.32031	1.446	0.8476	1.418
1.023	-0.68509	0.956	-0.1499	1.016	0.73208	1.016	-0.618				1.25633	1.438	0.90928	1.322	1.32543	1.447	0.85358	1.419
1.024	-0.66489	0.957	-0.15022	1.017	0.71937	1.017	-0.602				1.26026	1.439	0.91663	1.323	1.33058	1.448	0.85973	1.42
1.025	-0.64468	0.958	-0.15094	1.018	0.70545	1.018	-0.5884				1.26426	1.44	0.92324	1.324	1.33558	1.449	0.86578	1.421
1.026	-0.62848	0.959	-0.15006	1.019	0.69233	1.019	-0.5744				1.26821	1.441	0.93015	1.325	1.34068	1.45	0.87176	1.422
1.027	-0.61027	0.96	-0.15039	1.02	0.68122	1.02	-0.5596				1.27214	1.442	0.93696	1.326	1.34565	1.451	0.87788	1.423
1.028	-0.59327	0.961	-0.15111	1.021	0.6673	1.021	-0.546				1.27611	1.443	0.94346	1.327	1.35071	1.452	0.88392	1.424
1.029	-0.57826	0.962	-0.15143	1.022	0.65459	1.022	-0.5312				1.28015	1.444	0.94987	1.328	1.35564	1.453	0.8901	1.425
1.03	-0.56085	0.963	-0.15295	1.023	0.63987	1.023	-0.5188				1.28414	1.445	0.95637	1.329	1.36052	1.454	0.89619	1.426
1.031	-0.54465	0.964	-0.15287	1.024	0.62676	1.024	-0.5068				1.2881	1.446	0.96259	1.33	1.36549	1.455	0.90242	1.427
1.032	-0.52964	0.965	-0.15319	1.025	0.61524	1.025	-0.4912				1.29212	1.447	0.9691	1.331	1.37033	1.456	0.90877	1.428
1.033	-0.51664	0.966	-0.15511	1.026	0.60213	1.026	-0.4788				1.29609	1.448	0.97514	1.332	1.37519	1.457	0.9146	1.429
1.034	-0.50323	0.967	-0.15624	1.027	0.58821	1.027	-0.466				1.30012	1.449	0.98128	1.333	1.37992	1.458	0.92078	1.43
1.035	-0.49103	0.968	-0.15496	1.028	0.57669	1.028	-0.4544				1.3042	1.45	0.98716	1.334	1.3846	1.459	0.92687	1.431
1.036	-0.47882	0.969	-0.15608	1.029	0.56278	1.029	-0.4456				1.30823	1.451	0.99313	1.335	1.38938	1.46	0.93308	1.432
1.037	-0.46381	0.97	-0.1556	1.03	0.54966	1.03	-0.4356				1.31232	1.452	0.9992	1.336	1.39396	1.461	0.939	1.433
1.038	-0.45241	0.971	-0.15672	1.031	0.53535	1.031	-0.4244				1.31645	1.453	1.00501	1.337	1.39856	1.462	0.94524	1.434
1.039	-0.4414	0.972	-0.15984	1.032	0.52063	1.032	-0.414				1.32054	1.454	1.01075	1.338	1.40319	1.463	0.95139	1.435
1.04	-0.4272	0.973	-0.16056	1.033	0.50832	1.033	-0.402				1.32452	1.455	1.01674	1.339	1.40783	1.464	0.95745	1.436
1.041	-0.41579	0.974	-0.16049	1.034	0.494	1.034	-0.39				1.32861	1.456	1.02232	1.34	1.41243	1.465	0.96362	1.437
1.042	-0.40679	0.975	-0.16161	1.035	0.47969	1.035	-0.3784				1.33268	1.457	1.02816	1.341	1.41697	1.466	0.96951	1.438
1.043	-0.39618	0.976	-0.16313	1.036	0.46777	1.036	-0.3656				1.3367	1.458	1.03376	1.342	1.42154	1.467	0.9757	1.439
1.044	-0.38518	0.977	-0.16585	1.037	0.45385	1.037	-0.3556				1.34069	1.459	1.03945	1.343	1.42599	1.468	0.9818	1.44
1.045	-0.37697	0.978	-0.16817	1.038	0.43874	1.038	-0.3456				1.34471	1.46	1.04506	1.344	1.4304	1.469	0.98816	1.441
1.046	-0.36476	0.979	-0.17129	1.039	0.42442	1.039	-0.3348				1.34878	1.461	1.05076	1.345	1.43476	1.47	0.99427	1.442
1.047	-0.35656	0.98	-0.17201	1.04	0.41051	1.04	-0.324				1.35289	1.462	1.05639	1.346	1.43914	1.471	1.00046	1.443
1.048	-0.35235	0.981	-0.17274	1.041	0.39819	1.041	-0.312				1.35696	1.463	1.06194	1.347	1.44342	1.472	1.00673	1.444
1.049	-0.34415	0.982	-0.17546	1.042	0.38548	1.042	-0.302				1.36107	1.464	1.06742	1.348	1.44772	1.473	1.01292	1.445
1.05	-0.33194	0.983	-0.17658	1.043	0.37196	1.043	-0.2912				1.36514	1.465	1.07298	1.349	1.45197	1.474	1.01918	1.446
1.051	-0.32374	0.984	-0.1777	1.044	0.35765	1.044	-0.2804				1.36925	1.466	1.07832	1.35	1.45618	1.475	1.02569	1.447
1.052	-0.31553	0.985	-0.18162	1.045	0.34293	1.045	-0.2712				1.37339	1.467	1.08374	1.351	1.46042	1.476	1.03193	1.448
1.053	-0.30732	0.986	-0.18314	1.046	0.32901	1.046	-0.2596				1.37749	1.468	1.08938	1.352	1.46455	1.477	1.03825	1.449
1.054	-0.29912	0.987	-0.18506	1.047	0.3167	1.047	-0.2488				1.38162	1.469	1.09481	1.353	1.46876	1.478	1.04447	1.45
1.055	-0.29491	0.988	-0.18658	1.048	0.30078	1.048	-0.24				1.38565	1.47	1.10031	1.354	1.47293	1.479	1.05061	1.451
1.056	-0.28671	0.989	-0.18771	1.049	0.28807	1.049	-0.2296				1.38971	1.471	1.10574	1.355	1.47701	1.48	1.05682	1.452
1.057	-0.2745	0.99	-0.19123	1.05	0.27335	1.05	-0.22				1.3938	1.472	1.11123	1.356	1.4811	1.481	1.06308	1.453
1.058	-0.2703	0.991	-0.19475	1.051	0.25864	1.051	-0.2108				1.39785	1.473	1.11679	1.357	1.48515	1.482	1.06926	1.454
1.059	-0.26209	0.992	-0.19627	1.052	0.24592	1.052	-0.2004				1.40194	1.474	1.12228	1.358	1.48917	1.483	1.07536	1.455
1.06	-0.25789	0.993	-0.19859	1.053	0.23281	1.053	-0.1908				1.40605	1.475	1.12784	1.359	1.49304	1.484	1.08165	1.456
1.061	-0.25368	0.994	-0.20011	1.054	0.21889	1.054	-0.1808				1.41006	1.476	1.13319	1.36	1.49698	1.485	1.08786	1.457
1.062	-0.24547	0.995	-0.20163	1.055	0.20617	1.055	-0.172				1.4141	1.477	1.13873	1.361	1.50095	1.486	1.09397	1.458
1.063	-0.24127	0.996	-0.20396	1.056	0.19186	1.056	-0.1628				1.41817	1.478	1.1442	1.362	1.50482	1.487	1.10015	1.459
1.064	-0.23306	0.997	-0.20668	1.057	0.17834	1.057	-0.1532				1.42227	1.479	1.14973	1.363	1.50866	1.488	1.10623	1.46
1.065	-0.22886	0.998	-0.2098	1.058	0.16403	1.058	-0.1444				1.42632	1.48	1.15543	1.364	1.51263	1.489	1.1121	1.461
1.066	-0.22465	0.999	-0.21212	1.059	0.15091	1.059	-0.1348				1.43034	1.481	1.16105	1.365	1.51651	1.49	1.11828	1.462
1.067	-0.21645	1	-0.21404	1.06	0.1382	1.06	-0.1248				1.43433	1.482	1.16649	1.366	1.5204	1.491	1.12438	1.463
1.068	-0.21224	1.001	-0.21636	1.061	0.12228	1.061	-0.1168				1.43834	1.483	1.17209	1.367	1.52416	1.492	1.13052	1.464
1.069	-0.20803	1.002	-0.21828	1.062	0.10837	1.062	-0.1072				1.44231	1.484	1.17762	1.368	1.52789	1.493	1.13658	1.465
1.07	-0.20383	1.003	-0.22141	1.063	0.09685	1.063	-0.0972				1.44619	1.485	1.18319	1.369	1.53168	1.494	1.14255	1.466
1.071	-0.19962	1.004	-0.22493	1.064	0.08093	1.064	-0.0904				1.45021	1.486	1.1887	1.37	1.5354	1.495	1.14845	1.467
1.072	-0.19542	1.005	-0.22685	1.065	0.06822	1.065	-0.0804				1.45408	1.487	1.19425	1.371	1.53908	1.496	1.15438	1.468
1.073	-0.18721	1.006	-0.22877	1.066	0.0543	1.066	-0.0708				1.45785	1.488	1.19972	1.372	1.54278	1.497	1.16024	1.469
1.074	-0.18701	1.007	-0.23029	1.067	0.04199	1.067	-0.0628				1.46183	1.489	1.20524	1.373	1.54644	1.498	1.16613	1.47
1.075	-0.1828	1.008	-0.23301	1.068	0.02887	1.068	-0.0544				1.46578	1.49	1.21079	1.374	1.55008	1.499	1.17172	1.471
1.076	-0.1786	1.009	-0.23573	1.069	0.01416	1.069	-0.0464				1.46969	1.491	1.21638	1.375	1.55383	1.5	1.17746	1.472
1.077	-0.17039	1.01	-0.23726	1.07	0.00144	1.07	-0.038				1.47356	1.492	1.2219	1.376	1.55741	1.501	1.18324	1.473
1.078	-0.16618	1.011	-0.24038	1.071	-0.01167	1.071	-0.0292				1.4774	1.493	1.22745	1.377	1.56096	1.502	1.18895	1.474
1.079	-0.16198	1.012	-0.2423	1.072	-0.02439	1.072	-0.0212				1.48178	1.494	1.23294	1.378	1.56448	1.503	1.19458	1.475
1.08	-0.15777	1.013	-0.24342	1.073	-0.03711	1.073	-0.0128				1.48554	1.495	1.23865	1.379	1.56797	1.504	1.20025	1.476
1.081	-0.15357	1.014	-0.24694	1.074	-0.05142	1.074	-0.0052				1.48928	1.496	1.24409	1.38	1.57143	1.505	1.20574	1.477
1.082	-0.14936	1.015	-0.25006	1.075	-0.06494	1.075	0.0028				1.49298	1.497	1.24967	1.381	1.57486	1.506	1.21148	1.478
1.083	-0.14516	1.016	-0.25198	1.076	-0.07845	1.076	0.0128				1.49666	1.498	1.25507	1.382	1.57836	1.507	1.21704	1.479
1.084	-0.14495	1.017	-0.2559	1.077	-0.09317	1.077	0.02				1.50085	1.499	1.2606	1.383	1.58184	1.508	1.22243	1.48
1.085	-0.14074	1.018	-0.25663	1.078	-0.10508	1.078	0.03				1.50445	1.5	1.26606	1.384	1.58501	1.509	1.22795	1.481
1.086	-0.13654	1.019	-0.25815	1.079	-0.1166	1.079	0.0388				1.50803	1.501	1.27145	1.385	1.58861	1.51	1.23331	1.482
1.087	-0.13233	1.02	-0.26207	1.08	-0.13091	1.08	0.0464				1.51211	1.502	1.27686	1.386	1.59218	1.511	1.2386	1.483
1.088	-0.12813	1.021	-0.26359	1.081	-0.14123	1.081	0.0548				1.51562	1.503	1.28221	1.387	1.59528	1.512	1.24402	1.484
1.089	-0.12392	1.022	-0.26551	1.082	-0.15195	1.082	0.062				1.51964	1.504	1.28759	1.388	1.59879	1.513	1.24928	1.485
1.09	-0.11972	1.023	-0.26863	1.083	-0.16546	1.083	0.0692				1.52309	1.505	1.2929	1.389	1.60228	1.514	1.25457	1.486
1.091	-0.11551	1.024	-0.27055	1.084	-0.17738	1.084	0.0784				1.52703	1.506	1.29814	1.39	1.60531	1.515	1.2597	1.487
1.092	-0.11131	1.025	-0.27448	1.085	-0.18809	1.085	0.0872				1.53043	1.507	1.30341	1.391	1.60831	1.516	1.26497	1.488
1.093	-0.1111	1.026	-0.2764	1.086	-0.20041	1.086	0.0952				1.53431	1.508	1.30879	1.392	1.61172	1.517	1.27007	1.489
1.094	-0.10689	1.027	-0.27872	1.087	-0.21352	1.087	0.1032				1.53815	1.509	1.31401	1.393	1.61511	1.518	1.27521	1.49
1.095	-0.10269	1.028	-0.28144	1.088	-0.22824	1.088	0.1116				1.54146	1.51	1.31926	1.394	1.61805	1.519	1.28038	1.491
1.096	-0.09848	1.029	-0.28376	1.089	-0.23816	1.089	0.1192				1.54524	1.511	1.32444	1.395	1.62138	1.52	1.2854	1.492
1.097	-0.09428	1.03	-0.28848	1.09	-0.25367	1.09	0.1252				1.54899	1.512	1.32949	1.396	1.62469	1.521	1.29045	1.493
1.098	-0.09407	1.031	-0.2908	1.091	-0.26559	1.091	0.1356				1.55271	1.513	1.33455	1.397	1.62798	1.522	1.29544	1.494
1.099	-0.08987	1.032	-0.29273	1.092	-0.2775	1.092	0.1436				1.55591	1.514	1.33964	1.398	1.63083	1.523	1.30038	1.495
1.1	-0.08966	1.033	-0.29705	1.093	-0.28982	1.093	0.1516				1.55957	1.515	1.34458	1.399	1.63407	1.524	1.30518	1.496
1.101	-0.08545	1.034	-0.29777	1.094	-0.30133	1.094	0.1608				1.56319	1.516	1.34963	1.4	1.63729	1.525	1.31009	1.497
1.102	-0.07725	1.035	-0.30009	1.095	-0.31285	1.095	0.1688				1.56679	1.517	1.35447	1.401	1.64048	1.526	1.31478	1.498
1.103	-0.07704	1.036	-0.30401	1.096	-0.32676	1.096	0.1748				1.57036	1.518	1.3594	1.402	1.64365	1.527	1.31958	1.499
1.104	-0.07284	1.037	-0.30593	1.097	-0.33828	1.097	0.1832				1.5739	1.519	1.36428	1.403	1.6464	1.528	1.32433	1.5
1.105	-0.06863	1.038	-0.30825	1.098	-0.3494	1.098	0.192				1.57741	1.52	1.36918	1.404	1.64953	1.529	1.32904	1.501
1.106	-0.06443	1.039	-0.31097	1.099	-0.36091	1.099	0.1992				1.58089	1.521	1.3741	1.405	1.65263	1.53	1.33369	1.502
1.107	-0.06022	1.04	-0.3129	1.1	-0.37243	1.1	0.2076				1.58434	1.522	1.37889	1.406	1.65571	1.531	1.33837	1.503
1.108	-0.05602	1.041	-0.31522	1.101	-0.38514	1.101	0.2136				1.58777	1.523	1.38363	1.407	1.65877	1.532	1.34308	1.504
1.109	-0.05581	1.042	-0.31874	1.102	-0.39666	1.102	0.2212				1.59117	1.524	1.38832	1.408	1.66219	1.533	1.34774	1.505
1.11	-0.0516	1.043	-0.32226	1.103	-0.40937	1.103	0.2284				1.59454	1.525	1.39302	1.409	1.66483	1.534	1.35235	1.506
1.111	-0.0474	1.044	-0.32338	1.104	-0.42009	1.104	0.2368				1.59789	1.526	1.39768	1.41	1.66745	1.535	1.35684	1.507
1.112	-0.04319	1.045	-0.3253	1.105	-0.4304	1.105	0.2468				1.60121	1.527	1.40229	1.411	1.67043	1.536	1.36127	1.508
1.113	-0.04299	1.046	-0.32802	1.106	-0.44352	1.106	0.2536				1.60451	1.528	1.40685	1.412	1.67413	1.537	1.36574	1.509
1.114	-0.03478	1.047	-0.32875	1.107	-0.45384	1.107	0.262				1.60778	1.529	1.41136	1.413	1.67706	1.538	1.37017	1.51
1.115	-0.03058	1.048	-0.33107	1.108	-0.46535	1.108	0.2704				1.61146	1.53	1.41582	1.414	1.67997	1.539	1.37455	1.511
1.116	-0.02637	1.049	-0.33459	1.109	-0.47807	1.109	0.2772				1.61468	1.531	1.42024	1.415	1.68287	1.54	1.37888	1.512
1.117	-0.02216	1.05	-0.33531	1.11	-0.48838	1.11	0.2848				1.61787	1.532	1.42475	1.416	1.68574	1.541	1.38318	1.513
1.118	-0.01796	1.051	-0.33763	1.111	-0.4991	1.111	0.2936				1.62146	1.533	1.42914	1.417	1.6886	1.542	1.38743	1.514
1.119	-0.01775	1.052	-0.34195	1.112	-0.51101	1.112	0.2996				1.62461	1.534	1.43356	1.418	1.69108	1.543	1.39185	1.515
1.12	-0.01355	1.053	-0.34347	1.113	-0.52133	1.113	0.308				1.62773	1.535	1.43787	1.419	1.69425	1.544	1.39623	1.516
1.121	-0.00534	1.054	-0.3462	1.114	-0.53204	1.114	0.316				1.63083	1.536	1.44207	1.42	1.69705	1.545	1.40042	1.517
1.122	-0.00514	1.055	-0.34852	1.115	-0.54436	1.115	0.3212				1.63432	1.537	1.44635	1.421	1.69949	1.546	1.40471	1.518
1.123	0.00307	1.056	-0.35244	1.116	-0.55468	1.116	0.3296				1.63737	1.538	1.45048	1.422	1.70226	1.547	1.40903	1.519
1.124	0.00327	1.057	-0.35276	1.117	-0.56539	1.117	0.3388				1.64081	1.539	1.45468	1.423	1.70501	1.548	1.41317	1.52
1.125	0.00748	1.058	-0.35428	1.118	-0.57491	1.118	0.3472				1.64382	1.54	1.45878	1.424	1.70774	1.549	1.4172	1.521
1.126	0.01169	1.059	-0.3586	1.119	-0.58482	1.119	0.3548				1.6472	1.541	1.46291	1.425	1.71046	1.55	1.42114	1.522
1.127	0.01589	1.06	-0.35972	1.12	-0.59594	1.12	0.3624				1.65016	1.542	1.467	1.426	1.71349	1.551	1.42516	1.523
1.128	0.0241	1.061	-0.36165	1.121	-0.60425	1.121	0.37				1.6535	1.543	1.47104	1.427	1.71617	1.552	1.42909	1.524
1.129	0.0283	1.062	-0.36397	1.122	-0.61537	1.122	0.3776				1.65642	1.544	1.47511	1.428	1.71883	1.553	1.43304	1.525
1.13	0.03251	1.063	-0.36469	1.123	-0.62248	1.123	0.3856				1.65971	1.545	1.47914	1.429	1.72148	1.554	1.43715	1.526
1.131	0.04071	1.064	-0.36701	1.124	-0.6328	1.124	0.3944				1.66259	1.546	1.48308	1.43	1.72411	1.555	1.44122	1.527
1.132	0.04492	1.065	-0.37093	1.125	-0.64472	1.125	0.4008				1.66583	1.547	1.48698	1.431	1.72673	1.556	1.44463	1.528
1.133	0.04913	1.066	-0.37125	1.126	-0.65383	1.126	0.4092				1.66904	1.548	1.49085	1.432	1.72933	1.557	1.44864	1.529
1.134	0.05333	1.067	-0.37277	1.127	-0.66295	1.127	0.4184				1.67186	1.549	1.49468	1.433	1.73191	1.558	1.4526	1.53
1.135	0.05754	1.068	-0.37629	1.128	-0.67166	1.128	0.426				1.67503	1.55	1.49854	1.434	1.73448	1.559	1.45592	1.531
1.136	0.06174	1.069	-0.37782	1.129	-0.68078	1.129	0.4348				1.67818	1.551	1.50236	1.435	1.73735	1.56	1.45982	1.532
1.137	0.06995	1.07	-0.37854	1.13	-0.69109	1.13	0.4424				1.68131	1.552	1.50609	1.436	1.73989	1.561	1.46369	1.533
1.138	0.07415	1.071	-0.38046	1.131	-0.70021	1.131	0.4504				1.68405	1.553	1.5099	1.437	1.74241	1.562	1.46752	1.534
1.139	0.07836	1.072	-0.38318	1.132	-0.70732	1.132	0.4592				1.68713	1.554	1.51368	1.438	1.74492	1.563	1.47131	1.535
1.14	0.09056	1.073	-0.3847	1.133	-0.71644	1.133	0.466				1.6902	1.555	1.51742	1.439	1.74741	1.564	1.4745	1.536
1.141	0.09477	1.074	-0.38622	1.134	-0.72596	1.134	0.4748				1.69324	1.556	1.52113	1.44	1.74989	1.565	1.47823	1.537
1.142	0.10298	1.075	-0.38814	1.135	-0.73387	1.135	0.4824				1.69625	1.557	1.52471	1.441	1.75236	1.566	1.48194	1.538
1.143	0.10718	1.076	-0.38927	1.136	-0.74259	1.136	0.4908				1.69925	1.558	1.5283	1.442	1.75511	1.567	1.48561	1.539
1.144	0.11139	1.077	-0.38999	1.137	-0.7501	1.137	0.4996				1.70223	1.559	1.53187	1.443	1.75755	1.568	1.48925	1.54
1.145	0.11959	1.078	-0.39351	1.138	-0.76002	1.138	0.506				1.70484	1.56	1.53536	1.444	1.75997	1.569	1.49287	1.541
1.146	0.1278	1.079	-0.39463	1.139	-0.76833	1.139	0.5144				1.70778	1.561	1.53887	1.445	1.76238	1.57	1.4959	1.542
1.147	0.136	1.08	-0.39655	1.14	-0.77545	1.14	0.5236				1.7107	1.562	1.54236	1.446	1.76477	1.571	1.49945	1.543
1.148	0.14421	1.081	-0.40007	1.141	-0.78536	1.141	0.5288				1.7136	1.563	1.54606	1.447	1.76716	1.572	1.50298	1.544
1.149	0.15242	1.082	-0.40199	1.142	-0.79168	1.142	0.5396				1.71649	1.564	1.54943	1.448	1.76953	1.573	1.50648	1.545
1.15	0.15662	1.083	-0.40352	1.143	-0.7992	1.143	0.5484				1.71935	1.565	1.55279	1.449	1.77188	1.574	1.50996	1.546
1.151	0.16083	1.084	-0.40344	1.144	-0.80791	1.144	0.5556				1.72219	1.566	1.55611	1.45	1.77452	1.575	1.5134	1.547
1.152	0.16903	1.085	-0.40576	1.145	-0.81503	1.145	0.5652				1.72502	1.567	1.55989	1.451	1.77714	1.576	1.51682	1.548
1.153	0.17724	1.086	-0.40688	1.146	-0.82174	1.146	0.5732				1.72782	1.568	1.56316	1.452	1.77945	1.577	1.52021	1.549
1.154	0.18544	1.087	-0.4088	1.147	-0.83046	1.147	0.582				1.73061	1.569	1.56641	1.453	1.78176	1.578	1.52357	1.55
1.155	0.19365	1.088	-0.40912	1.148	-0.83797	1.148	0.5908				1.73338	1.57	1.56963	1.454	1.78405	1.579	1.52691	1.551
1.156	0.19785	1.089	-0.40984	1.149	-0.84429	1.149	0.5992				1.73613	1.571	1.5733	1.455	1.78633	1.58	1.53023	1.552
1.157	0.21006	1.09	-0.41137	1.15	-0.851	1.15	0.608				1.73887	1.572	1.57647	1.456	1.78888	1.581	1.53352	1.553
1.158	0.21827	1.091	-0.41209	1.151	-0.85932	1.151	0.6164				1.7419	1.573	1.57962	1.457	1.79113	1.582	1.53678	1.554
1.159	0.22647	1.092	-0.41441	1.152	-0.86684	1.152	0.6248				1.7446	1.574	1.58274	1.458	1.79337	1.583	1.54002	1.555
1.16	0.23468	1.093	-0.41473	1.153	-0.87155	1.153	0.6336				1.74729	1.575	1.58585	1.459	1.7956	1.584	1.54323	1.556
1.161	0.23888	1.094	-0.41705	1.154	-0.88027	1.154	0.6416				1.74995	1.576	1.58938	1.46	1.7981	1.585	1.54643	1.557
1.162	0.24709	1.095	-0.41857	1.155	-0.88618	1.155	0.6508				1.7526	1.577	1.59244	1.461	1.8003	1.586	1.54959	1.558
1.163	0.25929	1.096	-0.41849	1.156	-0.8917	1.156	0.6608				1.75554	1.578	1.59547	1.462	1.8025	1.587	1.55274	1.559
1.164	0.2635	1.097	-0.41961	1.157	-0.89801	1.157	0.6688				1.75816	1.579	1.59849	1.463	1.80496	1.588	1.55586	1.56
1.165	0.27571	1.098	-0.41874	1.158	-0.90353	1.158	0.6784				1.76076	1.58	1.60148	1.464	1.8074	1.589	1.55896	1.561
1.166	0.28391	1.099	-0.41946	1.159	-0.90904	1.159	0.6872				1.76335	1.581	1.60489	1.465	1.80956	1.59	1.56204	1.562
1.167	0.29212	1.1	-0.42178	1.16	-0.91536	1.16	0.6968				1.76622	1.582	1.60784	1.466	1.81171	1.591	1.5651	1.563
1.168	0.30432	1.101	-0.4213	1.161	-0.92048	1.161	0.7072				1.76877	1.583	1.61077	1.467	1.81411	1.592	1.56814	1.564
1.169	0.31653	1.102	-0.42162	1.162	-0.92599	1.162	0.7164				1.77131	1.584	1.61368	1.468	1.81651	1.593	1.57115	1.565
1.17	0.32473	1.103	-0.42194	1.163	-0.93311	1.163	0.7248				1.77412	1.585	1.61657	1.469	1.81889	1.594	1.57414	1.566
1.171	0.33294	1.104	-0.42306	1.164	-0.93542	1.164	0.7352				1.77663	1.586	1.61945	1.47	1.82099	1.595	1.57712	1.567
1.172	0.34514	1.105	-0.42499	1.165	-0.94174	1.165	0.7432				1.77912	1.587	1.6223	1.471	1.82308	1.596	1.58007	1.568
1.173	0.35335	1.106	-0.42571	1.166	-0.94805	1.166	0.7524				1.78189	1.588	1.62555	1.472	1.82543	1.597	1.583	1.569
1.174	0.36556	1.107	-0.42643	1.167	-0.95037	1.167	0.7612				1.78435	1.589	1.62836	1.473	1.8275	1.598	1.58592	1.57
1.175	0.37376	1.108	-0.42715	1.168	-0.95669	1.168	0.7712				1.78709	1.59	1.63116	1.474	1.82956	1.599	1.58881	1.571
1.176	0.38597	1.109	-0.42627	1.169	-0.959	1.169	0.7812				1.78952	1.591	1.63393	1.475	1.83161	1.6	1.59169	1.572
1.177	0.39417	1.11	-0.42699	1.17	-0.96532	1.17	0.7904				1.79194	1.592	1.63669	1.476	1.83366	1.601	1.59454	1.573
1.178	0.40238	1.111	-0.42611	1.171	-0.96763	1.171	0.8016				1.79463	1.593	1.63984	1.477	1.83594	1.602	1.59738	1.574
1.179	0.41458	1.112	-0.42564	1.172	-0.96995	1.172	0.812				1.79702	1.594	1.64256	1.478	1.83797	1.603	1.6002	1.575
1.18	0.42679	1.113	-0.42516	1.173	-0.97626	1.173	0.8196				1.79967	1.595	1.64527	1.479	1.83998	1.604	1.603	1.576
1.181	0.439	1.114	-0.42428	1.174	-0.97858	1.174	0.8312				1.80204	1.596	1.64835	1.48	1.84223	1.605	1.60621	1.577
1.182	0.4512	1.115	-0.423	1.175	-0.98089	1.175	0.8412				1.80466	1.597	1.65102	1.481	1.84423	1.606	1.60897	1.578
1.183	0.46341	1.116	-0.42332	1.176	-0.98721	1.176	0.8504				1.807	1.598	1.65367	1.482	1.84621	1.607	1.61172	1.579
1.184	0.47561	1.117	-0.42284	1.177	-0.98953	1.177	0.8612				1.80959	1.599	1.65631	1.483	1.84844	1.608	1.61445	1.58
1.185	0.49182	1.118	-0.42156	1.178	-0.99184	1.178	0.8712				1.8119	1.6	1.65931	1.484	1.8504	1.609	1.61716	1.581
1.186	0.50002	1.119	-0.42228	1.179	-0.99416	1.179	0.8812				1.81447	1.601	1.66192	1.485	1.8526	1.61	1.61985	1.582
1.187	0.51223	1.12	-0.42141	1.18	-0.99647	1.18	0.8912				1.81676	1.602	1.6645	1.486	1.85455	1.611	1.62253	1.583
1.188	0.52843	1.121	-0.41893	1.181	-0.99879	1.181	0.9024				1.81929	1.603	1.66745	1.487	1.85649	1.612	1.62519	1.584
1.189	0.54064	1.122	-0.41725	1.182	-1.0011	1.182	0.9132				1.82181	1.604	1.67001	1.488	1.85866	1.613	1.62783	1.585
1.19	0.55285	1.123	-0.41597	1.183	-1.00342	1.183	0.9244				1.82406	1.605	1.67255	1.489	1.86058	1.614	1.63087	1.586
1.191	0.56905	1.124	-0.41629	1.184	-1.00573	1.184	0.936				1.82656	1.606	1.67507	1.49	1.86273	1.615	1.63348	1.587
1.192	0.58526	1.125	-0.41421	1.185	-1.00805	1.185	0.9472				1.82904	1.607	1.67759	1.491	1.86463	1.616	1.63607	1.588
1.193	0.59746	1.126	-0.41333	1.186	-1.01037	1.186	0.9576				1.83125	1.608	1.68008	1.492	1.86676	1.617	1.63865	1.589
1.194	0.61367	1.127	-0.41126	1.187	-1.01268	1.187	0.9696				1.8337	1.609	1.68293	1.493	1.86864	1.618	1.64122	1.59
1.195	0.62987	1.128	-0.40838	1.188	-1.011	1.188	0.9804				1.83614	1.61	1.68539	1.494	1.87052	1.619	1.64377	1.591
1.196	0.64208	1.129	-0.4075	1.189	-1.01331	1.189	0.9912				1.83832	1.611	1.68785	1.495	1.87262	1.62	1.64669	1.592
1.197	0.65829	1.13	-0.40502	1.19	-1.01563	1.19	1.002				1.84073	1.612	1.69029	1.496	1.87471	1.621	1.64921	1.593
1.198	0.67449	1.131	-0.40414	1.191	-1.01794	1.191	1.0144				1.84313	1.613	1.69271	1.497	1.87656	1.622	1.65171	1.594
1.199	0.6867	1.132	-0.40326	1.192	-1.01626	1.192	1.0244				1.84527	1.614	1.69547	1.498	1.87864	1.623	1.6542	1.595
1.2	0.7069	1.133	-0.40118	1.193	-1.01857	1.193	1.0364				1.84765	1.615	1.69787	1.499	1.88047	1.624	1.65706	1.596
1.201	0.72311	1.134	-0.39631	1.194	-1.02089	1.194	1.0492				1.85001	1.616	1.70025	1.5	1.88252	1.625	1.65952	1.597
1.202	0.73531	1.135	-0.39423	1.195	-1.01921	1.195	1.0612				1.85236	1.617	1.70262	1.501	1.88434	1.626	1.66234	1.598
1.203	0.75152	1.136	-0.39015	1.196	-1.01752	1.196	1.0752				1.8547	1.618	1.70498	1.502	1.88638	1.627	1.66477	1.599
1.204	0.76773	1.137	-0.38807	1.197	-1.01984	1.197	1.0872				1.85703	1.619	1.70733	1.503	1.88818	1.628	1.66718	1.6
1.205	0.78393	1.138	-0.38479	1.198	-1.01815	1.198	1.1004				--	--	--	--	--	--	--	--
1.206	0.79614	1.139	-0.38191	1.199	-1.01647	1.199	1.1136				--	--	--	--	--	--	--	--
1.207	0.81634	1.14	-0.37783	1.2	-1.01878	1.2	1.1264				--	--	--	--	--	--	--	--
1.208	0.83255	1.141	-0.37416	1.201	-1.0171	1.201	1.14				--	--	--	--	--	--	--	--
1.209	0.84875	1.142	-0.37208	1.202	-1.01941	1.202	1.1512				--	--	--	--	--	--	--	--
1.21	0.86896	1.143	-0.3684	1.203	-1.01773	1.203	1.1632				--	--	--	--	--	--	--	--
1.211	0.88916	1.144	-0.36352	1.204	-1.01205	1.204	1.1768				--	--	--	--	--	--	--	--
1.212	0.90537	1.145	-0.36184	1.205	-1.01436	1.205	1.188				--	--	--	--	--	--	--	--
1.213	0.92558	1.146	-0.35696	1.206	-1.00868	1.206	1.202				--	--	--	--	--	--	--	--
1.214	0.94578	1.147	-0.35088	1.207	-1.00699	1.207	1.2164				--	--	--	--	--	--	--	--
1.215	0.96199	1.148	-0.346	1.208	-1.00531	1.208	1.2296				--	--	--	--	--	--	--	--
1.216	0.98219	1.149	-0.34033	1.209	-1.00362	1.209	1.2432				--	--	--	--	--	--	--	--
1.217	1.0024	1.15	-0.33465	1.21	-1.00194	1.21	1.2572				--	--	--	--	--	--	--	--
1.218	1.0226	1.151	-0.32937	1.211	-0.99625	1.211	1.27				--	--	--	--	--	--	--	--
1.219	1.04681	1.152	-0.32329	1.212	-0.99457	1.212	1.2836				--	--	--	--	--	--	--	--
1.22	1.06702	1.153	-0.31601	1.213	-0.99289	1.213	1.2968				--	--	--	--	--	--	--	--
1.221	1.08722	1.154	-0.31073	1.214	-0.9872	1.214	1.312				--	--	--	--	--	--	--	--
1.222	1.11143	1.155	-0.30785	1.215	-0.98552	1.215	1.3264				--	--	--	--	--	--	--	--
1.223	1.13163	1.156	-0.30138	1.216	-0.98383	1.216	1.3396				--	--	--	--	--	--	--	--
1.224	1.15584	1.157	-0.2953	1.217	-0.97815	1.217	1.3536				--	--	--	--	--	--	--	--
1.225	1.17604	1.158	-0.29002	1.218	-0.97646	1.218	1.3676				--	--	--	--	--	--	--	--
1.226	1.19625	1.159	-0.28314	1.219	-0.97078	1.219	1.3824				--	--	--	--	--	--	--	--
1.227	1.22045	1.16	-0.27586	1.22	-0.96509	1.22	1.3984				--	--	--	--	--	--	--	--
1.228	1.24066	1.161	-0.27018	1.221	-0.96341	1.221	1.4108				--	--	--	--	--	--	--	--
1.229	1.26487	1.162	-0.2625	1.222	-0.95773	1.222	1.4272				--	--	--	--	--	--	--	--
1.23	1.29307	1.163	-0.25603	1.223	-0.95204	1.223	1.4428				--	--	--	--	--	--	--	--
1.231	1.31328	1.164	-0.24875	1.224	-0.94636	1.224	1.4572				--	--	--	--	--	--	--	--
1.232	1.34148	1.165	-0.24147	1.225	-0.94067	1.225	1.4744				--	--	--	--	--	--	--	--
1.233	1.36569	1.166	-0.23379	1.226	-0.93499	1.226	1.4896				--	--	--	--	--	--	--	--
1.234	1.38989	1.167	-0.22531	1.227	-0.9293	1.227	1.5044				--	--	--	--	--	--	--	--
1.235	1.4181	1.168	-0.21683	1.228	-0.92362	1.228	1.5212				--	--	--	--	--	--	--	--
1.236	1.44231	1.169	-0.21075	1.229	-0.91793	1.229	1.536				--	--	--	--	--	--	--	--
1.237	1.47051	1.17	-0.20108	1.23	-0.90825	1.23	1.5516				--	--	--	--	--	--	--	--
1.238	1.49472	1.171	-0.1934	1.231	-0.90257	1.231	1.568				--	--	--	--	--	--	--	--
1.239	1.52292	1.172	-0.18412	1.232	-0.89688	1.232	1.5836				--	--	--	--	--	--	--	--
1.24	1.55113	1.173	-0.17444	1.233	-0.8912	1.233	1.6016				--	--	--	--	--	--	--	--
1.241	1.57933	1.174	-0.16596	1.234	-0.88151	1.234	1.6176				--	--	--	--	--	--	--	--
1.242	1.60754	1.175	-0.15588	1.235	-0.87583	1.235	1.634				--	--	--	--	--	--	--	--
1.243	1.63574	1.176	-0.1466	1.236	-0.86614	1.236	1.6524				--	--	--	--	--	--	--	--
1.244	1.65995	1.177	-0.13812	1.237	-0.86046	1.237	1.6672				--	--	--	--	--	--	--	--
1.245	1.69216	1.178	-0.12725	1.238	-0.85077	1.238	1.6844				--	--	--	--	--	--	--	--
1.246	1.72836	1.179	-0.11637	1.239	-0.84109	1.239	1.7044				--	--	--	--	--	--	--	--
1.247	1.75657	1.18	-0.10709	1.24	-0.83141	1.24	1.7216				--	--	--	--	--	--	--	--
1.248	1.78877	1.181	-0.09421	1.241	-0.82172	1.241	1.7388				--	--	--	--	--	--	--	--
1.249	1.82098	1.182	-0.08373	1.242	-0.81204	1.242	1.7564				--	--	--	--	--	--	--	--
1.25	1.84918	1.183	-0.07445	1.243	-0.80635	1.243	1.7736				--	--	--	--	--	--	--	--
1.251	1.88139	1.184	-0.06437	1.244	-0.79667	1.244	1.7908				--	--	--	--	--	--	--	--
1.252	1.9136	1.185	-0.0535	1.245	-0.78698	1.245	1.8088				--	--	--	--	--	--	--	--
1.253	1.9418	1.186	-0.04182	1.246	-0.7773	1.246	1.8276				--	--	--	--	--	--	--	--
1.254	1.97401	1.187	-0.03054	1.247	-0.76362	1.247	1.8468				--	--	--	--	--	--	--	--
1.255	2.00621	1.188	-0.01806	1.248	-0.75393	1.248	1.864				--	--	--	--	--	--	--	--
1.256	2.04242	1.189	-0.00478	1.249	-0.74025	1.249	1.8824				--	--	--	--	--	--	--	--
1.257	2.07462	1.19	0.0073	1.25	-0.73056	1.25	1.9008				--	--	--	--	--	--	--	--
1.258	2.10683	1.191	0.02018	1.251	-0.71688	1.251	1.9204				--	--	--	--	--	--	--	--
1.259	2.14303	1.192	0.03345	1.252	-0.70319	1.252	1.94				--	--	--	--	--	--	--	--
1.26	2.17524	1.193	0.04553	1.253	-0.69351	1.253	1.9568				--	--	--	--	--	--	--	--
1.261	2.21145	1.194	0.05921	1.254	-0.67982	1.254	1.9768				--	--	--	--	--	--	--	--
1.262	2.24765	1.195	0.07249	1.255	-0.66614	1.255	1.998				--	--	--	--	--	--	--	--
1.263	2.27986	1.196	0.08457	1.256	-0.65646	1.256	2.016				--	--	--	--	--	--	--	--
1.264	2.32006	1.197	0.09865	1.257	-0.63877	1.257	2.036						--	--	--	--	--	--
1.265	2.35627	1.198	0.11393	1.258	-0.62909	1.258	2.0572						--	--	--	--	--	--
1.266	2.38847	1.199	0.12961	1.259	-0.6154	1.259	2.0764						--	--	--	--	--	--
1.267	2.42868	1.2	0.14208	1.26	-0.60172	1.26	2.0968						--	--	--	--	--	--
1.268	2.46889	1.201	0.15696	1.261	-0.58803	1.261	2.116						--	--	--	--	--	--
1.269	2.50509	1.202	0.17144	1.262	-0.57435	1.262	2.14						--	--	--	--	--	--
1.27	2.5453	1.203	0.18632	1.263	-0.56066	1.263	2.16						--	--	--	--	--	--
1.271	2.5815	1.204	0.2016	1.264	-0.54298	1.264	2.18						--	--	--	--	--	--
1.272	2.62571	1.205	0.21808	1.265	-0.5293	1.265	2.204						--	--	--	--	--	--
1.273	2.66191	1.206	0.23216	1.266	-0.51561	1.266	2.224						--	--	--	--	--	--
1.274	2.70612	1.207	0.24903	1.267	-0.49793	1.267	2.244						--	--	--	--	--	--
1.275	2.74632	1.208	0.26631	1.268	-0.48024	1.268	2.268						--	--	--	--	--	--
1.276	2.78653	1.209	0.28039	1.269	-0.46656	1.269	2.288						--	--	--	--	--	--
1.277	2.82674	1.21	0.29767	1.27	-0.44887	1.27	2.312						--	--	--	--	--	--
1.278	2.87094	1.211	0.31815	1.271	-0.43519	1.271	2.332						--	--	--	--	--	--
1.279	2.91115	1.212	0.33303	1.272	-0.4215	1.272	2.356						--	--	--	--	--	--
1.28	2.95535	1.213	0.34871	1.273	-0.39982	1.273	2.38						--	--	--	--	--	--
1.281	2.99556	1.214	0.36718	1.274	-0.38214	1.274	2.4						--	--	--	--	--	--
1.282	3.03976	1.215	0.38566	1.275	-0.36445	1.275	2.424						--	--	--	--	--	--
1.283	3.08797	1.216	0.40414	1.276	-0.34677	1.276	2.448						--	--	--	--	--	--
1.284	3.13218	1.217	0.42662	1.277	-0.32908	1.277	2.468						--	--	--	--	--	--
1.285	3.17638	1.218	0.4451	1.278	-0.3114	1.278	2.496						--	--	--	--	--	--
1.286	3.22459	1.219	0.45958	1.279	-0.29371	1.279	2.516						--	--	--	--	--	--
1.287	3.26879	1.22	0.47806	1.28	-0.27203	1.28	2.54						--	--	--	--	--	--
1.288	3.317	1.221	0.50053	1.281	-0.25434	1.281	2.568						--	--	--	--	--	--
1.289	3.3652	1.222	0.51901	1.282	-0.23266	1.282	2.588						--	--	--	--	--	--
1.29	3.40941	1.223	0.53749	1.283	-0.21498	1.283	2.616						--	--	--	--	--	--
1.291	3.46161	1.224	0.55997	1.284	-0.19329	1.284	2.64						--	--	--	--	--	--
1.292	3.50582	1.225	0.57845	1.285	-0.17161	1.285	2.664						--	--	--	--	--	--
1.293	3.55803	1.226	0.60093	1.286	-0.14992	1.286	2.692						--	--	--	--	--	--
1.294	3.61023	1.227	0.62341	1.287	-0.12824	1.287	2.716						--	--	--	--	--	--
1.295	3.65844	1.228	0.64189	1.288	-0.10655	1.288	2.74						--	--	--	--	--	--
1.296	3.71064	1.229	0.66436	1.289	-0.08487	1.289	2.768						--	--	--	--	--	--
1.297	3.75885	1.23	0.68684	1.29	-0.06318	1.29	2.796						--	--	--	--	--	--
1.298	3.81105	1.231	0.70932	1.291	-0.0495	1.291	2.82						--	--	--	--	--	--
1.299	3.86726	1.232	0.7278	1.292	-0.02382	1.292	2.848						--	--	--	--	--	--
1.3	3.91947	1.233	0.75028	1.293	-0.00213	1.293	2.876						--	--	--	--	--	--
1.301	3.97567	1.234	0.77676	1.294	0.02355	1.294	2.904						--	--	--	--	--	--
1.302	4.03188	1.235	0.79524	1.295	0.04524	1.295	2.932						--	--	--	--	--	--
1.303	4.08408	1.236	0.82171	1.296	0.07092	1.296	2.96						--	--	--	--	--	--
1.304	4.14029	1.237	0.84419	1.297	0.09261	1.297	2.988						--	--	--	--	--	--
1.305	4.19249	1.238	0.87067	1.298	0.11829	1.298	3.016						--	--	--	--	--	--
1.306	4.2487	1.239	0.89715	1.299	0.14398	1.299	3.048						--	--	--	--	--	--
1.307	4.3089	1.24	0.92363	1.3	0.16966	1.3	3.08						--	--	--	--	--	--
1.308	4.36511	1.241	0.94611	1.301	0.19134	1.301	3.108						--	--	--	--	--	--
1.309	4.42532	1.242	0.97259	1.302	0.22103	1.302	3.136						--	--	--	--	--	--
1.31	4.48152	1.243	1.00306	1.303	0.24671	1.303	3.168						--	--	--	--	--	--
1.311	4.53773	1.244	1.02954	1.304	0.2724	1.304	3.2						--	--	--	--	--	--
1.312	4.59793	1.245	1.06002	1.305	0.30208	1.305	3.232						--	--	--	--	--	--
1.313	4.65814	1.246	1.0905	1.306	0.32777	1.306	3.264						--	--	--	--	--	--
1.314	4.71834	1.247	1.12498	1.307	0.35745	1.307	3.296						--	--	--	--	--	--
1.315	4.77855	1.248	1.15546	1.308	0.38314	1.308	3.328						--	--	--	--	--	--
1.316	4.84276	1.249	1.18994	1.309	0.41282	1.309	3.364						--	--	--	--	--	--
1.317	4.90296	1.25	1.22841	1.31	0.4425	1.31	3.396						--	--	--	--	--	--
1.318	4.96717	1.251	1.26689	1.311	0.46819	1.311	3.428						--	--	--	--	--	--
1.319	5.03137	1.252	1.30937	1.312	0.49787	1.312	3.464						--	--	--	--	--	--
1.32	5.09958	1.253	1.35185	1.313	0.52756	1.313	3.5						--	--	--	--	--	--
1.321	5.16378	1.254	1.39833	1.314	0.56124	1.314	3.536						--	--	--	--	--	--
1.322	5.22399	1.255	1.44481	1.315	0.59093	1.315	3.572						--	--	--	--	--	--
1.323	5.28819	1.256	1.49529	1.316	0.62061	1.316	3.608						--	--	--	--	--	--
1.324	5.3524	1.257	1.54577	1.317	0.65429	1.317	3.644						--	--	--	--	--	--
1.325	5.42061	1.258	1.60424	1.318	0.68398	1.318	3.68						--	--	--	--	--	--
1.326	5.48881	1.259	1.66272	1.319	0.71766	1.319	3.72						--	--	--	--	--	--
1.327	5.55702	1.26	1.7172	1.32	0.75135	1.32	3.756						--	--	--	--	--	--
1.328	5.62522	1.261	1.77968	1.321	0.78503	1.321	3.796						--	--	--	--	--	--
1.329	5.69343	1.262	1.84616	1.322	0.82272	1.322	3.84						--	--	--	--	--	--
1.33	5.76163	1.263	1.91264	1.323	0.8564	1.323	3.88						--	--	--	--	--	--
1.331	5.83384	1.264	1.97912	1.324	0.89409	1.324	3.924						--	--	--	--	--	--
1.332	5.90605	1.265	2.04959	1.325	0.92777	1.325	3.964						--	--	--	--	--	--
1.333	5.97425	1.266	2.12007	1.326	0.96545	1.326	4.008						--	--	--	--	--	--
1.334	6.04646	1.267	2.19455	1.327	1.00314	1.327	4.048						--	--	--	--	--	--
1.335	6.11866	1.268	2.26903	1.328	1.04082	1.328	4.096						--	--	--	--	--	--
1.336	6.19487	1.269	2.34351	1.329	1.07851	1.329	4.144						--	--	--	--	--	--
1.337	6.27107	1.27	2.42199	1.33	1.11619	1.33	4.188						--	--	--	--	--	--
1.338	6.34728	1.271	2.50047	1.331	1.15388	1.331	4.236						--	--	--	--	--	--
1.339	6.42348	1.272	2.58294	1.332	1.19556	1.332	4.288						--	--	--	--	--	--
1.34	6.50369	1.273	2.66542	1.333	1.23725	1.333	4.34						--	--	--	--	--	--
1.341	6.5799	1.274	2.7479	1.334	1.27893	1.334	4.388						--	--	--	--	--	--
1.342	6.6601	1.275	2.83038	1.335	1.32061	1.335	4.436						--	--	--	--	--	--
1.343	6.74831	1.276	2.91286	1.336	1.3583	1.336	4.488						--	--	--	--	--	--
1.344	6.82851	1.277	2.99934	1.337	1.39998	1.337	4.54						--	--	--	--	--	--
1.345	6.90872	1.278	3.08982	1.338	1.44567	1.338	4.592						--	--	--	--	--	--
1.346	6.98892	1.279	3.1763	1.339	1.48735	1.339	4.648						--	--	--	--	--	--
1.347	7.06913	1.28	3.26677	1.34	1.53304	1.34	4.704						--	--	--	--	--	--
1.348	7.15334	1.281	3.35725	1.341	1.57472	1.341	4.756						--	--	--	--	--	--
1.349	7.23354	1.282	3.44773	1.342	1.62041	1.342	4.816						--	--	--	--	--	--
1.35	7.31775	1.283	3.54221	1.343	1.67009	1.343	4.872						--	--	--	--	--	--
1.351	7.40195	1.284	3.63669	1.344	1.71577	1.344	4.932						--	--	--	--	--	--
1.352	7.49016	1.285	3.72717	1.345	1.76146	1.345	4.992						--	--	--	--	--	--
1.353	7.57836	1.286	3.82565	1.346	1.80714	1.346	5.052						--	--	--	--	--	--
1.354	7.66257	1.287	3.92412	1.347	1.85683	1.347	5.116						--	--	--	--	--	--
1.355	7.75077	1.288	4.0306	1.348	1.90651	1.348	5.18						--	--	--	--	--	--
1.356	7.83898	1.289	4.12908	1.349	1.9522	1.349	5.244						--	--	--	--	--	--
1.357	7.92719	1.29	4.23556	1.35	2.00588	1.35	5.312						--	--	--	--	--	--
1.358	8.01939	1.291	4.34204	1.351	2.05557	1.351	5.38						--	--	--	--	--	--
1.359	8.1116	1.292	4.44452	1.352	2.10525	1.352	5.452						--	--	--	--	--	--
1.36	8.2038	1.293	4.555	1.353	2.15893	1.353	5.524						--	--	--	--	--	--
1.361	8.29601	1.294	4.66547	1.354	2.21262	1.354	5.596						--	--	--	--	--	--
1.362	8.39221	1.295	4.77595	1.355	2.2663	1.355	5.672						--	--	--	--	--	--
1.363	8.48842	1.296	4.89043	1.356	2.31999	1.356	5.748						--	--	--	--	--	--
1.364	8.58463	1.297	5.00091	1.357	2.37367	1.357	5.82						--	--	--	--	--	--
1.365	8.68083	1.298	5.11939	1.358	2.43136	1.358	5.896						--	--	--	--	--	--
1.366	8.77704	1.299	5.23787	1.359	2.48504	1.359	5.976						--	--	--	--	--	--
1.367	8.87324	1.3	5.35635	1.36	2.54273	1.36	6.056						--	--	--	--	--	--
1.368	8.97345	1.301	5.47482	1.361	2.60041	1.361	6.144						--	--	--	--	--	--
1.369	9.07365	1.302	5.5933	1.362	2.65809	1.362	6.228						--	--	--	--	--	--
1.37	9.17786	1.303	5.71178	1.363	2.71978	1.363	6.316						--	--	--	--	--	--
1.371	9.28207	1.304	5.83426	1.364	2.78146	1.364	6.408						--	--	--	--	--	--
1.372	9.38627	1.305	5.95274	1.365	2.84315	1.365	6.496						--	--	--	--	--	--
1.373	9.49048	1.306	6.07522	1.366	2.90483	1.366	6.592						--	--	--	--	--	--
1.374	9.59468	1.307	6.2017	1.367	2.97052	1.367	6.684						--	--	--	--	--	--
1.375	9.69889	1.308	6.32418	1.368	3.0322	1.368	6.78						--	--	--	--	--	--
1.376	9.80709	1.309	6.45065	1.369	3.09389	1.369	6.88						--	--	--	--	--	--
1.377	9.9153	1.31	6.57713	1.37	3.15957	1.37	6.98						--	--	--	--	--	--
1.378	10.0195	1.311	6.69961	1.371	3.22525	1.371	7.084						--	--	--	--	--	--
1.379	10.1317	1.312	6.82609	1.372	3.29094	1.372	7.188						--	--	--	--	--	--
1.38	10.2439	1.313	6.95257	1.373	3.35662	1.373	7.296						--	--	--	--	--	--
1.381	10.3521	1.314	7.08305	1.374	3.42231	1.374	7.408						--	--	--	--	--	--
1.382	10.4603	1.315	7.20953	1.375	3.49199	1.375	7.52						--	--	--	--	--	--
1.383	10.5725	1.316	7.34	1.376	3.55768	1.376	7.636						--	--	--	--	--	--
1.384	10.6807	1.317	7.46648	1.377	3.62736	1.377	7.752						--	--	--	--	--	--
1.385	10.7929	1.318	7.59296	1.378	3.69705	1.378	7.868						--	--	--	--	--	--
1.386	10.9092	1.319	7.72344	1.379	3.76673	1.379	7.988						--	--	--	--	--	--
1.387	11.0254	1.32	7.85392	1.38	3.83641	1.38	8.112						--	--	--	--	--	--
1.388	11.1416	1.321	7.9844	1.381	3.9101	1.381	8.232						--	--	--	--	--	--
1.389	11.2618	1.322	8.11488	1.382	3.98378	1.382	8.36						--	--	--	--	--	--
1.39	11.378	1.323	8.25335	1.383	4.05747	1.383	8.492						--	--	--	--	--	--
1.391	11.4942	1.324	8.37983	1.384	4.12715	1.384	8.624						--	--	--	--	--	--
1.392	11.6184	1.325	8.51431	1.385	4.20084	1.385	8.756						--	--	--	--	--	--
1.393	11.7346	1.326	8.64879	1.386	4.27452	1.386	8.896						--	--	--	--	--	--
1.394	11.8548	1.327	8.77927	1.387	4.35221	1.387	9.032						--	--	--	--	--	--
1.395	11.983	1.328	8.90975	1.388	4.42589	1.388	9.176						--	--	--	--	--	--
1.396	12.1072	1.329	9.04423	1.389	4.50357	1.389	9.32						--	--	--	--	--	--
1.397	12.2314	1.33	9.1747	1.39	4.58126	1.39	9.464						--	--	--	--	--	--
1.398	12.3556	1.331	9.31318	1.391	4.66294	1.391	9.616						--	--	--	--	--	--
1.399	12.4798	1.332	9.44366	1.392	4.74063	1.392	9.764						--	--	--	--	--	--
1.4	12.608	1.333	9.57814	1.393	4.81831	1.393	9.92						--	--	--	--	--	--
1.401	12.7322	1.334	9.70862	1.394	4.896	1.394	10.076						--	--	--	--	--	--
1.402	12.8604	1.335	9.8431	1.395	4.97768	1.395	10.232						--	--	--	--	--	--
1.403	12.9886	1.336	9.98158	1.396	5.05936	1.396	10.396						--	--	--	--	--	--
1.404	13.1168	1.337	10.1161	1.397	5.14105	1.397	10.56						--	--	--	--	--	--
1.405	13.2451	1.338	10.2505	1.398	5.22673	1.398	10.728						--	--	--	--	--	--
1.406	13.3773	1.339	10.393	1.399	5.30842	1.399	10.9						--	--	--	--	--	--
1.407	13.5055	1.34	10.5275	1.4	5.3941	1.4	11.068						--	--	--	--	--	--
1.408	13.6377	1.341	10.67	1.401	5.47979	1.401	11.24						--	--	--	--	--	--
1.409	13.7739	1.342	10.8085	1.402	5.56947	1.402	11.412						--	--	--	--	--	--
1.41	13.9061	1.343	10.9509	1.403	5.65516	1.403	11.588						--	--	--	--	--	--
1.411	14.0383	1.344	11.0934	1.404	5.74084	1.404	11.764						--	--	--	--	--	--
1.412	14.1705	1.345	11.2399	1.405	5.82652	1.405	11.948						--	--	--	--	--	--
1.413	14.3067	1.346	11.3864	1.406	5.91621	1.406	12.128						--	--	--	--	--	--
1.414	14.4469	1.347	11.5328	1.407	6.00589	1.407	12.316						--	--	--	--	--	--
1.415	14.5871	1.348	11.6793	1.408	6.09158	1.408	12.504						--	--	--	--	--	--
1.416	14.7273	1.349	11.8298	1.409	6.18526	1.409	12.692						--	--	--	--	--	--
1.417	14.8715	1.35	11.9763	1.41	6.27495	1.41	12.88						--	--	--	--	--	--
1.418	15.0117	1.351	12.1268	1.411	6.36863	1.411	13.072						--	--	--	--	--	--
1.419	15.1519	1.352	12.2852	1.412	6.46232	1.412	13.268						--	--	--	--	--	--
1.42	15.2921	1.353	12.4397	1.413	6.556	1.413	13.464						--	--	--	--	--	--
1.421	15.4363	1.354	12.5982	1.414	6.64968	1.414	13.668						--	--	--	--	--	--
1.422	15.5806	1.355	12.7567	1.415	6.74737	1.415	13.872						--	--	--	--	--	--
1.423	15.7248	1.356	12.9192	1.416	6.84105	1.416	14.072						--	--	--	--	--	--
1.424	15.873	1.357	13.0856	1.417	6.94274	1.417	14.28						--	--	--	--	--	--
1.425	16.0212	1.358	13.2521	1.418	7.04042	1.418	14.484						--	--	--	--	--	--
1.426	16.1654	1.359	13.4226	1.419	7.13811	1.419	14.692						--	--	--	--	--	--
1.427	16.3096	1.36	13.5891	1.42	7.23979	1.42	14.904						--	--	--	--	--	--
1.428	16.4618	1.361	13.7635	1.421	7.34148	1.421	15.116						--	--	--	--	--	--
1.429	16.614	1.362	13.938	1.422	7.44316	1.422	15.328						--	--	--	--	--	--
1.43	16.7662	1.363	14.1165	1.423	7.54884	1.423	15.54						--	--	--	--	--	--
1.431	16.9224	1.364	14.303	1.424	7.65453	1.424	15.76						--	--	--	--	--	--
1.432	17.0746	1.365	14.4895	1.425	7.76421	1.425	15.98						--	--	--	--	--	--
1.433	17.2308	1.366	14.6719	1.426	7.8739	1.426	16.196						--	--	--	--	--	--
1.434	17.391	1.367	14.8624	1.427	7.98758	1.427	16.416						--	--	--	--	--	--
1.435	17.5512	1.368	15.0529	1.428	8.10527	1.428	16.64						--	--	--	--	--	--
1.436	17.7154	1.369	15.2474	1.429	8.21495	1.429	16.872						--	--	--	--	--	--
1.437	17.8796	1.37	15.4419	1.43	8.33264	1.43	17.1						--	--	--	--	--	--
1.438	18.0438	1.371	15.6403	1.431	8.45032	1.431	17.328						--	--	--	--	--	--
1.439	18.2081	1.372	15.8388	1.432	8.572	1.432	17.556						--	--	--	--	--	--
1.44	18.3762	1.373	16.0413	1.433	8.68969	1.433	17.788						--	--	--	--	--	--
1.441	18.5445	1.374	16.2478	1.434	8.81537	1.434	18.02						--	--	--	--	--	--
1.442	18.7127	1.375	16.4582	1.435	8.94106	1.435	18.252						--	--	--	--	--	--
1.443	18.8849	1.376	16.6687	1.436	9.06674	1.436	18.48						--	--	--	--	--	--
1.444	19.0611	1.377	16.8832	1.437	9.19643	1.437	18.716						--	--	--	--	--	--
1.445	19.2373	1.378	17.0977	1.438	9.32211	1.438	18.956						--	--	--	--	--	--
1.446	19.4135	1.379	17.3242	1.439	9.4558	1.439	19.196						--	--	--	--	--	--
1.447	19.5937	1.38	17.5426	1.44	9.58948	1.44	19.432						--	--	--	--	--	--
1.448	19.7739	1.381	17.7691	1.441	9.73116	1.441	19.676						--	--	--	--	--	--
1.449	19.9581	1.382	17.9916	1.442	9.86885	1.442	19.92						--	--	--	--	--	--
1.45	20.1463	1.383	18.2221	1.443	10.0105	1.443	20.168						--	--	--	--	--	--
1.451	20.3345	1.384	18.4525	1.444	10.1562	1.444	20.416						--	--	--	--	--	--
1.452	20.5267	1.385	18.683	1.445	10.3019	1.445	20.66						--	--	--	--	--	--
1.453	20.7229	1.386	18.9175	1.446	10.4516	1.446	20.908						--	--	--	--	--	--
1.454	20.9191	1.387	19.152	1.447	10.6093	1.447	21.156						--	--	--	--	--	--
1.455	21.1113	1.388	19.3905	1.448	10.763	1.448	21.408						--	--	--	--	--	--
1.456	21.3115	1.389	19.6289	1.449	10.9206	1.449	21.656						--	--	--	--	--	--
1.457	21.5117	1.39	19.8674	1.45	11.0783	1.45	21.912						--	--	--	--	--	--
1.458	21.712	1.391	20.1099	1.451	11.236	1.451	22.164						--	--	--	--	--	--
1.459	21.9122	1.392	20.3604	1.452	11.3977	1.452	22.424						--	--	--	--	--	--
1.46	22.1164	1.393	20.6069	1.453	11.5634	1.453	22.68						--	--	--	--	--	--
1.461	22.3246	1.394	20.8573	1.454	11.7291	1.454	22.936						--	--	--	--	--	--
1.462	22.5368	1.395	21.1078	1.455	11.8948	1.455	23.2						--	--	--	--	--	--
1.463	22.749	1.396	21.3543	1.456	12.0684	1.456	23.46						--	--	--	--	--	--
1.464	22.9652	1.397	21.6048	1.457	12.2421	1.457	23.724						--	--	--	--	--	--
1.465	23.1814	1.398	21.8592	1.458	12.4158	1.458	23.984						--	--	--	--	--	--
1.466	23.4016	1.399	22.1097	1.459	12.5935	1.459	24.244						--	--	--	--	--	--
1.467	23.6258	1.4	22.3682	1.46	12.7712	1.46	24.512						--	--	--	--	--	--
1.468	23.85	1.401	22.6187	1.461	12.9449	1.461	24.772						--	--	--	--	--	--
1.469	24.0782	1.402	22.8772	1.462	13.1305	1.462	25.036						--	--	--	--	--	--
1.47	24.3024	1.403	23.1356	1.463	13.3162	1.463	25.304						--	--	--	--	--	--
1.471	24.5306	1.404	23.3981	1.464	13.5059	1.464	25.576						--	--	--	--	--	--
1.472	24.7628	1.405	23.6646	1.465	13.6956	1.465	25.848						--	--	--	--	--	--
1.473	24.995	1.406	23.9271	1.466	13.8853	1.466	26.12						--	--	--	--	--	--
1.474	25.2312	1.407	24.1896	1.467	14.075	1.467	26.396						--	--	--	--	--	--
1.475	25.4715	1.408	24.452	1.468	14.2686	1.468	26.668						--	--	--	--	--	--
1.476	25.7077	1.409	24.7185	1.469	14.4623	1.469	26.94						--	--	--	--	--	--
1.477	25.9479	1.41	24.985	1.47	14.66	1.47	27.212						--	--	--	--	--	--
1.478	26.1921	1.411	25.2515	1.471	14.8497	1.471	27.488						--	--	--	--	--	--
1.479	26.4403	1.412	25.5179	1.472	15.0474	1.472	27.76						--	--	--	--	--	--
1.48	26.6885	1.413	25.7844	1.473	15.2491	1.473	28.036						--	--	--	--	--	--
1.481	26.9367	1.414	26.0509	1.474	15.4507	1.474	28.312								--	--	--	--
1.482	27.1849	1.415	26.3174	1.475	15.6524	1.475	28.588								--	--	--	--
1.483	27.4371	1.416	26.5919	1.476	15.8581	1.476	28.868								--	--	--	--
1.484	27.6893	1.417	26.8623	1.477	16.0598	1.477	29.144								--	--	--	--
1.485	27.9375	1.418	27.1368	1.478	16.2735	1.478	29.428								--	--	--	--
1.486	28.1977	1.419	27.4073	1.479	16.4832	1.479	29.712								--	--	--	--
1.487	28.4499	1.42	27.6738	1.48	16.6889	1.48	29.992								--	--	--	--
1.488	28.6981	1.421	27.9483	1.481	16.9025	1.481	30.276								--	--	--	--
1.489	28.9623	1.422	28.2147	1.482	17.1122	1.482	30.56								--	--	--	--
1.49	29.2265	1.423	28.4892	1.483	17.3219	1.483	30.844								--	--	--	--
1.491	29.4907	1.424	28.7597	1.484	17.5396	1.484	31.12								--	--	--	--
1.492	29.755	1.425	29.0342	1.485	17.7533	1.485	31.404								--	--	--	--
1.493	30.0191	1.426	29.3087	1.486	17.971	1.486	31.692								--	--	--	--
1.494	30.3234	1.427	29.5831	1.487	18.1847	1.487	31.976								--	--	--	--
1.495	30.5876	1.428	29.8616	1.488	18.4063	1.488	32.26								--	--	--	--
1.496	30.8518	1.429	30.1401	1.489	18.624	1.489	32.556								--	--	--	--
1.497	31.116	1.43	30.4146	1.49	18.8457	1.49	32.848								--	--	--	--
1.498	31.3802	1.431	30.6891	1.491	19.0714	1.491	33.144								--	--	--	--
1.499	31.6844	1.432	30.9635	1.492	19.2931	1.492	33.432										--	--
1.5	31.9486	1.433	31.238	1.493	19.5188	1.493	33.72										--	--
1.501	32.2128	1.434	31.5165	1.494	19.7444	1.494	34.016										--	--
1.502	32.517	1.435	31.795	1.495	19.9701	1.495	34.308										--	--
1.503	32.7812	1.436	32.0694	1.496	20.1918	1.496	34.6										--	--
1.504	33.0854	1.437	32.3519	1.497	20.4215	1.497	34.896										--	--
1.505	33.3496	1.438	32.6344	1.498	20.6432	1.498	35.192										--	--
1.506	33.6538	1.439	32.9169	1.499	20.8729	1.499	35.488										--	--
1.507	33.918	1.44	33.1994	1.5	21.1026	1.5	35.796										--	--
1.508	34.2222	1.441	33.4738	1.501	21.3322	1.501	36.092										--	--
1.509	34.5264	1.442	33.7523	1.502	21.5619	1.502	36.388										--	--
1.51	34.7906	1.443	34.0308	1.503	21.7956	1.503	36.684										--	--
1.511	35.0949	1.444	34.3053	1.504	22.0333	1.504	36.98										--	--
1.512	35.3991	1.445	34.5838	1.505	22.271	1.505	37.276										--	--
1.513	35.7033	1.446	34.8622	1.506	22.5086	1.506	37.572										--	--
1.514	35.9675	1.447	35.1607	1.507	22.7423	1.507	37.876										--	--
1.515	36.2717	1.448	35.4352	1.508	22.976	1.508	38.18										--	--
1.516	36.5759	1.449	35.7097	1.509	23.2137	1.509	38.46										--	--
1.517	36.8801	1.45	35.9841	1.51	23.4514	1.51	38.78										--	--
1.518	37.1843	1.451	36.2986	1.511	23.6891	1.511	39.1										--	--
1.519	37.4885	1.452	36.5731	1.512	23.9268	1.512	39.38										--	--
1.52	37.7927	1.453	36.8476	1.513	24.1644	1.513	39.7										--	--
1.521	38.0969	1.454	37.1221	1.514	24.4021	1.514	40.02										--	--
1.522	38.4011	1.455	37.4365	1.515	24.6518	1.515	40.3										--	--
1.523	38.7053	1.456	37.711	1.516	24.9015	1.516	40.58										--	--
1.524	39.0095	1.457	37.9855	1.517	25.1432	1.517	40.9										--	--
1.525	39.3137	1.458	38.26	1.518	25.3929	1.518	41.22										--	--
1.526	39.6179	1.459	38.5344	1.519	25.6466	1.519	41.5										--	--
1.527	39.9221	1.46	38.8489	1.52	25.8922	1.52	41.82
1.528	40.2263	1.461	39.1234	1.521	26.1339	1.521	42.14
1.529	40.5305	1.462	39.3979	1.522	26.3716	1.522	42.46
1.53	40.8748	1.463	39.6724	1.523	26.6173	1.523	42.74
1.531	41.179	1.464	39.9468	1.524	26.859	1.524	43.06
1.532	41.4832	1.465	40.2613	1.525	27.1047	1.525	43.38
1.533	41.8274	1.466	40.5358	1.526	27.3623	1.526	43.7
1.534	42.1316	1.467	40.8103	1.527	27.62	1.527	44.02
1.535	42.4358	1.468	41.0848	1.528	27.8377	1.528	44.3
1.536	42.74	1.469	41.3592	1.529	28.0954	1.529	44.62
1.537	43.0842	1.47	41.6337	1.53	28.3531	1.53	44.94
1.538	43.3884	1.471	41.9082	1.531	28.5708	1.531	45.26
1.539	43.7326	1.472	42.2227	1.532	28.8285	1.532	45.58
1.54	44.0368	1.473	42.4971	1.533	29.0861	1.533	45.94
1.541	44.381	1.474	42.7716	1.534	29.3438	1.534	46.22
1.542	44.6852	1.475	43.0461	1.535	29.6015	1.535	46.5
1.543	45.0294	1.476	43.3206	1.536	29.8192	1.536	46.82
1.544	45.3336	1.477	43.6351	1.537	30.0769	1.537	47.22
1.545	45.6778	1.478	43.9095	1.538	30.3346	1.538	47.54
1.546	45.9821	1.479	44.184	1.539	30.5922	1.539	47.86
1.547	46.3263	1.48	44.4985	1.54	30.8499	1.54	48.18
1.548	46.6705	1.481	44.773	1.541	31.1076	1.541	48.5
1.549	46.9747	1.482	45.0475	1.542	31.3253	1.542	48.82
1.55	47.3189	1.483	45.3219	1.543	31.583	1.543	49.1
1.551	47.6631	1.484	45.6364	1.544	31.8407	1.544	49.46
1.552	48.0073	1.485	45.9109	1.545	32.0983	1.545	49.78
1.553	48.3115	1.486	46.1854	1.546	32.356	1.546	50.06
1.554	48.6557	1.487	46.4999	1.547	32.6137	1.547	50.38
1.555	48.9999	1.488	46.7743	1.548	32.8714	1.548	50.7
1.556	49.3441	1.489	47.0488	1.549	33.1291	1.549	51.02
1.557	49.6883	1.49	47.3233	1.55	33.3868	1.55	51.34
1.558	50.0325	1.491	47.5978	1.551	33.6444	1.551	51.7
1.559	50.3767	1.492	47.8722	1.552	33.9021	1.552	52.02
1.56	50.6809	1.493	48.1867	1.553	34.1598	1.553	52.34
1.561	51.0251	1.494	48.4612	1.554	34.4175	1.554	52.66
1.562	51.3693	1.495	48.7357	1.555	34.6752	1.555	52.98
1.563	51.7135	1.496	49.0102	1.556	34.9329	1.556	53.3
1.564	52.0577	1.497	49.2846	1.557	35.1906	1.557	53.62
1.565	52.402	1.498	49.5991	1.558	35.4482	1.558	53.94
1.566	52.7462	1.499	49.8736	1.559	35.7059	1.559	54.26
1.567	53.0904	1.5	50.1481	1.56	35.9636	1.56	54.62
1.568	53.4346	1.501	50.4226	1.561	36.2213	1.561	54.94
1.569	53.7788	1.502	50.697	1.562	36.479	1.562	55.26
1.57	54.123	1.503	50.9715	1.563	36.7367	1.563	55.58
1.571	54.4672	1.504	51.286	1.564	36.9943	1.564	55.9
1.572	54.8114	1.505	51.5605	1.565	37.252	1.565	56.22
1.573	55.1956	1.506	51.8349	1.566	37.5097	1.566	56.54
1.574	55.5398	1.507	52.1094	1.567	37.7674	1.567	56.9
1.575	55.884	1.508	52.4239	1.568	38.0251	1.568	57.22
1.576	56.2282	1.509	52.6984	1.569	38.2828	1.569	57.54
1.577	56.5724	1.51	52.9729	1.57	38.5405	1.57	57.86
1.578	56.9566	1.511	53.2473	1.571	38.7981	1.571	58.18
1.579	57.3008	1.512	53.5218	1.572	39.0558	1.572	58.5
1.58	57.645	1.513	53.7963	1.573	39.3135	1.573	58.82
1.581	57.9892	1.514	54.0708	1.574	39.5712	1.574	59.14
1.582	58.3734	1.515	54.3852	1.575	39.8289	1.575	59.5
1.583	58.7177	1.516	54.6597	1.576	40.0866	1.576	59.86
1.584	59.0619	1.517	54.9342	1.577	40.3843	1.577	60.18
1.585	59.4461	1.518	55.2087	1.578	40.6419	1.578	60.5
1.586	59.7903	1.519	55.4832	1.579	40.8996	1.579	60.82
1.587	60.1345	1.52	55.7576	1.58	41.1573	1.58	61.14
1.588	60.5187	1.521	56.0321	1.581	41.415	1.581	61.5
1.589	60.8629	1.522	56.3066	1.582	41.6727	1.582	61.82
1.59	61.2471	1.523	56.5811	1.583	41.9303	1.583	62.14
1.591	61.5913	1.524	56.8556	1.584	42.188	1.584	62.46
1.592	61.9355	1.525	57.13	1.585	42.4457	1.585	62.82
1.593	62.3197	1.526	57.4045	1.586	42.7434	1.586	63.14
1.594	62.6639	1.527	57.639	1.587	43.0011	1.587	63.46
1.595	63.0481	1.528	57.9135	1.588	43.2588	1.588	63.82
1.596	63.3923	1.529	58.188	1.589	43.5165	1.589	64.18
1.597	63.7765	1.53	58.4624	1.59	43.7741	1.59	64.5
1.598	64.1207	1.531	58.7369	1.591	44.0318	1.591	64.82
1.599	64.5049	1.532	59.0114	1.592	44.3295	1.592	65.18
1.6	64.8491	1.533	59.2859	1.593	44.5872	1.593	65.54
1.601	65.2334	1.534	59.5603	1.594	44.8449	1.594	65.9
1.602	65.5776	1.535	59.7948	1.595	45.1026	1.595	66.22
1.603	65.9618	1.536	60.0693	1.596	45.4002	1.596	66.54
1.604	66.346	1.537	60.3838	1.597	45.6579	1.597	66.9
1.605	66.6902	1.538	60.6583	1.598	45.9556	1.598	67.22
1.606	67.0744	1.539	60.9327	1.599	46.2133	1.599	67.54
1.607	67.4586	1.54	61.1672	1.6	46.471	1.6	67.86
1.608	67.8028	1.541	61.4417	1.601	46.7287	1.601	68.18
1.609	68.187	1.542	61.7162	1.602	46.9864	1.602	68.54
1.61	68.5712	1.543	61.9907	1.603	47.284	1.603	68.86
1.611	68.9154	1.544	62.2651	1.604	47.5417	1.604	69.18
1.612	69.2996	1.545	62.5396	1.605	47.7994	1.605	69.54
1.613	69.6838	1.546	62.8141	1.606	48.0571	1.606	69.86
1.614	70.028	1.547	63.0886	1.607	48.3148	1.607	70.18
1.615	70.4122	1.548	63.3631	1.608	48.6125	1.608	70.54
1.616	70.7964	1.549	63.6775	1.609	48.8702	1.609	70.86
1.617	71.1806	1.55	63.952	1.61	49.1278	1.61	71.22
1.618	71.5649	1.551	64.2265	1.611	49.3855	1.611	71.54
1.619	71.9491	1.552	64.501	1.612	49.6832	1.612	71.86
--	--	1.553	64.7754	1.613	49.9409	1.613	72.22
--	--	1.554	65.0499	1.614	50.1986	1.614	72.54
--	--	1.555	65.3244	1.615	50.4563	1.615	72.9
1.623	73.4459	1.556	65.5989	1.616	50.7139	1.616	73.22
1.624	73.8301	1.557	65.8734	1.617	51.0116	1.617	73.58
1.625	74.2143	1.558	66.1878	1.618	51.2693	1.618	73.9
1.626	74.5985	1.559	66.4623	1.619	51.527	1.619	74.22
1.627	74.9827	1.56	66.7368	1.62	51.8247	1.62	74.58
1.628	75.3669	1.561	67.0113	1.621	52.0824	1.621	74.94
1.629	75.7511	1.562	67.3257	1.622	52.34	1.622	75.26
1.63	76.1353	1.563	67.6002	1.623	52.5977	1.623	75.62
1.631	76.4795	1.564	67.8747	1.624	52.8954	1.624	75.94
--	--	1.565	68.1892	1.625	53.1531	1.625	76.3
--	--	1.566	68.4637	1.626	53.4108	1.626	76.62
--	--	1.567	68.7381	1.627	53.7085	1.627	76.98
--	--	1.568	69.0126	1.628	53.9661	1.628	77.3
--	--	1.569	69.3271	1.629	54.2238	1.629	77.62
--	--	1.57	69.6016	1.63	54.5215	1.63	77.98
--	--	1.571	69.916	1.631	54.8192	1.631	78.3
--	--	1.572	70.1905	1.632	55.0769	1.632	78.66
--	--	1.573	70.505	1.633	55.3746	1.633	79.02
--	--	1.574	70.8195	1.634	55.6323	1.634	79.34
--	--	1.575	71.094	1.635	55.9299	1.635	79.7
--	--	1.576	71.4085	1.636	56.1876	1.636	80.06
--	--	1.577	71.7229	1.637	56.4853	1.637	80.38
--	--	1.578	72.0374	1.638	56.743	1.638	80.74
--	--	1.579	72.3519	1.639	57.0407	1.639	81.06
--	--	1.58	72.6664	1.64	57.2984	1.64	81.38
--	--	1.581	73.0208	1.641	57.556	1.641	81.74
--	--	1.582	73.3353	1.642	57.8137	1.642	82.14
--	--	1.583	73.6498	1.643	58.1114	1.643	82.5
--	--	1.584	73.9643	1.644	58.3691	1.644	82.86
--	--	1.585	74.2788	1.645	58.6668	1.645	83.22
--	--	1.586	74.5532	1.646	58.9245	1.646	83.54
--	--	1.587	74.8677	1.647	59.2222	1.647	83.9
--	--	1.588	75.1822	1.648	59.4798	1.648	84.22
--	--	1.589	75.4567	1.649	59.7775	1.649	84.58
--	--	1.59	75.7712	1.65	60.0352	1.65	84.94
--	--	1.591	76.0856	1.651	60.3329	1.651	85.26
--	--	1.592	76.4401	1.652	60.6306	1.652	85.54
--	--	1.593	76.7146	1.653	60.8883	1.653	85.98
--	--	1.594	76.9891	1.654	61.1459	1.654	86.3
--	--	1.595	77.2635	1.655	61.4036	1.655	86.62
--	--	1.596	77.538	1.656	61.6613	1.656	86.98
--	--	1.597	77.8125	1.657	61.959	1.657	87.34
--	--	1.598	78.047	1.658	62.2167	1.658	87.7
--	--	1.599	78.3214	1.659	62.5144	1.659	88.06
--	--	1.6	78.5959	1.66	62.7721	1.66	88.42
--	--	1.601	78.8704	1.661	63.0697	1.661	88.74
--	--	1.602	79.1449	1.662	63.3274	1.662	89.06
--	--	1.603	79.4194	1.663	63.5851	1.663	89.38
--	--	1.604	79.6938	1.664	63.8828	1.664	89.7
--	--	1.605	79.9283	1.665	64.1405	1.665	90.06
--	--	1.606	80.2028	1.666	64.3982	1.666	90.42
--	--	1.607	80.4373	1.667	64.6559	1.667	90.78
--	--	1.608	80.7118	1.668	64.9535	1.668	91.1
--	--	1.609	80.9462	1.669	65.2112	1.669	91.42
--	--	1.61	81.2207	1.67	65.5089	1.67	91.78
--	--	1.611	81.5352	1.671	65.7666	1.671	92.1
--	--	1.612	81.8097	1.672	66.0643	1.672	92.5
--	--	1.613	82.0842	1.673	66.322	1.673	92.86
--	--	1.614	82.3986	1.674	66.5796	1.674	93.18
--	--	1.615	82.6731	1.675	66.8373	1.675	93.54
--	--	1.616	82.9876	1.676	67.095	1.676	93.9
--	--	1.617	83.2621	1.677	67.3927	1.677	94.22
--	--	1.618	83.5765	1.678	67.6504	1.678	94.58
--	--	1.619	83.851	1.679	67.9481	1.679	94.94
--	--	1.62	84.1255	1.68	68.2057	1.68	95.3
--	--	1.621	84.4	1.681	68.5034	1.681	95.7
--	--	1.622	84.6745	1.682	68.7611	1.682	96.06
--	--	1.623	84.9089	1.683	69.0588	1.683	96.38
--	--	1.624	85.2234	1.684	69.3565	1.684	96.74
--	--	1.625	85.4579	1.685	69.6542	1.685	97.06
--	--	1.626	85.7324	1.686	69.9119	1.686	97.42
--	--	1.627	86.0069	1.687	70.2095	1.687	97.78
--	--	1.628	86.2813	1.688	70.5072	1.688	98.1
--	--	1.629	86.5158	1.689	70.7649	1.689	98.46
--	--	1.63	86.7903	1.69	71.0626	1.69	98.78
--	--	1.631	87.0248	1.691	71.3203	1.691	99.14
--	--	1.632	87.2993	1.692	71.618	1.692	99.5
--	--	1.633	87.5337	1.693	71.9156	1.693	99.86
--	--	1.634	87.8082	1.694	72.1733	1.694	100.18
--	--	1.635	88.0827	1.695	72.471	1.695	100.58
--	--	1.636	88.3172	1.696	72.7287	1.696	100.94
--	--	1.637	88.5916	1.697	72.9864	1.697	101.3
--	--	1.638	88.8661	1.698	73.2841	1.698	101.66
--	--	1.639	89.1006	1.699	73.5417	1.699	102.02
--	--	1.64	89.3351	1.7	73.7994	1.7	102.38
--	--	1.641	89.6096	1.701	74.0971	1.701	102.78
--	--	1.642	89.884	1.702	74.3548	1.702	103.14
--	--	1.643	90.1185	1.703	74.6125	1.703	103.5
--	--	1.644	90.393	1.704	74.9102	1.704	103.82
--	--	1.645	90.6675	1.705	75.1679	1.705	104.18
--	--	1.646	90.942	1.706	75.4655	1.706	104.5
--	--	1.647	91.2164	1.707	75.7232	1.707	104.86
--	--	1.648	91.4909	1.708	75.9809	1.708	105.22
--	--	1.649	91.7654	1.709	76.2786	1.709	105.54
--	--	1.65	92.0399	1.71	76.5363	1.71	105.9
--	--	1.651	92.3143	1.711	76.834	1.711	106.26
--	--	1.652	92.5888	1.712	77.1316	1.712	106.58
--	--	1.653	92.8233	1.713	77.3893	1.713	106.9
--	--	1.654	93.0978	1.714	77.647	1.714	107.26
--	--	1.655	93.3723	1.715	77.9447	1.715	107.62
--	--	1.656	93.6467	1.716	78.2024	1.716	107.98
--	--	1.657	93.9212	1.717	78.4601	1.717	108.34
--	--	1.658	94.1957	1.718	78.7578	1.718	108.74
--	--	1.659	94.4702	1.719	79.0154	1.719	109.1
--	--	1.66	94.7446	1.72	79.2731	1.72	109.42
--	--	1.661	95.0591	1.721	79.5708	1.721	109.78
--	--	1.662	95.3336	1.722	79.8685	1.722	110.1
--	--	1.663	95.6081	1.723	80.1662	1.723	110.46
--	--	1.664	95.8826	1.724	80.4239	1.724	110.82
--	--	1.665	96.157	1.725	80.7215	1.725	111.18
--	--	1.666	96.4315	1.726	80.9792	1.726	111.5
--	--	1.667	96.706	1.727	81.2769	1.727	111.86
--	--	1.668	96.9805	1.728	81.5346	1.728	112.22
--	--	1.669	97.255	1.729	81.8323	1.729	112.58
--	--	1.67	97.5694	1.73	82.09	1.73	112.94
--	--	1.671	97.8439	1.731	82.3876	1.731	113.26
--	--	1.672	98.1584	1.732	82.6853	1.732	113.62
--	--	1.673	98.4329	1.733	82.983	1.733	113.98
--	--	1.674	98.7473	1.734	83.2807	1.734	114.34
--	--	1.675	99.0218	1.735	83.5384	1.735	114.7
--	--	1.676	99.3363	1.736	83.8361	1.736	115.06
--	--	1.677	99.6508	1.737	84.0938	1.737	115.38
--	--	1.678	99.9253	1.738	84.3914	1.738	115.78
--	--	1.679	100.24	1.739	84.6491	1.739	116.1
--	--	1.68	100.514	1.74	84.9468	1.74	116.46
--	--	1.681	100.829	1.741	85.2445	1.741	116.82
--	--	1.682	101.143	1.742	85.5422	1.742	117.18
--	--	1.683	101.538	1.743	85.7999	1.743	117.34
--	--	1.684	101.892	1.744	86.0975	1.744	116.66
--	--	1.685	102.287	1.745	86.3952	1.745	116.3
--	--	1.686	102.641	1.746	86.6529	1.746	116.18
--	--	1.687	102.956	1.747	86.9906	1.747	116.94
--	--	1.688	103.27	1.748	87.2483	1.748	117.62
--	--	1.689	103.585	1.749	87.546	1.749	117.86
--	--	1.69	103.899	1.75	87.8436	1.75	117.94
--	--	1.691	104.213	1.751	88.1413	1.751	118.02
--	--	1.692	104.528	1.752	88.399	1.752	118.1
--	--	1.693	104.842	1.753	88.7367	1.753	118.18
--	--	1.694	105.157	1.754	89.0344	1.754	118.18
--	--	1.695	105.471	1.755	89.2921	1.755	118.1
--	--	1.696	105.826	1.756	89.5498	1.756	118.02
--	--	1.697	106.1	1.757	89.8474	1.757	118.1
--	--	1.698	106.415	1.758	90.1451	1.758	118.02
--	--	1.699	106.729	1.759	90.4028	1.759	118.06
--	--	1.7	107.084	1.76	90.7005	1.76	118.18
--	--	1.701	107.398	1.761	90.9582	1.761	118.26
--	--	1.702	107.713	1.762	91.2559	1.762	118.26
--	--	1.703	107.987	1.763	91.5536	1.763	118.26
--	--	1.704	108.302	1.764	91.8512	1.764	118.26
--	--	1.705	108.616	1.765	92.1489	1.765	118.3
--	--	1.706	108.891	1.766	92.4066	1.766	118.3
--	--	1.707	109.165	1.767	92.7443	1.767	118.38
--	--	1.708	109.4	1.768	93.042	1.768	118.38
--	--	1.709	109.634	1.769	93.3397	1.769	118.38
--	--	1.71	109.869	1.77	93.6373	1.77	118.3
--	--	1.711	110.143	1.771	93.935	1.771	118.26
--	--	1.712	110.378	1.772	94.2327	1.772	118.34
--	--	1.713	110.652	1.773	94.5304	1.773	118.38
--	--	1.714	110.927	1.774	94.8281	1.774	118.34
--	--	1.715	111.201	1.775	95.1258	1.775	118.42
--	--	1.716	111.515	1.776	95.4235	1.776	118.46
--	--	1.717	111.83	1.777	95.7211	1.777	118.5
--	--	1.718	112.144	1.778	96.0188	1.778	118.54
--	--	1.719	112.499	1.779	96.2765	1.779	118.5
--	--	1.72	112.813	1.78	96.6142	1.78	118.5
--	--	1.721	113.168	1.781	96.9119	1.781	118.42
--	--	1.722	113.522	1.782	97.1696	1.782	118.34
--	--	1.723	113.837	1.783	97.4672	1.783	118.26
--	--	1.724	114.151	1.784	97.7649	1.784	118.26
--	--	1.725	114.426	1.785	98.0626	1.785	118.22
--	--	1.726	114.74	1.786	98.3603	1.786	118.22
--	--	1.727	115.055	1.787	98.658	1.787	118.18
--	--	1.728	115.329	1.788	98.9557	1.788	118.14
--	--	1.729	115.644	1.789	99.2134	1.789	118.06
--	--	1.73	115.958	1.79	99.551	1.79	118.06
--	--	1.731	116.273	1.791	99.8487	1.791	118.02
--	--	1.732	116.547	1.792	100.106	1.792	118.02
--	--	1.733	116.822	1.793	100.404	1.793	118.02
--	--	1.734	117.096	1.794	100.702	1.794	117.94
--	--	1.735	117.371	1.795	100.999	1.795	117.9
--	--	1.736	117.645	1.796	101.297	1.796	117.9
--	--	1.737	117.92	1.797	101.595	1.797	117.86
--	--	1.738	118.154	1.798	101.893	1.798	117.66
--	--	1.739	118.428	1.799	102.15	1.799	117.74
--	--	1.74	118.783	1.8	102.448	1.8	117.78
--	--	1.741	119.097	1.801	102.746	1.801	117.74
--	--	1.742	119.372	1.802	103.043	1.802	117.9
--	--	1.743	119.646	1.803	103.341	1.803	117.98
--	--	1.744	119.961	1.804	103.639	1.804	118.02
--	--	1.745	120.235	1.805	103.936	1.805	117.98
--	--	1.746	120.51	1.806	104.234	1.806	117.98
--	--	1.747	120.784	1.807	104.532	1.807	117.98
--	--	1.748	121.059	1.808	104.829	1.808	117.94
--	--	1.749	121.333	1.809	105.127	1.809	117.86
--	--	1.75	121.608	1.81	105.425	1.81	117.86
--	--	1.751	121.882	1.811	105.722	1.811	117.82
--	--	1.752	122.117	1.812	106.06	1.812	117.82
--	--	1.753	122.391	1.813	106.358	1.813	117.82
--	--	1.754	122.666	1.814	106.695	1.814	117.78
--	--	1.755	122.94	1.815	106.993	1.815	117.78
--	--	1.756	123.175	1.816	107.371	1.816	117.62
--	--	1.757	123.449	1.817	107.669	1.817	117.62
--	--	1.758	123.684	1.818	107.966	1.818	117.62
--	--	1.759	123.958	1.819	108.304	1.819	117.58
--	--	1.76	124.273	1.82	108.602	1.82	117.5
--	--	1.761	124.547	1.821	108.899	1.821	117.58
--	--	1.762	124.821	1.822	109.197	1.822	117.58
--	--	1.763	125.136	1.823	109.535	1.823	117.58
--	--	1.764	125.49	1.824	109.792	1.824	117.58
--	--	1.765	125.845	1.825	110.09	1.825	117.62
--	--	1.766	126.159	1.826	110.388	1.826	117.54
--	--	1.767	126.554	1.827	110.645	1.827	117.54
--	--	1.768	126.828	1.828	110.943	1.828	117.58
--	--	1.769	127.183	1.829	111.241	1.829	117.62
--	--	1.77	127.457	1.83	111.538	1.83	117.66
--	--	1.771	127.732	1.831	111.796	1.831	117.66
--	--	1.772	128.006	1.832	112.094	1.832	117.58
--	--	1.773	128.321	1.833	112.391	1.833	117.62
--	--	1.774	128.515	1.834	112.689	1.834	117.54
--	--	1.775	128.79	1.835	112.987	1.835	117.54
--	--	1.776	129.064	1.836	113.285	1.836	117.58
--	--	1.777	129.299	1.837	113.582	1.837	117.46
--	--	1.778	129.533	1.838	113.88	1.838	117.42
--	--	1.779	129.808	1.839	114.218	1.839	117.46
--	--	1.78	130.122	1.84	114.515	1.84	117.5
--	--	1.781	130.477	1.841	114.813	1.841	117.5
--	--	1.782	130.791	1.842	115.111	1.842	117.5
--	--	1.783	131.106	1.843	115.408	1.843	117.42
--	--	1.784	131.42	1.844	115.706	1.844	117.5
--	--	1.785	131.654	1.845	116.004	1.845	117.5
--	--	1.786	131.889	1.846	116.301	1.846	117.5
--	--	1.787	132.003	1.847	116.599	1.847	117.5
--	--	1.788	132.078	1.848	116.937	1.848	117.5
--	--	1.789	131.992	1.849	117.234	1.849	117.42
--	--	1.79	131.867	1.85	117.532	1.85	117.42
--	--	1.791	131.701	1.851	117.83	1.851	117.42
--	--	1.792	131.616	1.852	118.127	1.852	117.46
--	--	1.793	131.49	1.853	118.465	1.853	117.46
--	--	1.794	131.365	1.854	118.763	1.854	117.42
--	--	1.795	131.279	1.855	119.061	1.855	117.42
--	--	1.796	130.954	1.856	119.398	1.856	117.42
--	--	1.797	130.148	1.857	119.696	1.857	117.42
--	--	1.798	128.903	1.858	119.994	1.858	117.42
--	--	1.799	127.137	1.859	120.291	1.859	117.38
--	--	1.8	125.372	1.86	120.589	1.86	117.38
--	--	1.801	122.046	1.861	120.927	1.861	117.38
--	--	1.802	111.801	1.862	121.224	1.862	117.34
--	--	1.803	97.9951	1.863	121.522	1.863	117.26
--	--	1.804	95.5896	1.864	121.82	1.864	117.26
--	--	1.805	92.624	1.865	122.157	1.865	117.26
--	--	1.806	79.5785	1.866	122.335	1.866	117.14
--	--	1.807	70.813	1.867	122.513	1.867	117.38
--	--	1.808	74.4075	1.868	122.69	1.868	117.5
--	--	1.809	74.722	1.869	122.908	1.869	117.46
--	--	1.81	73.2764	1.87	123.126	1.87	117.5
--	--	1.811	72.3509	1.871	123.383	1.871	117.46
--	--	1.812	70.9054	1.872	123.641	1.872	117.5
--	--	1.813	70.0999	1.873	123.899	1.873	117.38
--	--	1.814	69.2144	1.874	124.197	1.874	117.38
--	--	1.815	69.6888	1.875	124.494	1.875	117.42
--	--	1.816	70.2033	1.876	124.872	1.876	117.42
--	--	1.817	70.5178	1.877	125.29	1.877	117.42
--	--	1.818	70.4323	1.878	125.987	1.878	117.38
--	--	1.819	69.8268	1.879	126.405	1.879	117.38
--	--	1.82	69.2212	1.88	126.703	1.88	117.38
--	--	1.821	69.8557	1.881	127	1.881	117.38
--	--	1.822	70.9702	1.882	127.338	1.882	117.34
--	--	1.823	73.3647	1.883	127.636	1.883	117.26
--	--	1.824	74.1992	1.884	127.933	1.884	117.26
--	--	1.825	76.1536	1.885	128.231	1.885	117.22
--	--	1.826	76.8281	1.886	128.569	1.886	117.22
--	--	1.827	76.9826	1.887	128.866	1.887	117.18
--	--	1.828	78.5771	1.888	129.164	1.888	117.18
--	--	1.829	79.7715	1.889	129.502	1.889	117.26
--	--	1.83	81.086	1.89	129.799	1.89	117.26
--	--	1.831	81.4805	1.891	130.137	1.891	117.22
--	--	1.832	82.355	1.892	130.475	1.892	117.26
--	--	1.833	83.7095	1.893	130.813	1.893	117.22
--	--	1.834	85.3439	1.894	131.15	1.894	117.18
--	--	1.835	87.0584	1.895	131.488	1.895	117.18
--	--	1.836	88.8929	1.896	131.826	1.896	117.18
--	--	1.837	91.8474	1.897	132.163	1.897	117.18
--	--	1.838	93.6018	1.898	132.501	1.898	117.26
--	--	1.839	95.3963	1.899	132.839	1.899	117.34
--	--	1.84	97.1508	1.9	133.176	1.9	117.38
--	--	1.841	100.785	1.901	133.514	1.901	117.42
--	--	1.842	103.78	1.902	133.852	1.902	117.46
--	--	1.843	107.774	1.903	134.229	1.903	117.42
--	--	1.844	110.409	1.904	134.567	1.904	117.38
--	--	1.845	112.403	1.905	134.865	1.905	117.38
--	--	1.846	114.198	1.906	135.082	1.906	117.26
--	--	1.847	115.152	1.907	135.06	1.907	117.3
--	--	1.848	116.907	1.908	134.958	1.908	117.3
--	--	1.849	119.021	1.909	134.855	1.909	117.38
--	--	1.85	120.776	1.91	134.753	1.91	117.38
--	--	1.851	121.65	1.911	134.611	1.911	117.38
--	--	1.852	122.245	1.912	134.509	1.912	117.38
--	--	1.853	123.839	1.913	134.406	1.913	117.7
--	--	1.854	125.394	1.914	134.304	1.914	117.86
--	--	1.855	126.668	1.915	134.202	1.915	117.7
--	--	1.856	127.902	1.916	134.099	1.916	117.42
--	--	1.857	128.617	1.917	133.997	1.917	117.34
--	--	1.858	128.811	1.918	133.895	1.918	117.34
--	--	1.859	129.086	1.919	133.792	1.919	117.54
--	--	1.86	129.48	1.92	133.65	1.92	117.58
--	--	1.861	129.315	1.921	133.548	1.921	117.54
--	--	1.862	129.509	1.922	133.445	1.922	117.54
--	--
--	--
--	--

## Sheet: SI Fig. 12
NiFe-BTC//G-2h		1/2-NiFe-BTC//G-2h		1/4-NiFe-BTC//G-2h		1/8-NiFe-BTC//G-2h
Potential (V vs. RHE)	Current density mA cm-2	Potential (V vs. RHE)	Current density mA cm-2	Potential (V vs. RHE)	Current density mA cm-2	Potential (V vs. RHE)	Current density mA cm-2
0.863	-12.8028	--	--	--	--	--	--
0.864	-11.5763	--	--	--	--	--	--
0.865	-10.4659	--	--	--	--	--	--
0.866	-9.50338	0.924	-9.20445	0.924	-17.3974	0.924	-18.9184
0.867	-8.6649	0.925	-8.48466	0.925	-15.9602	0.925	-17.4249
0.868	-7.92242	0.926	-7.82087	0.926	-14.643	0.926	-16.0875
0.869	-7.26394	0.927	-7.24507	0.927	-13.4779	0.927	-14.91
0.87	-6.68146	0.928	-6.73728	0.928	-12.4447	0.928	-13.8765
0.871	-6.15898	0.929	-6.28549	0.929	-11.5195	0.929	-12.9631
0.872	-5.68291	0.93	-5.87449	0.93	-10.6823	0.93	-12.1416
0.873	-5.25283	0.931	-5.5067	0.931	-9.93714	0.931	-11.4042
0.874	-4.85795	0.932	-5.17371	0.932	-9.25596	0.932	-10.7387
0.875	-4.50067	0.933	-4.87111	0.933	-8.63879	0.933	-10.1372
0.876	-4.18139	0.934	-4.59612	0.934	-8.06961	0.934	-9.5918
0.877	-3.88451	0.935	-4.34273	0.935	-7.55643	0.935	-9.08634
0.878	-3.61283	0.936	-4.10973	0.936	-7.08326	0.936	-8.62488
0.879	-3.36395	0.937	-3.89754	0.937	-6.65808	0.937	-8.20342
0.88	-3.13508	0.938	-3.69855	0.938	-6.2529	0.938	-7.80996
0.881	-2.9226	0.939	-3.51555	0.939	-5.88053	0.939	-7.44851
0.882	-2.72892	0.94	-3.34416	0.94	-5.53255	0.94	-7.11905
0.883	-2.55044	0.941	-3.18357	0.941	-5.20577	0.941	-6.80159
0.884	-2.38396	0.942	-3.03589	0.942	-4.9062	0.942	-6.51213
0.885	-2.22912	0.943	-2.89182	0.943	-4.62702	0.943	-6.23707
0.886	-2.0844	0.944	-2.76164	0.944	-4.36744	0.944	-5.97921
0.887	-1.94641	0.945	-2.64059	0.945	-4.12347	0.945	-5.73176
0.888	-1.82225	0.946	-2.52448	0.946	-3.89389	0.946	-5.5039
0.889	-1.71193	0.947	-2.41801	0.947	-3.68151	0.947	-5.29084
0.89	-1.60725	0.948	-2.31661	0.948	-3.48034	0.948	-5.08938
0.891	-1.50977	0.949	-2.22242	0.949	-3.28956	0.949	-4.89912
0.892	-1.42093	0.95	-2.13503	0.95	-3.11598	0.95	-4.71886
0.893	-1.33725	0.951	-2.05003	0.951	-2.94721	0.951	-4.54821
0.894	-1.26078	0.952	-1.96904	0.952	-2.78843	0.952	-4.38355
0.895	-1.1895	0.953	-1.89405	0.953	-2.63953	0.953	-4.23089
0.896	-1.12062	0.954	-1.82185	0.954	-2.49348	0.954	-4.08463
0.897	-1.05654	0.955	-1.75526	0.955	-2.35933	0.955	-3.94357
0.898	-0.99686	0.956	-1.69107	0.956	-2.23436	0.956	-3.81172
0.899	-0.94038	0.957	-1.63007	0.957	-2.11551	0.957	-3.68386
0.9	-0.8875	0.958	-1.57628	0.958	-2.00257	0.958	-3.5648
0.901	-0.83863	0.959	-1.53049	0.959	-1.89939	0.959	-3.44934
0.902	-0.79615	0.96	-1.48109	0.96	-1.80462	0.96	-3.33948
0.903	-0.75327	0.961	-1.4353	0.961	-1.71584	0.961	-3.23322
0.904	-0.71079	0.962	-1.38991	0.962	-1.62906	0.962	-3.13089
0.905	-0.67431	0.963	-1.34971	0.963	-1.54909	0.963	-3.03551
0.906	-0.63783	0.964	-1.30672	0.964	-1.46911	0.964	-2.93801
0.907	-0.60415	0.965	-1.26693	0.965	-1.39433	0.965	-2.84631
0.908	-0.57447	0.966	-1.23113	0.966	-1.32556	0.966	-2.76166
0.909	-0.5468	0.967	-1.19414	0.967	-1.25678	0.967	-2.67951
0.91	-0.52512	0.968	-1.15915	0.968	-1.1932	0.968	-2.60006
0.911	-0.50144	0.969	-1.12855	0.969	-1.13563	0.969	-2.52444
0.912	-0.47616	0.97	-1.09596	0.97	-1.08165	0.97	-2.4517
0.913	-0.45368	0.971	-1.06577	0.971	-1.02567	0.971	-2.37984
0.914	-0.432	0.972	-1.03837	0.972	-0.9737	0.972	-2.31358
0.915	-0.41352	0.973	-1.01098	0.973	-0.92252	0.973	-2.24813
0.916	-0.39385	0.974	-0.98639	0.974	-0.87614	0.974	-2.18787
0.917	-0.37617	0.975	-0.96139	0.975	-0.82897	0.975	-2.12601
0.918	-0.35929	0.976	-0.938	0.976	-0.78659	0.976	-2.06975
0.919	-0.34241	0.977	-0.91501	0.977	-0.74421	0.977	-2.01269
0.92	-0.32833	0.978	-0.89201	0.978	-0.70424	0.978	-1.95683
0.921	-0.31665	0.979	-0.87142	0.979	-0.66786	0.979	-1.90578
0.922	-0.30297	0.98	-0.85163	0.98	-0.63188	0.98	-1.85432
0.923	-0.2897	0.981	-0.83183	0.981	-0.59711	0.981	-1.80526
0.924	-0.27882	0.982	-0.81564	0.982	-0.56633	0.982	-1.7618
0.925	-0.26874	0.983	-0.79665	0.983	-0.53555	0.983	-1.71514
0.926	-0.25906	0.984	-0.77925	0.984	-0.50478	0.984	-1.67008
0.927	-0.25058	0.985	-0.76546	0.985	-0.4792	0.985	-1.63183
0.928	-0.2429	0.986	-0.74887	0.986	-0.45122	0.986	-1.59157
0.929	-0.23562	0.987	-0.73547	0.987	-0.42725	0.987	-1.55851
0.93	-0.22634	0.988	-0.72288	0.988	-0.40367	0.988	-1.52625
0.931	-0.21947	0.989	-0.71029	0.989	-0.38129	0.989	-1.49079
0.932	-0.21259	0.99	-0.69649	0.99	-0.35932	0.99	-1.45574
0.933	-0.20691	0.991	-0.6839	0.991	-0.33694	0.991	-1.42188
0.934	-0.20203	0.992	-0.67211	0.992	-0.31696	0.992	-1.38802
0.935	-0.19675	0.993	-0.66271	0.993	-0.29938	0.993	-1.35696
0.936	-0.19067	0.994	-0.65212	0.994	-0.28101	0.994	-1.3255
0.937	-0.18699	0.995	-0.64073	0.995	-0.26423	0.995	-1.29644
0.938	-0.18292	0.996	-0.62853	0.996	-0.24745	0.996	-1.26699
0.939	-0.17884	0.997	-0.61754	0.997	-0.23068	0.997	-1.23833
0.94	-0.17636	0.998	-0.61015	0.998	-0.2179	0.998	-1.21247
0.941	-0.17308	0.999	-0.60195	0.999	-0.20312	0.999	-1.18461
0.942	-0.1694	1	-0.59416	1	-0.18955	1	-1.15875
0.943	-0.16692	1.001	-0.58917	1.001	-0.17877	1.001	-1.13609
0.944	-0.16364	1.002	-0.58017	1.002	-0.16719	1.002	-1.11144
0.945	-0.16277	1.003	-0.57198	1.003	-0.15562	1.003	-1.08598
0.946	-0.15909	1.004	-0.56738	1.004	-0.14444	1.004	-1.06332
0.947	-0.15821	1.005	-0.56079	1.005	-0.13166	1.005	-1.04146
0.948	-0.15733	1.006	-0.5558	1.006	-0.12129	1.006	-1.02
0.949	-0.15405	1.007	-0.5508	1.007	-0.11211	1.007	-0.99814
0.95	-0.15397	1.008	-0.54621	1.008	-0.10573	1.008	-0.97789
0.951	-0.15349	1.009	-0.54162	1.009	-0.09816	1.009	-0.95843
0.952	-0.15142	1.01	-0.53622	1.01	-0.09058	1.01	-0.93817
0.953	-0.15334	1.011	-0.53283	1.011	-0.0858	1.011	-0.92111
0.954	-0.15086	1.012	-0.52784	1.012	-0.08023	1.012	-0.90245
0.955	-0.14918	1.013	-0.52324	1.013	-0.07385	1.013	-0.885
0.956	-0.1499	1.014	-0.52225	1.014	-0.07187	1.014	-0.87034
0.957	-0.15022	1.015	-0.51686	1.015	-0.0679	1.015	-0.85248
0.958	-0.15094	1.016	-0.51346	1.016	-0.06312	1.016	-0.83462
0.959	-0.15006	1.017	-0.51247	1.017	-0.05994	1.017	-0.82036
0.96	-0.15039	1.018	-0.50868	1.018	-0.05637	1.018	-0.8041
0.961	-0.15111	1.019	-0.50568	1.019	-0.05319	1.019	-0.78985
0.962	-0.15143	1.02	-0.50389	1.02	-0.05201	1.02	-0.77359
0.963	-0.15295	1.021	-0.5013	1.021	-0.04724	1.021	-0.75853
0.964	-0.15287	1.022	-0.5003	1.022	-0.04606	1.022	-0.74467
0.965	-0.15319	1.023	-0.49691	1.023	-0.04248	1.023	-0.73161
0.966	-0.15511	1.024	-0.49592	1.024	-0.03891	1.024	-0.71815
0.967	-0.15624	1.025	-0.49412	1.025	-0.03733	1.025	-0.7055
0.968	-0.15496	1.026	-0.49193	1.026	-0.03335	1.026	-0.69244
0.969	-0.15608	1.027	-0.49094	1.027	-0.03218	1.027	-0.68018
0.97	-0.1556	1.028	-0.48914	1.028	-0.029	1.028	-0.66792
0.971	-0.15672	1.029	-0.48695	1.029	-0.02662	1.029	-0.65566
0.972	-0.15984	1.03	-0.48636	1.03	-0.02665	1.03	-0.64501
0.973	-0.16056	1.031	-0.48536	1.031	-0.02507	1.031	-0.63275
0.974	-0.16049	1.032	-0.48397	1.032	-0.02269	1.032	-0.62089
0.975	-0.16161	1.033	-0.48298	1.033	-0.02312	1.033	-0.61143
0.976	-0.16313	1.034	-0.48238	1.034	-0.02274	1.034	-0.60077
0.977	-0.16585	1.035	-0.48219	1.035	-0.02436	1.035	-0.58931
0.978	-0.16817	1.036	-0.4832	1.036	-0.02479	1.036	-0.57946
0.979	-0.17129	1.037	-0.4818	1.037	-0.02321	1.037	-0.5672
0.98	-0.17201	1.038	-0.48081	1.038	-0.02403	1.038	-0.55734
0.981	-0.17274	1.039	-0.48182	1.039	-0.02646	1.039	-0.54708
0.982	-0.17546	1.04	-0.48402	1.04	-0.02968	1.04	-0.53962
0.983	-0.17658	1.041	-0.48423	1.041	-0.0301	1.041	-0.53056
0.984	-0.1777	1.042	-0.48204	1.042	-0.03133	1.042	-0.52031
0.985	-0.18162	1.043	-0.48224	1.043	-0.03295	1.043	-0.51325
0.986	-0.18314	1.044	-0.48205	1.044	-0.03537	1.044	-0.50579
0.987	-0.18506	1.045	-0.48106	1.045	-0.0374	1.045	-0.49633
0.988	-0.18658	1.046	-0.48246	1.046	-0.03982	1.046	-0.48887
0.989	-0.18771	1.047	-0.48147	1.047	-0.04264	1.047	-0.47942
0.99	-0.19123	1.048	-0.48168	1.048	-0.04547	1.048	-0.47156
0.991	-0.19475	1.049	-0.48548	1.049	-0.04909	1.049	-0.4653
0.992	-0.19627	1.05	-0.48249	1.05	-0.05151	1.05	-0.45744
0.993	-0.19859	1.051	-0.4827	1.051	-0.05554	1.051	-0.45158
0.994	-0.20011	1.052	-0.4829	1.052	-0.06116	1.052	-0.44572
0.995	-0.20163	1.053	-0.48311	1.053	-0.06358	1.053	-0.43867
0.996	-0.20396	1.054	-0.48332	1.054	-0.06761	1.054	-0.43081
0.997	-0.20668	1.055	-0.48352	1.055	-0.07043	1.055	-0.42415
0.998	-0.2098	1.056	-0.48373	1.056	-0.07405	1.056	-0.41829
0.999	-0.21212	1.057	-0.48394	1.057	-0.07847	1.057	-0.41123
1	-0.21404	1.058	-0.48414	1.058	-0.0817	1.058	-0.40377
1.001	-0.21636	1.059	-0.48435	1.059	-0.08532	1.059	-0.39912
1.002	-0.21828	1.06	-0.48456	1.06	-0.08934	1.06	-0.39166
1.003	-0.22141	1.061	-0.48476	1.061	-0.09297	1.061	-0.3842
1.004	-0.22493	1.062	-0.48497	1.062	-0.09939	1.062	-0.37994
1.005	-0.22685	1.063	-0.48518	1.063	-0.10261	1.063	-0.37448
1.006	-0.22877	1.064	-0.48538	1.064	-0.10744	1.064	-0.37023
1.007	-0.23029	1.065	-0.48959	1.065	-0.11426	1.065	-0.36717
1.008	-0.23301	1.066	-0.4858	1.066	-0.11748	1.066	-0.36011
1.009	-0.23573	1.067	-0.486	1.067	-0.12071	1.067	-0.35425
1.01	-0.23726	1.068	-0.48621	1.068	-0.12553	1.068	-0.34919
1.011	-0.24038	1.069	-0.48642	1.069	-0.12995	1.069	-0.34293
1.012	-0.2423	1.07	-0.48662	1.07	-0.13438	1.07	-0.33828
1.013	-0.24342	1.071	-0.48683	1.071	-0.1396	1.071	-0.33402
1.014	-0.24694	1.072	-0.48704	1.072	-0.14322	1.072	-0.32936
1.015	-0.25006	1.073	-0.48724	1.073	-0.14845	1.073	-0.3239
1.016	-0.25198	1.074	-0.48745	1.074	-0.15127	1.074	-0.31884
1.017	-0.2559	1.075	-0.48766	1.075	-0.15769	1.075	-0.31418
1.018	-0.25663	1.076	-0.48786	1.076	-0.16252	1.076	-0.30993
1.019	-0.25815	1.077	-0.48407	1.077	-0.16534	1.077	-0.30367
1.02	-0.26207	1.078	-0.48828	1.078	-0.17216	1.078	-0.30101
1.021	-0.26359	1.079	-0.48848	1.079	-0.17499	1.079	-0.29595
1.022	-0.26551	1.08	-0.48469	1.08	-0.17781	1.08	-0.28889
1.023	-0.26863	1.081	-0.4849	1.081	-0.18463	1.081	-0.28704
1.024	-0.27055	1.082	-0.4851	1.082	-0.18746	1.082	-0.28118
1.025	-0.27448	1.083	-0.48131	1.083	-0.19428	1.083	-0.27732
1.026	-0.2764	1.084	-0.48152	1.084	-0.1971	1.084	-0.27306
1.027	-0.27872	1.085	-0.48172	1.085	-0.20393	1.085	-0.2696
1.028	-0.28144	1.086	-0.48193	1.086	-0.20675	1.086	-0.26574
1.029	-0.28376	1.087	-0.48214	1.087	-0.21357	1.087	-0.26189
1.03	-0.28848	1.088	-0.48234	1.088	-0.2204	1.088	-0.25683
1.031	-0.2908	1.089	-0.48255	1.089	-0.22722	1.089	-0.25257
1.032	-0.29273	1.09	-0.48276	1.09	-0.23004	1.09	-0.24951
1.033	-0.29705	1.091	-0.48296	1.091	-0.23687	1.091	-0.24725
1.034	-0.29777	1.092	-0.47917	1.092	-0.24369	1.092	-0.24179
1.035	-0.30009	1.093	-0.47937	1.093	-0.24651	1.093	-0.23634
1.036	-0.30401	1.094	-0.47958	1.094	-0.25334	1.094	-0.23408
1.037	-0.30593	1.095	-0.47579	1.095	-0.25616	1.095	-0.22942
1.038	-0.30825	1.096	-0.47599	1.096	-0.26298	1.096	-0.22476
1.039	-0.31097	1.097	-0.4762	1.097	-0.26581	1.097	-0.2209
1.04	-0.3129	1.098	-0.47241	1.098	-0.27263	1.098	-0.21505
1.041	-0.31522	1.099	-0.47261	1.099	-0.27545	1.099	-0.21279
1.042	-0.31874	1.1	-0.47282	1.1	-0.28228	1.1	-0.20973
1.043	-0.32226	1.101	-0.46903	1.101	-0.2891	1.101	-0.20427
1.044	-0.32338	1.102	-0.46923	1.102	-0.29592	1.102	-0.19881
1.045	-0.3253	1.103	-0.46944	1.103	-0.29875	1.103	-0.19735
1.046	-0.32802	1.104	-0.46965	1.104	-0.30557	1.104	-0.1919
1.047	-0.32875	1.105	-0.46585	1.105	-0.30839	1.105	-0.18644
1.048	-0.33107	1.106	-0.46206	1.106	-0.31522	1.106	-0.18098
1.049	-0.33459	1.107	-0.46227	1.107	-0.31804	1.107	-0.17952
1.05	-0.33531	1.108	-0.45847	1.108	-0.32486	1.108	-0.17406
1.051	-0.33763	1.109	-0.45868	1.109	-0.32769	1.109	-0.1726
1.052	-0.34195	1.11	-0.45889	1.11	-0.33451	1.11	-0.16715
1.053	-0.34347	1.111	-0.45509	1.111	-0.33733	1.111	-0.16169
1.054	-0.3462	1.112	-0.4513	1.112	-0.34416	1.112	-0.15623
1.055	-0.34852	1.113	-0.45151	1.113	-0.34698	1.113	-0.15077
1.056	-0.35244	1.114	-0.44771	1.114	-0.3538	1.114	-0.14931
1.057	-0.35276	1.115	-0.44792	1.115	-0.35663	1.115	-0.14385
1.058	-0.35428	1.116	-0.44413	1.116	-0.36345	1.116	-0.1384
1.059	-0.3586	1.117	-0.44433	1.117	-0.36627	1.117	-0.13694
1.06	-0.35972	1.118	-0.44054	1.118	-0.3731	1.118	-0.13148
1.061	-0.36165	1.119	-0.43675	1.119	-0.37592	1.119	-0.12602
1.062	-0.36397	1.12	-0.43695	1.12	-0.38274	1.12	-0.12056
1.063	-0.36469	1.121	-0.43316	1.121	-0.38557	1.121	-0.11911
1.064	-0.36701	1.122	-0.42937	1.122	-0.38839	1.122	-0.11365
1.065	-0.37093	1.123	-0.42557	1.123	-0.39521	1.123	-0.10819
1.066	-0.37125	1.124	-0.42578	1.124	-0.39803	1.124	-0.10273
1.067	-0.37277	1.125	-0.42199	1.125	-0.40086	1.125	-0.09727
1.068	-0.37629	1.126	-0.41819	1.126	-0.40768	1.126	-0.09581
1.069	-0.37782	1.127	-0.4144	1.127	-0.4145	1.127	-0.09036
1.07	-0.37854	1.128	-0.41061	1.128	-0.41733	1.128	-0.0849
1.071	-0.38046	1.129	-0.41081	1.129	-0.42015	1.129	-0.07944
1.072	-0.38318	1.13	-0.40702	1.13	-0.42297	1.13	-0.07398
1.073	-0.3847	1.131	-0.40323	1.131	-0.4258	1.131	-0.06852
1.074	-0.38622	1.132	-0.39943	1.132	-0.42862	1.132	-0.06306
1.075	-0.38814	1.133	-0.39564	1.133	-0.43544	1.133	-0.05761
1.076	-0.38927	1.134	-0.39185	1.134	-0.43827	1.134	-0.05215
1.077	-0.38999	1.135	-0.38805	1.135	-0.44109	1.135	-0.04669
1.078	-0.39351	1.136	-0.38426	1.136	-0.44391	1.136	-0.04123
1.079	-0.39463	1.137	-0.38047	1.137	-0.44674	1.137	-0.03577
1.08	-0.39655	1.138	-0.37667	1.138	-0.44956	1.138	-0.03032
1.081	-0.40007	1.139	-0.37288	1.139	-0.45638	1.139	-0.02486
1.082	-0.40199	1.14	-0.36909	1.14	-0.45921	1.14	-0.0194
1.083	-0.40352	1.141	-0.36529	1.141	-0.46203	1.141	-0.01394
1.084	-0.40344	1.142	-0.3655	1.142	-0.46885	1.142	-0.01248
1.085	-0.40576	1.143	-0.36171	1.143	-0.47168	1.143	-0.00302
1.086	-0.40688	1.144	-0.35391	1.144	-0.4745	1.144	0.00243
1.087	-0.4088	1.145	-0.35012	1.145	-0.47732	1.145	0.00789
1.088	-0.40912	1.146	-0.35033	1.146	-0.48015	1.146	0.01335
1.089	-0.40984	1.147	-0.34653	1.147	-0.48297	1.147	0.01881
1.09	-0.41137	1.148	-0.33874	1.148	-0.48579	1.148	0.02427
1.091	-0.41209	1.149	-0.33495	1.149	-0.48862	1.149	0.03373
1.092	-0.41441	1.15	-0.33115	1.15	-0.49144	1.15	0.03918
1.093	-0.41473	1.151	-0.32736	1.151	-0.49426	1.151	0.04464
1.094	-0.41705	1.152	-0.32357	1.152	-0.49709	1.152	0.0501
1.095	-0.41857	1.153	-0.31577	1.153	-0.49991	1.153	0.05956
1.096	-0.41849	1.154	-0.31198	1.154	-0.50273	1.154	0.06502
1.097	-0.41961	1.155	-0.30819	1.155	-0.50556	1.155	0.07047
1.098	-0.41874	1.156	-0.30439	1.156	-0.50838	1.156	0.07993
1.099	-0.41946	1.157	-0.2966	1.157	-0.5072	1.157	0.08539
1.1	-0.42178	1.158	-0.29681	1.158	-0.51003	1.158	0.09085
1.101	-0.4213	1.159	-0.28901	1.159	-0.51285	1.159	0.09631
1.102	-0.42162	1.16	-0.28522	1.16	-0.51167	1.16	0.10577
1.103	-0.42194	1.161	-0.27743	1.161	-0.5185	1.161	0.11122
1.104	-0.42306	1.162	-0.27363	1.162	-0.51732	1.162	0.12068
1.105	-0.42499	1.163	-0.26584	1.163	-0.52014	1.163	0.12614
1.106	-0.42571	1.164	-0.26205	1.164	-0.51897	1.164	0.1356
1.107	-0.42643	1.165	-0.25825	1.165	-0.52179	1.165	0.14106
1.108	-0.42715	1.166	-0.25046	1.166	-0.52461	1.166	0.14652
1.109	-0.42627	1.167	-0.24267	1.167	-0.52744	1.167	0.15197
1.11	-0.42699	1.168	-0.23887	1.168	-0.53026	1.168	0.16143
1.111	-0.42611	1.169	-0.23108	1.169	-0.52908	1.169	0.17089
1.112	-0.42564	1.17	-0.22329	1.17	-0.52791	1.17	0.18035
1.113	-0.42516	1.171	-0.21949	1.171	-0.53473	1.171	0.18581
1.114	-0.42428	1.172	-0.2117	1.172	-0.53355	1.172	0.19526
1.115	-0.423	1.173	-0.20391	1.173	-0.53638	1.173	0.20472
1.116	-0.42332	1.174	-0.20011	1.174	-0.5352	1.174	0.21018
1.117	-0.42284	1.175	-0.19232	1.175	-0.53802	1.175	0.22364
1.118	-0.42156	1.176	-0.18453	1.176	-0.53685	1.176	0.2331
1.119	-0.42228	1.177	-0.18073	1.177	-0.53967	1.177	0.24256
1.12	-0.42141	1.178	-0.16894	1.178	-0.53849	1.178	0.24801
1.121	-0.41893	1.179	-0.16515	1.179	-0.54132	1.179	0.25747
1.122	-0.41725	1.18	-0.15735	1.18	-0.54014	1.18	0.26693
1.123	-0.41597	1.181	-0.14956	1.181	-0.54296	1.181	0.27639
1.124	-0.41629	1.182	-0.14176	1.182	-0.54179	1.182	0.28985
1.125	-0.41421	1.183	-0.13397	1.183	-0.54061	1.183	0.29931
1.126	-0.41333	1.184	-0.12218	1.184	-0.54343	1.184	0.30876
1.127	-0.41126	1.185	-0.11438	1.185	-0.54226	1.185	0.31822
1.128	-0.40838	1.186	-0.10659	1.186	-0.54108	1.186	0.32768
1.129	-0.4075	1.187	-0.0988	1.187	-0.5399	1.187	0.33714
1.13	-0.40502	1.188	-0.091	1.188	-0.54272	1.188	0.3506
1.131	-0.40414	1.189	-0.07921	1.189	-0.54155	1.189	0.36405
1.132	-0.40326	1.19	-0.07142	1.19	-0.54437	1.19	0.37351
1.133	-0.40118	1.191	-0.05962	1.191	-0.54319	1.191	0.38297
1.134	-0.39631	1.192	-0.05183	1.192	-0.54202	1.192	0.39643
1.135	-0.39423	1.193	-0.04404	1.193	-0.54484	1.193	0.40589
1.136	-0.39015	1.194	-0.03624	1.194	-0.54366	1.194	0.41535
1.137	-0.38807	1.195	-0.02445	1.195	-0.54249	1.195	0.4288
1.138	-0.38479	1.196	-0.01266	1.196	-0.54131	1.196	0.44226
1.139	-0.38191	1.197	-0.00486	1.197	-0.54013	1.197	0.45572
1.14	-0.37783	1.198	0.00693	1.198	-0.54296	1.198	0.46518
1.141	-0.37416	1.199	0.01472	1.199	-0.53778	1.199	0.47864
1.142	-0.37208	1.2	0.02652	1.2	-0.5366	1.2	0.4921
1.143	-0.3684	1.201	0.03831	1.201	-0.53943	1.201	0.50155
1.144	-0.36352	1.202	0.0461	1.202	-0.53425	1.202	0.51901
1.145	-0.36184	1.203	0.0579	1.203	-0.53307	1.203	0.52847
1.146	-0.35696	1.204	0.06969	1.204	-0.5319	1.204	0.54193
1.147	-0.35088	1.205	0.07748	1.205	-0.53072	1.205	0.55939
1.148	-0.346	1.206	0.08928	1.206	-0.53354	1.206	0.56884
1.149	-0.34033	1.207	0.10507	1.207	-0.52837	1.207	0.5863
1.15	-0.33465	1.208	0.11686	1.208	-0.52719	1.208	0.59976
1.151	-0.32937	1.209	0.12866	1.209	-0.52601	1.209	0.61322
1.152	-0.32329	1.21	0.14045	1.21	-0.52484	1.21	0.62668
1.153	-0.31601	1.211	0.15224	1.211	-0.51966	1.211	0.64414
1.154	-0.31073	1.212	0.16404	1.212	-0.51848	1.212	0.65759
1.155	-0.30785	1.213	0.17583	1.213	-0.51731	1.213	0.67105
1.156	-0.30138	1.214	0.19162	1.214	-0.51213	1.214	0.68851
1.157	-0.2953	1.215	0.20342	1.215	-0.51095	1.215	0.70597
1.158	-0.29002	1.216	0.21521	1.216	-0.50578	1.216	0.71943
1.159	-0.28314	1.217	0.227	1.217	-0.5046	1.217	0.73689
1.16	-0.27586	1.218	0.2428	1.218	-0.49942	1.218	0.75434
1.161	-0.27018	1.219	0.25459	1.219	-0.49825	1.219	0.7678
1.162	-0.2625	1.22	0.26638	1.22	-0.49307	1.22	0.78126
1.163	-0.25603	1.221	0.28218	1.221	-0.48789	1.221	0.80272
1.164	-0.24875	1.222	0.29397	1.222	-0.48672	1.222	0.82018
1.165	-0.24147	1.223	0.31376	1.223	-0.48154	1.223	0.83364
1.166	-0.23379	1.224	0.32956	1.224	-0.47636	1.224	0.85109
1.167	-0.22531	1.225	0.34135	1.225	-0.47519	1.225	0.86855
1.168	-0.21683	1.226	0.35714	1.226	-0.47001	1.226	0.88601
1.169	-0.21075	1.227	0.36494	1.227	-0.46483	1.227	0.90347
1.17	-0.20108	1.228	0.38073	1.228	-0.45966	1.228	0.92093
1.171	-0.1934	1.229	0.39252	1.229	-0.45448	1.229	0.93838
1.172	-0.18412	1.23	0.40832	1.23	-0.4493	1.23	0.95584
1.173	-0.17444	1.231	0.42411	1.231	-0.44413	1.231	0.9773
1.174	-0.16596	1.232	0.4399	1.232	-0.43895	1.232	0.99476
1.175	-0.15588	1.233	0.4557	1.233	-0.43377	1.233	1.01222
1.176	-0.1466	1.234	0.47549	1.234	-0.4246	1.234	1.03368
1.177	-0.13812	1.235	0.49128	1.235	-0.41942	1.235	1.05113
1.178	-0.12725	1.236	0.50708	1.236	-0.41424	1.236	1.07259
1.179	-0.11637	1.237	0.52287	1.237	-0.40507	1.237	1.09005
1.18	-0.10709	1.238	0.54266	1.238	-0.39989	1.238	1.11151
1.181	-0.09421	1.239	0.55846	1.239	-0.39071	1.239	1.13297
1.182	-0.08373	1.24	0.57825	1.24	-0.38554	1.24	1.15443
1.183	-0.07445	1.241	0.59404	1.241	-0.38036	1.241	1.17188
1.184	-0.06437	1.242	0.60984	1.242	-0.37118	1.242	1.19334
1.185	-0.0535	1.243	0.62963	1.243	-0.36601	1.243	1.2108
1.186	-0.04182	1.244	0.64942	1.244	-0.35683	1.244	1.23226
1.187	-0.03054	1.245	0.66522	1.245	-0.35165	1.245	1.25372
1.188	-0.01806	1.246	0.68501	1.246	-0.34248	1.246	1.27517
1.189	-0.00478	1.247	0.7048	1.247	-0.3333	1.247	1.29663
1.19	0.0073	1.248	0.7246	1.248	-0.32812	1.248	1.31809
1.191	0.02018	1.249	0.74439	1.249	-0.31895	1.249	1.34355
1.192	0.03345	1.25	0.76418	1.25	-0.30977	1.25	1.36501
1.193	0.04553	1.251	0.77998	1.251	-0.30059	1.251	1.38647
1.194	0.05921	1.252	0.79977	1.252	-0.29142	1.252	1.41192
1.195	0.07249	1.253	0.82356	1.253	-0.28224	1.253	1.43338
1.196	0.08457	1.254	0.84336	1.254	-0.27306	1.254	1.45884
1.197	0.09865	1.255	0.86315	1.255	-0.26388	1.255	1.4843
1.198	0.11393	1.256	0.88294	1.256	-0.25471	1.256	1.50576
1.199	0.12961	1.257	0.90274	1.257	-0.24953	1.257	1.53122
1.2	0.14208	1.258	0.92653	1.258	-0.23635	1.258	1.55267
1.201	0.15696	1.259	0.95032	1.259	-0.22718	1.259	1.57813
1.202	0.17144	1.26	0.97012	1.26	-0.218	1.26	1.60359
1.203	0.18632	1.261	0.99391	1.261	-0.20482	1.261	1.63305
1.204	0.2016	1.262	1.0177	1.262	-0.19565	1.262	1.65451
1.205	0.21808	1.263	1.0415	1.263	-0.18247	1.263	1.68396
1.206	0.23216	1.264	1.06529	1.264	-0.17329	1.264	1.70942
1.207	0.24903	1.265	1.08508	1.265	-0.16012	1.265	1.73488
1.208	0.26631	1.266	1.10888	1.266	-0.15094	1.266	1.76034
1.209	0.28039	1.267	1.13267	1.267	-0.13776	1.267	1.7818
1.21	0.29767	1.268	1.16047	1.268	-0.12859	1.268	1.80726
1.211	0.31815	1.269	1.18426	1.269	-0.11541	1.269	1.83671
1.212	0.33303	1.27	1.20805	1.27	-0.10623	1.27	1.86217
1.213	0.34871	1.271	1.23585	1.271	-0.09306	1.271	1.89163
1.214	0.36718	1.272	1.26364	1.272	-0.07988	1.272	1.91709
1.215	0.38566	1.273	1.28743	1.273	-0.0667	1.273	1.94655
1.216	0.40414	1.274	1.31523	1.274	-0.05353	1.274	1.97601
1.217	0.42662	1.275	1.33902	1.275	-0.04035	1.275	2.00546
1.218	0.4451	1.276	1.36681	1.276	-0.02717	1.276	2.03892
1.219	0.45958	1.277	1.39061	1.277	-0.01	1.277	2.06438
1.22	0.47806	1.278	1.4184	1.278	0.00318	1.278	2.09784
1.221	0.50053	1.279	1.44619	1.279	0.01636	1.279	2.1273
1.222	0.51901	1.28	1.47399	1.28	0.02953	1.28	2.15675
1.223	0.53749	1.281	1.50178	1.281	0.04671	1.281	2.18621
1.224	0.55997	1.282	1.52957	1.282	0.05989	1.282	2.21967
1.225	0.57845	1.283	1.55737	1.283	0.07306	1.283	2.24913
1.226	0.60093	1.284	1.58916	1.284	0.09424	1.284	2.28259
1.227	0.62341	1.285	1.61695	1.285	0.11142	1.285	2.31605
1.228	0.64189	1.286	1.64475	1.286	0.12459	1.286	2.3495
1.229	0.66436	1.287	1.67654	1.287	0.13777	1.287	2.37896
1.23	0.68684	1.288	1.70833	1.288	0.15895	1.288	2.41242
1.231	0.70932	1.289	1.73613	1.289	0.17212	1.289	2.44588
1.232	0.7278	1.29	1.76792	1.29	0.1933	1.29	2.47934
1.233	0.75028	1.291	1.79571	1.291	0.20648	1.291	2.5168
1.234	0.77676	1.292	1.82751	1.292	0.22365	1.292	2.55025
1.235	0.79524	1.293	1.8593	1.293	0.24483	1.293	2.58371
1.236	0.82171	1.294	1.89109	1.294	0.26201	1.294	2.61717
1.237	0.84419	1.295	1.92689	1.295	0.27918	1.295	2.65463
1.238	0.87067	1.296	1.95468	1.296	0.29636	1.296	2.68809
1.239	0.89715	1.297	1.98647	1.297	0.30954	1.297	2.72554
1.24	0.92363	1.298	2.02227	1.298	0.33071	1.298	2.763
1.241	0.94611	1.299	2.05806	1.299	0.34789	1.299	2.79646
1.242	0.97259	1.3	2.08985	1.3	0.36907	1.3	2.83392
1.243	1.00306	1.301	2.12565	1.301	0.39024	1.301	2.87538
1.244	1.02954	1.302	2.15744	1.302	0.41142	1.302	2.90884
1.245	1.06002	1.303	2.19323	1.303	0.4326	1.303	2.95429
1.246	1.0905	1.304	2.23303	1.304	0.45377	1.304	2.99175
1.247	1.12498	1.305	2.26882	1.305	0.47495	1.305	3.02921
1.248	1.15546	1.306	2.30461	1.306	0.49613	1.306	3.07067
1.249	1.18994	1.307	2.34041	1.307	0.5173	1.307	3.11213
1.25	1.22841	1.308	2.3762	1.308	0.53848	1.308	3.14959
1.251	1.26689	1.309	2.41199	1.309	0.56366	1.309	3.19104
1.252	1.30937	1.31	2.45179	1.31	0.58483	1.31	3.2325
1.253	1.35185	1.311	2.48758	1.311	0.61001	1.311	3.27396
1.254	1.39833	1.312	2.52737	1.312	0.63519	1.312	3.31542
1.255	1.44481	1.313	2.56317	1.313	0.66036	1.313	3.35688
1.256	1.49529	1.314	2.60696	1.314	0.68554	1.314	3.39833
1.257	1.54577	1.315	2.64275	1.315	0.70672	1.315	3.44379
1.258	1.60424	1.316	2.68655	1.316	0.73589	1.316	3.48525
1.259	1.66272	1.317	2.72634	1.317	0.76107	1.317	3.53071
1.26	1.7172	1.318	2.76613	1.318	0.78625	1.318	3.57217
1.261	1.77968	1.319	2.80593	1.319	0.81143	1.319	3.61363
1.262	1.84616	1.32	2.84972	1.32	0.8406	1.32	3.65908
1.263	1.91264	1.321	2.88551	1.321	0.86578	1.321	3.70054
1.264	1.97912	1.322	2.92931	1.322	0.89096	1.322	3.746
1.265	2.04959	1.323	2.9731	1.323	0.92013	1.323	3.79546
1.266	2.12007	1.324	3.01289	1.324	0.94931	1.324	3.84092
1.267	2.19455	1.325	3.05669	1.325	0.97849	1.325	3.89038
1.268	2.26903	1.326	3.10448	1.326	1.00766	1.326	3.93983
1.269	2.34351	1.327	3.14827	1.327	1.03684	1.327	3.98929
1.27	2.42199	1.328	3.19207	1.328	1.07002	1.328	4.03875
1.271	2.50047	1.329	3.23586	1.329	1.09919	1.329	4.09221
1.272	2.58294	1.33	3.28365	1.33	1.13237	1.33	4.14167
1.273	2.66542	1.331	3.32745	1.331	1.16555	1.331	4.18712
1.274	2.7479	1.332	3.37924	1.332	1.19472	1.332	4.23658
1.275	2.83038	1.333	3.42703	1.333	1.2319	1.333	4.28604
1.276	2.91286	1.334	3.47883	1.334	1.26908	1.334	4.3435
1.277	2.99934	1.335	3.53062	1.335	1.31025	1.335	4.39296
1.278	3.08982	1.336	3.57841	1.336	1.34343	1.336	4.44242
1.279	3.1763	1.337	3.62621	1.337	1.37661	1.337	4.49187
1.28	3.26677	1.338	3.678	1.338	1.41378	1.338	4.54533
1.281	3.35725	1.339	3.72579	1.339	1.45096	1.339	4.59879
1.282	3.44773	1.34	3.77359	1.34	1.48814	1.34	4.65225
1.283	3.54221	1.341	3.82538	1.341	1.52531	1.341	4.70171
1.284	3.63669	1.342	3.87717	1.342	1.56249	1.342	4.75917
1.285	3.72717	1.343	3.92497	1.343	1.59967	1.343	4.80862
1.286	3.82565	1.344	3.97676	1.344	1.63684	1.344	4.86608
1.287	3.92412	1.345	4.02855	1.345	1.67802	1.345	4.91954
1.288	4.0306	1.346	4.08435	1.346	1.7192	1.346	4.977
1.289	4.12908	1.347	4.13214	1.347	1.75637	1.347	5.02646
1.29	4.23556	1.348	4.18793	1.348	1.79755	1.348	5.08392
1.291	4.34204	1.349	4.24373	1.349	1.84273	1.349	5.14537
1.292	4.44452	1.35	4.29952	1.35	1.8839	1.35	5.20283
1.293	4.555	1.351	4.35531	1.351	1.92508	1.351	5.26429
1.294	4.66547	1.352	4.41511	1.352	1.97426	1.352	5.32175
1.295	4.77595	1.353	4.4709	1.353	2.01543	1.353	5.38321
1.296	4.89043	1.354	4.53069	1.354	2.06061	1.354	5.44066
1.297	5.00091	1.355	4.58249	1.355	2.10979	1.355	5.50212
1.298	5.11939	1.356	4.63828	1.356	2.15896	1.356	5.56758
1.299	5.23787	1.357	4.69808	1.357	2.20814	1.357	5.62904
1.3	5.35635	1.358	4.75787	1.358	2.25732	1.358	5.6945
1.301	5.47482	1.359	4.81766	1.359	2.31049	1.359	5.75596
1.302	5.5933	1.36	4.88146	1.36	2.35967	1.36	5.81741
1.303	5.71178	1.361	4.94125	1.361	2.41285	1.361	5.88287
1.304	5.83426	1.362	5.00504	1.362	2.46602	1.362	5.94833
1.305	5.95274	1.363	5.06884	1.363	2.5192	1.363	6.01379
1.306	6.07522	1.364	5.13663	1.364	2.57638	1.364	6.08325
1.307	6.2017	1.365	5.20042	1.365	2.63355	1.365	6.14871
1.308	6.32418	1.366	5.26422	1.366	2.68673	1.366	6.21416
1.309	6.45065	1.367	5.33201	1.367	2.74791	1.367	6.27962
1.31	6.57713	1.368	5.3998	1.368	2.80908	1.368	6.34908
1.311	6.69961	1.369	5.4636	1.369	2.86626	1.369	6.41454
1.312	6.82609	1.37	5.53539	1.37	2.93144	1.37	6.488
1.313	6.95257	1.371	5.60318	1.371	2.99261	1.371	6.55745
1.314	7.08305	1.372	5.67098	1.372	3.05779	1.372	6.62691
1.315	7.20953	1.373	5.74277	1.373	3.11897	1.373	6.70037
1.316	7.34	1.374	5.81456	1.374	3.18814	1.374	6.77383
1.317	7.46648	1.375	5.89036	1.375	3.25732	1.375	6.84729
1.318	7.59296	1.376	5.96615	1.376	3.3265	1.376	6.91675
1.319	7.72344	1.377	6.03794	1.377	3.39567	1.377	6.9862
1.32	7.85392	1.378	6.11374	1.378	3.46885	1.378	7.06366
1.321	7.9844	1.379	6.18553	1.379	3.53803	1.379	7.13712
1.322	8.11488	1.38	6.26532	1.38	3.6152	1.38	7.21458
1.323	8.25335	1.381	6.34112	1.381	3.69238	1.381	7.29204
1.324	8.37983	1.382	6.41691	1.382	3.77356	1.382	7.3695
1.325	8.51431	1.383	6.4927	1.383	3.85073	1.383	7.44695
1.326	8.64879	1.384	6.5765	1.384	3.93191	1.384	7.52841
1.327	8.77927	1.385	6.65229	1.385	4.00909	1.385	7.60587
1.328	8.90975	1.386	6.73608	1.386	4.09427	1.386	7.68733
1.329	9.04423	1.387	6.81988	1.387	4.17944	1.387	7.76879
1.33	9.1747	1.388	6.90367	1.388	4.26462	1.388	7.85424
1.331	9.31318	1.389	6.98746	1.389	4.3538	1.389	7.9357
1.332	9.44366	1.39	7.07126	1.39	4.44297	1.39	8.02116
1.333	9.57814	1.391	7.15505	1.391	4.53215	1.391	8.10662
1.334	9.70862	1.392	7.24284	1.392	4.62133	1.392	8.19208
1.335	9.8431	1.393	7.33064	1.393	4.7145	1.393	8.28154
1.336	9.98158	1.394	7.41843	1.394	4.81168	1.394	8.37499
1.337	10.1161	1.395	7.50622	1.395	4.90886	1.395	8.46445
1.338	10.2505	1.396	7.59802	1.396	5.00603	1.396	8.55391
1.339	10.393	1.397	7.68981	1.397	5.10321	1.397	8.64337
1.34	10.5275	1.398	7.7776	1.398	5.19639	1.398	8.73283
1.341	10.67	1.399	7.8694	1.399	5.29356	1.399	8.82629
1.342	10.8085	1.4	7.96519	1.4	5.40674	1.4	8.91974
1.343	10.9509	1.401	8.05698	1.401	5.51192	1.401	9.0132
1.344	11.0934	1.402	8.15278	1.402	5.62109	1.402	9.10666
1.345	11.2399	1.403	8.25257	1.403	5.73427	1.403	9.20012
1.346	11.3864	1.404	8.34836	1.404	5.84745	1.404	9.29758
1.347	11.5328	1.405	8.44816	1.405	5.96062	1.405	9.39903
1.348	11.6793	1.406	8.54795	1.406	6.0778	1.406	9.50049
1.349	11.8298	1.407	8.64774	1.407	6.19498	1.407	9.60195
1.35	11.9763	1.408	8.75154	1.408	6.31615	1.408	9.70341
1.351	12.1268	1.409	8.85133	1.409	6.44133	1.409	9.80487
1.352	12.2852	1.41	8.95512	1.41	6.57051	1.41	9.91033
1.353	12.4397	1.411	9.05492	1.411	6.69568	1.411	10.0158
1.354	12.5982	1.412	9.16271	1.412	6.82486	1.412	10.1212
1.355	12.7567	1.413	9.2665	1.413	6.95804	1.413	10.2347
1.356	12.9192	1.414	9.3703	1.414	7.09521	1.414	10.3442
1.357	13.0856	1.415	9.47809	1.415	7.23239	1.415	10.4576
1.358	13.2521	1.416	9.58988	1.416	7.37357	1.416	10.5711
1.359	13.4226	1.417	9.69368	1.417	7.51874	1.417	10.6845
1.36	13.5891	1.418	9.80547	1.418	7.66792	1.418	10.806
1.361	13.7635	1.419	9.90926	1.419	7.8171	1.419	10.9235
1.362	13.938	1.42	10.0211	1.42	7.97027	1.42	11.0449
1.363	14.1165	1.421	10.1328	1.421	8.12745	1.421	11.1744
1.364	14.303	1.422	10.2446	1.422	8.28863	1.422	11.2998
1.365	14.4895	1.423	10.3564	1.423	8.4498	1.423	11.4293
1.366	14.6719	1.424	10.4682	1.424	8.61498	1.424	11.5587
1.367	14.8624	1.425	10.584	1.425	8.78416	1.425	11.6922
1.368	15.0529	1.426	10.7038	1.426	8.95733	1.426	11.8257
1.369	15.2474	1.427	10.8196	1.427	9.13451	1.427	11.9631
1.37	15.4419	1.428	10.9394	1.428	9.31969	1.428	12.1006
1.371	15.6403	1.429	11.0592	1.429	9.50886	1.429	12.246
1.372	15.8388	1.43	11.183	1.43	9.69804	1.43	12.3915
1.373	16.0413	1.431	11.3068	1.431	9.89522	1.431	12.541
1.374	16.2478	1.432	11.4346	1.432	10.0924	1.432	12.6824
1.375	16.4582	1.433	11.5584	1.433	10.2896	1.433	12.8359
1.376	16.6687	1.434	11.6862	1.434	10.4987	1.434	12.9933
1.377	16.8832	1.435	11.814	1.435	10.7079	1.435	13.1508
1.378	17.0977	1.436	11.9418	1.436	10.9131	1.436	13.3162
1.379	17.3242	1.437	12.0695	1.437	11.1303	1.437	13.4777
1.38	17.5426	1.438	12.2013	1.438	11.3514	1.438	13.6472
1.381	17.7691	1.439	12.3371	1.439	11.5766	1.439	13.8206
1.382	17.9916	1.44	12.4689	1.44	11.8058	1.44	13.9941
1.383	18.2221	1.441	12.6087	1.441	12.039	1.441	14.1755
1.384	18.4525	1.442	12.7485	1.442	12.2842	1.442	14.357
1.385	18.683	1.443	12.8883	1.443	12.5253	1.443	14.5384
1.386	18.9175	1.444	13.0281	1.444	12.7705	1.444	14.7279
1.387	19.152	1.445	13.1719	1.445	13.0157	1.445	14.9134
1.388	19.3905	1.446	13.3197	1.446	13.2649	1.446	15.1068
1.389	19.6289	1.447	13.4635	1.447	13.518	1.447	15.3003
1.39	19.8674	1.448	13.6153	1.448	13.7792	1.448	15.4977
1.391	20.1099	1.449	13.7671	1.449	14.0364	1.449	15.6952
1.392	20.3604	1.45	13.9189	1.45	14.2976	1.45	15.9007
1.393	20.6069	1.451	14.0826	1.451	14.5627	1.451	16.1061
1.394	20.8573	1.452	14.2424	1.452	14.8319	1.452	16.3156
1.395	21.1078	1.453	14.4062	1.453	15.1051	1.453	16.525
1.396	21.3543	1.454	14.57	1.454	15.3823	1.454	16.7385
1.397	21.6048	1.455	14.7378	1.455	15.6635	1.455	16.9599
1.398	21.8592	1.456	14.9056	1.456	15.9446	1.456	17.1814
1.399	22.1097	1.457	15.0774	1.457	16.2258	1.457	17.4069
1.4	22.3682	1.458	15.2532	1.458	16.511	1.458	17.6323
1.401	22.6187	1.459	15.425	1.459	16.7922	1.459	17.8578
1.402	22.8772	1.46	15.6008	1.46	17.0813	1.46	18.0872
1.403	23.1356	1.461	15.7846	1.461	17.3705	1.461	18.3167
1.404	23.3981	1.462	15.9644	1.462	17.6637	1.462	18.5462
1.405	23.6646	1.463	16.1562	1.463	17.9609	1.463	18.7796
1.406	23.9271	1.464	16.344	1.464	18.262	1.464	19.0211
1.407	24.1896	1.465	16.5358	1.465	18.5632	1.465	19.2585
1.408	24.452	1.466	16.7355	1.466	18.8644	1.466	19.5
1.409	24.7185	1.467	16.9353	1.467	19.1656	1.467	19.7455
1.41	24.985	1.468	17.1391	1.468	19.4708	1.468	19.9989
1.411	25.2515	1.469	17.3429	1.469	19.7799	1.469	20.2524
1.412	25.5179	1.47	17.5507	1.47	20.0851	1.47	20.5058
1.413	25.7844	1.471	17.7585	1.471	20.3943	1.471	20.7633
1.414	26.0509	1.472	17.9703	1.472	20.7035	1.472	21.0127
1.415	26.3174	1.473	18.1821	1.473	21.0166	1.473	21.2822
1.416	26.5919	1.474	18.4019	1.474	21.3378	1.474	21.5477
1.417	26.8623	1.475	18.6137	1.475	21.651	1.475	21.8051
1.418	27.1368	1.476	18.8375	1.476	21.9682	1.476	22.0666
1.419	27.4073	1.477	19.0613	1.477	22.2854	1.477	22.332
1.42	27.6738	1.478	19.2891	1.478	22.6065	1.478	22.5975
1.421	27.9483	1.479	19.5129	1.479	22.9157	1.479	22.8669
1.422	28.2147	1.48	19.7487	1.48	23.2409	1.48	23.1444
1.423	28.4892	1.481	19.9844	1.481	23.562	1.481	23.4179
1.424	28.7597	1.482	20.2203	1.482	23.8872	1.482	23.6913
1.425	29.0342	1.483	20.456	1.483	24.2204	1.483	23.9648
1.426	29.3087	1.484	20.6958	1.484	24.5496	1.484	24.2382
1.427	29.5831	1.485	20.9396	1.485	24.8788	1.485	24.5157
1.428	29.8616	1.486	21.1794	1.486	25.2039	1.486	24.7891
1.429	30.1401	1.487	21.4192	1.487	25.5331	1.487	25.0706
1.43	30.4146	1.488	21.663	1.488	25.8583	1.488	25.3521
1.431	30.6891	1.489	21.9148	1.489	26.1795	1.489	25.6375
1.432	30.9635	1.49	22.1666	1.49	26.5126	1.49	25.927
1.433	31.238	1.491	22.4184	1.491	26.8498	1.491	26.2204
1.434	31.5165	1.492	22.6742	1.492	27.187	1.492	26.5099
1.435	31.795	1.493	22.938	1.493	27.5242	1.493	26.7994
1.436	32.0694	1.494	23.1938	1.494	27.8574	1.494	27.0848
1.437	32.3519	1.495	23.4576	1.495	28.1905	1.495	27.3783
1.438	32.6344	1.496	23.7173	1.496	28.5237	1.496	27.6717
1.439	32.9169	1.497	23.9811	1.497	28.8569	1.497	27.9652
1.44	33.1994	1.498	24.2489	1.498	29.1941	1.498	28.2586
1.441	33.4738	1.499	24.5167	1.499	29.5312	1.499	28.5481
1.442	33.7523	1.5	24.7845	1.5	29.8724	1.5	28.8456
1.443	34.0308	1.501	25.0523	1.501	30.2176	1.501	29.143
1.444	34.3053	1.502	25.3241	1.502	30.5628	1.502	29.4445
1.445	34.5838	1.503	25.5999	1.503	30.9079	1.503	29.7419
1.446	34.8622	1.504	25.8797	1.504	31.2531	1.504	30.0434
1.447	35.1607	1.505	26.1555	1.505	31.5983	1.505	30.3449
1.448	35.4352	1.506	26.4313	1.506	31.9435	1.506	30.6423
1.449	35.7097	1.507	26.7071	1.507	32.2886	1.507	30.9398
1.45	35.9841	1.508	26.9869	1.508	32.6338	1.508	31.2492
1.451	36.2986	1.509	27.2667	1.509	32.979	1.509	31.5587
1.452	36.5731	1.51	27.5425	1.51	33.3242	1.51	31.8681
1.453	36.8476	1.511	27.8263	1.511	33.6694	1.511	32.2176
1.454	37.1221	1.512	28.094	1.512	34.0145	1.512	32.5271
1.455	37.4365	1.513	28.3978	1.513	34.3597	1.513	32.8365
1.456	37.711	1.514	28.7016	1.514	34.7049	1.514	33.146
1.457	37.9855	1.515	28.9654	1.515	35.0501	1.515	33.4554
1.458	38.26	1.516	29.2692	1.516	35.3952	1.516	33.7649
1.459	38.5344	1.517	29.573	1.517	35.7404	1.517	34.0744
1.46	38.8489	1.518	29.8368	1.518	36.0856	1.518	34.3838
1.461	39.1234	1.519	30.1406	1.519	36.4308	1.519	34.6933
1.462	39.3979	1.52	30.4444	1.52	36.776	1.52	35.0027
1.463	39.6724	1.521	30.7482	1.521	37.1211	1.521	35.3522
1.464	39.9468	1.522	31.052	1.522	37.5063	1.522	35.6617
1.465	40.2613	1.523	31.3158	1.523	37.8515	1.523	35.9711
1.466	40.5358	1.524	31.6196	1.524	38.1966	1.524	36.3206
1.467	40.8103	1.525	31.9234	1.525	38.5418	1.525	36.63
1.468	41.0848	1.526	32.2272	1.526	38.887	1.526	36.9395
1.469	41.3592	1.527	32.5309	1.527	39.2722	1.527	37.2489
1.47	41.6337	1.528	32.8347	1.528	39.6174	1.528	37.5984
1.471	41.9082	1.529	33.1385	1.529	39.9625	1.529	37.9079
1.472	42.2227	1.53	33.4423	1.53	40.3477	1.53	38.2173
1.473	42.4971	1.531	33.7461	1.531	40.6929	1.531	38.5668
1.474	42.7716	1.532	34.0499	1.532	41.0381	1.532	38.8762
1.475	43.0461	1.533	34.3537	1.533	41.3832	1.533	39.2257
1.476	43.3206	1.534	34.6575	1.534	41.7284	1.534	39.5352
1.477	43.6351	1.535	34.9613	1.535	42.1136	1.535	39.8446
1.478	43.9095	1.536	35.2651	1.536	42.4588	1.536	40.1941
1.479	44.184	1.537	35.6089	1.537	42.804	1.537	40.5035
1.48	44.4985	1.538	35.9127	1.538	43.1491	1.538	40.853
1.481	44.773	1.539	36.2165	1.539	43.4943	1.539	41.1624
1.482	45.0475	1.54	36.5203	1.54	43.8395	1.54	41.5119
1.483	45.3219	1.541	36.8241	1.541	44.1847	1.541	41.8214
1.484	45.6364	1.542	37.1679	1.542	44.5698	1.542	42.1708
1.485	45.9109	1.543	37.4716	1.543	44.915	1.543	42.4803
1.486	46.1854	1.544	37.7754	1.544	45.3002	1.544	42.8297
1.487	46.4999	1.545	38.1192	1.545	45.6854	1.545	43.1392
1.488	46.7743	1.546	38.423	1.546	46.0305	1.546	43.4487
1.489	47.0488	1.547	38.7268	1.547	46.3757	1.547	43.7981
1.49	47.3233	1.548	39.0706	1.548	46.7209	1.548	44.1476
1.491	47.5978	1.549	39.3744	1.549	47.1061	1.549	44.457
1.492	47.8722	1.55	39.6782	1.55	47.4513	1.55	44.8065
1.493	48.1867	1.551	39.982	1.551	47.8364	1.551	45.1559
1.494	48.4612	1.552	40.3258	1.552	48.1816	1.552	45.4654
1.495	48.7357	1.553	40.6296	1.553	48.5268	1.553	45.8148
1.496	49.0102	1.554	40.9734	1.554	48.9119	1.554	46.1643
1.497	49.2846	1.555	41.2772	1.555	49.2571	1.555	46.4738
1.498	49.5991	1.556	41.621	1.556	49.5623	1.556	46.8232
1.499	49.8736	1.557	41.9248	1.557	49.9475	1.557	47.1727
1.5	50.1481	1.558	42.2685	1.558	50.2927	1.558	47.4821
1.501	50.4226	1.559	42.5723	1.559	50.6778	1.559	47.8316
1.502	50.697	1.56	42.9161	1.56	51.023	1.56	48.1811
1.503	50.9715	1.561	43.2199	1.561	51.3682	1.561	48.4905
1.504	51.286	1.562	43.5637	1.562	51.7534	1.562	48.84
1.505	51.5605	1.563	43.8675	1.563	52.0985	1.563	49.1894
1.506	51.8349	1.564	44.2113	1.564	52.4437	1.564	49.5389
1.507	52.1094	1.565	44.5151	1.565	52.8289	1.565	49.8884
1.508	52.4239	1.566	44.8589	1.566	53.1741	1.566	50.1978
1.509	52.6984	1.567	45.2027	1.567	53.5592	1.567	50.5473
1.51	52.9729	1.568	45.5065	1.568	53.9044	1.568	50.9367
1.511	53.2473	1.569	45.8503	1.569	54.2496	1.569	51.2462
1.512	53.5218	1.57	46.1541	1.57	54.6348	1.57	51.5956
1.513	53.7963	1.571	46.4979	1.571	54.98	1.571	51.9451
1.514	54.0708	1.572	46.8417	1.572	55.3251	1.572	52.2546
1.515	54.3852	1.573	47.1854	1.573	55.7103	1.573	52.604
1.516	54.6597	1.574	47.4892	1.574	56.0555	1.574	52.9535
1.517	54.9342	1.575	47.833	1.575	56.4407	1.575	53.3029
1.518	55.2087	1.576	48.1768	1.576	56.7858	1.576	53.6524
1.519	55.4832	1.577	48.4806	1.577	57.171	1.577	54.0018
1.52	55.7576	1.578	48.8244	1.578	57.5562	1.578	54.3113
1.521	56.0321	1.579	49.1682	1.579	57.9014	1.579	54.6608
1.522	56.3066	1.58	49.472	1.58	58.2465	1.58	55.0102
1.523	56.5811	1.581	49.8158	1.581	58.6317	1.581	55.3597
1.524	56.8556	1.582	50.1596	1.582	58.9769	1.582	55.7091
1.525	57.13	1.583	50.5034	1.583	59.3621	1.583	56.0186
1.526	57.4045	1.584	50.8472	1.584	59.7073	1.584	56.3681
1.527	57.639	1.585	51.151	1.585	60.0524	1.585	56.7175
1.528	57.9135	1.586	51.4948	1.586	60.4376	1.586	57.067
1.529	58.188	1.587	51.8385	1.587	60.7828	1.587	57.4164
1.53	58.4624	1.588	52.1423	1.588	61.168	1.588	57.7659
1.531	58.7369	1.589	52.4861	1.589	61.5131	1.589	58.0754
1.532	59.0114	1.59	52.8299	1.59	61.8983	1.59	58.4248
1.533	59.2859	1.591	53.1737	1.591	62.2435	1.591	58.7743
1.534	59.5603	1.592	53.5175	1.592	62.6287	1.592	59.1237
1.535	59.7948	1.593	53.8213	1.593	62.9738	1.593	59.4732
1.536	60.0693	1.594	54.1651	1.594	63.359	1.594	59.8226
1.537	60.3838	1.595	54.5089	1.595	63.7442	1.595	60.1721
1.538	60.6583	1.596	54.8127	1.596	64.1294	1.596	60.5216
1.539	60.9327	1.597	55.1565	1.597	64.3945	1.597	60.871
1.54	61.1672	1.598	55.5003	1.598	64.7397	1.598	61.2205
1.541	61.4417	1.599	55.8441	1.599	65.0849	1.599	61.5699
1.542	61.7162	1.6	56.1879	1.6	65.5101	1.6	61.9194
1.543	61.9907	1.601	56.5317	1.601	65.8553	1.601	62.3088
1.544	62.2651	1.602	56.8755	1.602	66.2404	1.602	62.6583
1.545	62.5396	1.603	57.2192	1.603	66.5856	1.603	63.0078
1.546	62.8141	1.604	57.523	1.604	66.9708	1.604	63.3572
1.547	63.0886	1.605	57.8668	1.605	67.316	1.605	63.7467
1.548	63.3631	1.606	58.2106	1.606	67.7011	1.606	64.0961
1.549	63.6775	1.607	58.5544	1.607	68.0863	1.607	64.4456
1.55	63.952	1.608	58.8982	1.608	68.4315	1.608	64.8351
1.551	64.2265	1.609	59.242	1.609	68.8167	1.609	65.1845
1.552	64.501	1.61	59.5858	1.61	69.2018	1.61	65.534
1.553	64.7754	1.611	59.9296	1.611	69.547	1.611	65.8834
1.554	65.0499	1.612	60.2734	1.612	69.8922	1.612	66.2329
1.555	65.3244	1.613	60.6172	1.613	70.2374	1.613	66.5824
1.556	65.5989	1.614	60.961	1.614	70.6626	1.614	66.9718
1.557	65.8734	1.615	61.3048	1.615	71.0477	1.615	67.2813
1.558	66.1878	1.616	61.6486	1.616	71.3929	1.616	67.6307
1.559	66.4623	1.617	61.9924	1.617	71.7381	1.617	68.0202
1.56	66.7368	1.618	62.3361	1.618	72.0833	1.618	68.3696
1.561	67.0113	1.619	62.6799	1.619	72.4284	1.619	68.7191
1.562	67.3257	1.62	63.0237	1.62	72.8536	1.62	69.0686
1.563	67.6002	1.621	63.3675	1.621	73.1988	1.621	69.418
1.564	67.8747	1.622	63.6713	1.622	73.584	1.622	69.7675
1.565	68.1892	1.623	64.0151	1.623	73.9292	1.623	70.1169
1.566	68.4637	1.624	64.3589	1.624	74.2343	1.624	70.4264
1.567	68.7381	1.625	64.7427	1.625	74.6195	1.625	70.7759
1.568	69.0126	1.626	65.0865	1.626	75.0047	1.626	71.1253
1.569	69.3271	1.627	65.4303	1.627	75.3499	1.627	71.4748
1.57	69.6016	1.628	65.8141	1.628	75.695	1.628	71.8242
1.571	69.916	1.629	66.1179	1.629	76.0402	1.629	72.1737
1.572	70.1905	1.63	66.4617	1.63	76.4254	1.63	72.5231
1.573	70.505	1.631	66.8055	1.631	76.8106	1.631	72.8726
1.574	70.8195	1.632	67.1492	1.632	77.1557	1.632	73.2221
1.575	71.094	1.633	67.5331	1.633	77.5009	1.633	73.5715
1.576	71.4085	1.634	67.8768	1.634	78.0061	1.634	73.921
1.577	71.7229	1.635	68.2206	1.635	79.5913	1.635	74.2704
1.578	72.0374	1.636	68.5644	1.636	80.1764	1.636	74.5799
1.579	72.3519	1.637	68.9082	1.637	80.6016	1.637	74.9293
1.58	72.6664	1.638	69.252	1.638	80.9468	1.638	75.2788
1.581	73.0208	1.639	69.5958	1.639	81.372	1.639	75.6283
1.582	73.3353	1.64	69.9396	1.64	81.7571	1.64	75.9377
1.583	73.6498	1.641	70.2834	1.641	82.1423	1.641	76.3672
1.584	73.9643	1.642	70.6272	1.642	82.5275	1.642	76.7166
1.585	74.2788	1.643	70.971	1.643	82.8327	1.643	77.0661
1.586	74.5532	1.644	71.3148	1.644	83.2179	1.644	77.4155
1.587	74.8677	1.645	71.6586	1.645	83.643	1.645	77.805
1.588	75.1822	1.646	72.0424	1.646	84.0282	1.646	78.1545
1.589	75.4567	1.647	72.3862	1.647	84.4134	1.647	78.5439
1.59	75.7712	1.648	72.73	1.648	84.7986	1.648	78.8934
1.591	76.0856	1.649	73.0737	1.649	85.1837	1.649	79.2429
1.592	76.4401	1.65	73.3775	1.65	85.5689	1.65	79.5523
1.593	76.7146	1.651	73.7213	1.651	85.9141	1.651	79.8618
1.594	76.9891	1.652	74.1051	1.652	86.2593	1.652	80.2912
1.595	77.2635	1.653	74.4489	1.653	86.6445	1.653	80.6407
1.596	77.538	1.654	74.7927	1.654	87.0696	1.654	80.9901
1.597	77.8125	1.655	75.1365	1.655	87.4548	1.655	81.3396
1.598	78.047	1.656	75.4803	1.656	87.84	1.656	81.689
1.599	78.3214	1.657	75.8641	1.657	88.2252	1.657	82.0785
1.6	78.5959	1.658	76.2079	1.658	88.5703	1.658	82.388
1.601	78.8704	1.659	76.5917	1.659	88.9555	1.659	82.7374
1.602	79.1449	1.66	76.9355	1.66	89.3407	1.66	83.1269
1.603	79.4194	1.661	77.3193	1.661	89.7259	1.661	83.4763
1.604	79.6938	1.662	77.6231	1.662	90.071	1.662	83.8258
1.605	79.9283	1.663	78.0069	1.663	90.4562	1.663	84.1753
1.606	80.2028	1.664	78.3506	1.664	90.8014	1.664	84.5247
1.607	80.4373	1.665	78.7344	1.665	91.1866	1.665	84.8742
1.608	80.7118	1.666	79.0382	1.666	91.5717	1.666	85.2236
1.609	80.9462	1.667	79.422	1.667	91.9969	1.667	85.5731
1.61	81.2207	1.668	79.7658	1.668	92.3421	1.668	85.9226
1.611	81.5352	1.669	80.1096	1.669	92.7273	1.669	86.232
1.612	81.8097	1.67	80.4534	1.67	93.0725	1.67	86.5815
1.613	82.0842	1.671	80.7972	1.671	93.4976	1.671	87.0109
1.614	82.3986	1.672	81.141	1.672	93.9228	1.672	87.4004
1.615	82.6731	1.673	81.5248	1.673	94.308	1.673	87.7098
1.616	82.9876	1.674	81.8286	1.674	94.6532	1.674	88.0593
1.617	83.2621	1.675	82.2124	1.675	94.9583	1.675	88.4088
1.618	83.5765	1.676	82.5562	1.676	95.2635	1.676	88.7582
1.619	83.851	1.677	82.9	1.677	95.5687	1.677	89.1077
1.62	84.1255	1.678	83.2837	1.678	95.9539	1.678	89.4571
1.621	84.4	1.679	83.6675	1.679	96.299	1.679	89.8466
1.622	84.6745	1.68	83.9713	1.68	96.6442	1.68	90.196
1.623	84.9089	1.681	84.3151	1.681	96.9894	1.681	90.5855
1.624	85.2234	1.682	84.6589	1.682	97.4546	1.682	90.935
1.625	85.4579	1.683	85.0027	1.683	97.8798	1.683	91.2844
1.626	85.7324	1.684	85.3865	1.684	98.2249	1.684	91.6739
1.627	86.0069	1.685	85.7303	1.685	98.6101	1.685	92.0633
1.628	86.2813	1.686	86.0741	1.686	98.9953	1.686	92.4128
1.629	86.5158	1.687	86.4579	1.687	99.3805	1.687	92.7623
1.63	86.7903	1.688	86.8017	1.688	99.7256	1.688	93.1517
1.631	87.0248	1.689	87.1455	1.689	100.151	1.689	93.5012
1.632	87.2993	1.69	87.4493	1.69	100.536	1.69	93.8906
1.633	87.5337	1.691	87.7931	1.691	100.921	1.691	94.2401
1.634	87.8082	1.692	88.1769	1.692	101.306	1.692	94.5896
1.635	88.0827	1.693	88.5606	1.693	101.652	1.693	94.939
1.636	88.3172	1.694	88.9044	1.694	101.997	1.694	95.2885
1.637	88.5916	1.695	89.2882	1.695	102.342	1.695	95.6379
1.638	88.8661	1.696	89.632	1.696	102.727	1.696	96.0274
1.639	89.1006	1.697	89.9758	1.697	103.112	1.697	96.3768
1.64	89.3351	1.698	90.3196	1.698	103.457	1.698	96.7263
1.641	89.6096	1.699	90.6634	1.699	103.883	1.699	97.0758
1.642	89.884	1.7	91.0072	1.7	104.268	1.7	97.4652
1.643	90.1185	1.701	91.391	1.701	104.613	1.701	97.8147
1.644	90.393	1.702	91.7748	1.702	104.998	1.702	98.1641
1.645	90.6675	1.703	92.1186	1.703	105.383	1.703	98.4736
1.646	90.942	1.704	92.4224	1.704	105.728	1.704	98.823
1.647	91.2164	1.705	92.7662	1.705	106.034	1.705	99.1725
1.648	91.4909	1.706	93.15	1.706	106.419	1.706	99.522
1.649	91.7654	1.707	93.4938	1.707	106.804	1.707	99.8714
1.65	92.0399	1.708	93.8775	1.708	107.229	1.708	100.261
1.651	92.3143	1.709	94.2213	1.709	107.574	1.709	100.61
1.652	92.5888	1.71	94.6051	1.71	108	1.71	100.96
1.653	92.8233	1.711	94.9489	1.711	108.385	1.711	101.389
1.654	93.0978	1.712	95.2927	1.712	108.73	1.712	101.699
1.655	93.3723	1.713	95.5965	1.713	109.115	1.713	102.048
1.656	93.6467	1.714	95.9803	1.714	109.5	1.714	102.398
1.657	93.9212	1.715	96.3641	1.715	109.845	1.715	102.787
1.658	94.1957	1.716	96.6679	1.716	110.191	1.716	103.177
1.659	94.4702	1.717	97.0517	1.717	110.576	1.717	103.526
1.66	94.7446	1.718	97.4355	1.718	111.001	1.718	103.955
1.661	95.0591	1.719	97.8193	1.719	111.386	1.719	104.345
1.662	95.3336	1.72	98.1631	1.72	111.731	1.72	104.734
1.663	95.6081	1.721	98.5069	1.721	112.116	1.721	105.084
1.664	95.8826	1.722	98.8507	1.722	112.462	1.722	105.433
1.665	96.157	1.723	99.1945	1.723	112.847	1.723	105.783
1.666	96.4315	1.724	99.5382	1.724	113.192	1.724	106.132
1.667	96.706	1.725	99.882	1.725	113.537	1.725	106.522
1.668	96.9805	1.726	100.266	1.726	113.922	1.726	106.871
1.669	97.255	1.727	100.61	1.727	114.268	1.727	107.261
1.67	97.5694	1.728	101.033	1.728	114.613	1.728	107.57
1.671	97.8439	1.729	101.377	1.729	114.998	1.729	107.96
1.672	98.1584	1.73	101.761	1.73	115.423	1.73	108.309
1.673	98.4329	1.731	102.105	1.731	115.768	1.731	108.658
1.674	98.7473	1.732	102.489	1.732	116.113	1.732	109.008
1.675	99.0218	1.733	102.832	1.733	116.419	1.733	109.357
1.676	99.3363	1.734	103.216	1.734	116.844	1.734	109.747
1.677	99.6508	1.735	103.6	1.735	117.309	1.735	110.096
1.678	99.9253	1.736	103.944	1.736	118.254	1.736	110.486
1.679	100.24	1.737	104.328	1.737	119.039	1.737	110.795
1.68	100.514	1.738	104.671	1.738	119.184	1.738	111.145
1.681	100.829	1.739	105.015	1.739	119.49	1.739	111.534
1.682	101.143	1.74	105.319	1.74	119.835	1.74	111.884
1.683	101.538	1.741	105.703	1.741	120.22	1.741	112.233
1.684	101.892	1.742	106.047	1.742	120.645	1.742	112.582
1.685	102.287	1.743	106.35	1.743	120.99	1.743	112.972
1.686	102.641	1.744	106.734	1.744	121.376	1.744	113.321
1.687	102.956	1.745	107.158	1.745	121.721	1.745	113.671
1.688	103.27	1.746	107.502	1.746	122.146	1.746	114.02
1.689	103.585	1.747	107.845	1.747	122.531	1.747	114.37
1.69	103.899	1.748	108.189	1.748	122.876	1.748	114.679
1.691	104.213	1.749	108.533	1.749	123.261	1.749	115.149
1.692	104.528	1.75	108.917	1.75	123.607	1.75	115.538
1.693	104.842	1.751	109.301	1.751	123.912	1.751	115.968
1.694	105.157	1.752	109.644	1.752	124.297	1.752	116.277
1.695	105.471	1.753	109.988	1.753	124.682	1.753	116.666
1.696	105.826	1.754	110.292	1.754	125.067	1.754	116.976
1.697	106.1	1.755	110.636	1.755	125.452	1.755	117.365
1.698	106.415	1.756	110.98	1.756	125.758	1.756	117.675
1.699	106.729	1.757	111.363	1.757	126.143	1.757	118.064
--	--	1.758	111.747	1.758	126.568	1.758	118.414
--	--	1.759	112.091	1.759	126.953	1.759	118.763
--	--	1.76	112.435	1.76	127.298	1.76	119.113
--	--	1.761	112.779	1.761	127.644	1.761	119.462
--	--	1.762	113.122	1.762	128.029	1.762	119.852
--	--	1.763	113.466	1.763	128.414	1.763	120.241
--	--	1.764	113.85	1.764	128.799	1.764	120.591
--	--	1.765	114.194	1.765	129.184	1.765	120.98
--	--	1.766	114.578	1.766	129.489	1.766	121.329
--	--	1.767	114.961	1.767	129.875	1.767	121.679
--	--	1.768	115.345	1.768	130.26	1.768	122.068
--	--	1.769	115.649	1.769	130.565	1.769	122.418
--	--	1.77	115.993	1.77	130.91	1.77	122.807
--	--	1.771	116.377	1.771	131.295	1.771	123.197
--	--	1.772	116.72	1.772	131.68	1.772	123.586
--	--	1.773	117.064	1.773	132.106	1.773	123.976
--	--	1.774	117.448	1.774	132.531	1.774	124.285
--	--	1.775	117.752	1.775	132.876	1.775	124.635
--	--	1.776	118.096	1.776	133.261	1.776	125.024
--	--	1.777	118.439	1.777	133.606	1.777	125.374
--	--	1.778	118.823	1.778	133.872	1.778	125.763
--	--	1.779	119.247	1.779	133.977	1.779	126.152
--	--	1.78	119.511	1.78	134.202	1.78	126.542
--	--	1.781	119.934	1.781	134.387	1.781	126.931
--	--	1.782	120.398	1.782	134.732	1.782	127.281
--	--	1.783	120.782	1.783	135.037	1.783	127.63
--	--	1.784	121.166	1.784	135.423	1.784	127.98
--	--	1.785	121.51	1.785	135.768	1.785	128.329
--	--	1.786	121.893	1.786	136.273	1.786	128.719
--	--	1.787	122.277	1.787	136.898	1.787	129.028
--	--	1.788	122.621	1.788	137.923	1.788	129.378
--	--	1.789	123.005	1.789	138.948	1.789	129.727
--	--	1.79	123.389	1.79	139.414	1.79	130.076
--	--	1.791	123.772	1.791	139.799	1.791	130.426
--	--	1.792	124.116	1.792	140.184	1.792	130.815
--	--	1.793	124.46	1.793	140.529	1.793	131.165
--	--	1.794	124.804	1.794	140.874	1.794	131.514
--	--	1.795	125.228	1.795	141.26	1.795	131.904
--	--	1.796	125.651	1.796	141.645	1.796	132.293
--	--	1.797	125.995	1.797	142.03	1.797	132.723
--	--	1.798	126.379	1.798	142.415	1.798	133.112
--	--	1.799	126.763	1.799	142.76	1.799	133.462
--	--	1.8	127.147	1.8	143.225	1.8	133.851
--	--	1.801	127.49	1.801	143.651	1.801	134.201
--	--	1.802	127.874	1.802	144.036	1.802	134.55
--	--	1.803	128.338	1.803	144.421	1.803	134.859
--	--	1.804	128.762	1.804	144.846	1.804	135.209
--	--	1.805	129.106	1.805	145.271	1.805	135.598
--	--	1.806	129.449	1.806	145.656	1.806	135.948
--	--	1.807	129.753	1.807	145.962	1.807	136.217
--	--	1.808	130.137	1.808	146.267	1.808	136.407
--	--	1.809	130.441	1.809	146.212	1.809	136.636
--	--	1.81	130.824	1.81	146.117	1.81	136.906
--	--	1.811	131.168	1.811	145.982	1.811	137.135
--	--	1.812	131.392	1.812	145.888	1.812	137.405
--	--	1.813	131.576	1.813	145.793	1.813	137.714
--	--	1.814	131.8	1.814	145.698	1.814	138.063
--	--	1.815	132.023	1.815	145.603	1.815	138.453
--	--	1.816	132.287	1.816	145.508	1.816	138.922
--	--	1.817	132.591	1.817	145.373	1.817	139.832
--	--	1.818	132.895	1.818	145.279	1.818	140.581
--	--	1.819	133.239	1.819	145.184	1.819	141.011
--	--	1.82	133.582	1.82	145.089	1.82	141.32
--	--	1.821	134.206	1.821	144.994	1.821	141.71
--	--	1.822	135.07	1.822	144.899	1.822	142.059
--	--	1.823	135.494	1.823	144.764	1.823	142.409
--	--	1.824	135.878	1.824	144.67	1.824	142.798
--	--	1.825	136.261	1.825	144.575	1.825	143.188
--	--	1.826	136.605	1.826	144.48	1.826	143.537
--	--	1.827	136.949	1.827	144.385	1.827	143.926
--	--	1.828	137.333	1.828	144.29	1.828	144.316
--	--	1.829	137.717	1.829	144.196	1.829	144.665
--	--	1.83	138.06	1.83	144.101	1.83	145.095
--	--	1.831	138.444	1.831	144.006	1.831	145.484
--	--	1.832	138.708	1.832	143.911	1.832	145.914
--	--	1.833	139.052	1.833	143.816	1.833	146.183
--	--	1.834	139.436	1.834	143.721	1.834	146.573
--	--	1.835	139.819	1.835	143.627	1.835	146.962
--	--	1.836	140.123	1.836	143.532	1.836	147.312
--	--	1.837	140.507	1.837	143.437	1.837	147.621
--	--	1.838	140.851	1.838	143.342	1.838	147.97
--	--	1.839	141.194	1.839	143.247	1.839	148.28
--	--	1.84	141.538	1.84	143.152	1.84	148.589
--	--	1.841	141.922	1.841	143.018	1.841	148.939
--	--	1.842	142.306	1.842	142.923	1.842	148.968
--	--	1.843	142.73	1.843	142.828	1.843	148.878
--	--	1.844	143.033	1.844	142.733	1.844	148.747
--	--	1.845	143.417	1.845	142.558	1.845	148.657
--	--	1.846	143.721	1.846	142.424	1.846	148.566
--	--	1.847	143.705	1.847	142.329	1.847	148.476
--	--	1.848	143.609	1.848	142.234	1.848	148.345
--	--	1.849	143.472	1.849	142.139	1.849	148.254
--	--	1.85	143.376	1.85	142.044	1.85	148.164
--	--	1.851	143.28	1.851	141.949	1.851	148.073
--	--	1.852	143.184	1.852	141.815	1.852	147.983
--	--	1.853	143.048	1.853	141.72	1.853	147.852
--	--	1.854	142.951	1.854	141.625	1.854	147.762
--	--	1.855	142.855	1.855	141.53	1.855	147.671
--	--	1.856	142.759	1.856	141.435	1.856	147.581
--	--	1.857	142.663	1.857	141.34	1.857	147.49
--	--	1.858	142.527	1.858	141.246	1.858	147.4
--	--	1.859	142.43	1.859	141.191	1.859	147.269
--	--	1.86	142.334	1.86	141.096	1.86	147.179
--	--	1.861	142.238	1.861	141.001	1.861	147.088
--	--	1.862	142.142	1.862	140.906	1.862	146.997
--	--	1.863	142.046	1.863	140.772	1.863	146.907
--	--	1.864	141.909	1.864	140.677	1.864	146.816
--	--	1.865	141.813	1.865	140.582	1.865	146.726
--	--	1.866	141.717	1.866	140.487	1.866	146.635
--	--	1.867	141.621	1.867	140.392	1.867	146.545
--	--	1.868	141.524	1.868	140.297	1.868	146.454
--	--	1.869	141.388	1.869	140.203	1.869	146.324
--	--	1.87	141.292	1.87	140.108	1.87	146.233
--	--	1.871	141.196	1.871	140.013	1.871	146.143
--	--	1.872	141.1	1.872	139.918	1.872	146.052
--	--	1.873	141.003	1.873	139.823	1.873	145.961
--	--	1.874	140.907	1.874	139.728	1.874	145.871
--	--	1.875	140.811	1.875	139.634	1.875	145.78
--	--	1.876	140.715	1.876	139.539	1.876	145.65
--	--	1.877	140.619	1.877	139.444	1.877	145.599
--	--	1.878	140.522	1.878	139.349	1.878	145.469
--	--	1.879	140.386	1.879	139.254	1.879	145.378
--	--	1.88	140.29	1.88	139.16	1.88	145.288
--	--	1.881	140.194	1.881	139.105	1.881	145.197
--	--	1.882	140.098	1.882	139.01	1.882	145.107
--	--	1.883	140.001	1.883	138.915	1.883	145.016
--	--	1.884	139.905	1.884	138.82	1.884	144.926
--	--	1.885	139.809	1.885	138.725	1.885	144.835
--	--	1.886	139.713	1.886	138.631	1.886	144.704
--	--	1.887	139.617	1.887	138.536	1.887	144.614
--	--	1.888	139.52	1.888	138.441	1.888	144.523
--	--	1.889	139.424	1.889	138.386	1.889	144.433
--	--	1.89	139.328	1.89	138.251	1.89	144.342
--	--	1.891	139.232	1.891	138.157	1.891	144.252
--	--	1.892	139.136	1.892	138.102	1.892	144.161
--	--	1.893	139.039	1.893	138.007	1.893	144.071
--	--	1.894	138.903	1.894	137.952	1.894	143.98
--	--	1.895	138.807	1.895	137.857	1.895	143.89
--	--	1.896	138.711	1.896	137.762	1.896	143.799
--	--	1.897	138.614	1.897	137.668	1.897	143.708
--	--	1.898	138.518	1.898	137.573	1.898	143.618
--	--	1.899	138.422	1.899	137.478	1.899	143.527
--	--	1.9	138.326	1.9	137.423	1.9	143.437
--	--	1.901	138.23	1.901	137.328	1.901	143.346
--	--	1.902	138.133	1.902	137.233	1.902	143.256
--	--	1.903	138.037	1.903	137.139	1.903	143.165
--	--	1.904	137.941	1.904	137.084	1.904	143.075
--	--	1.905	137.845	1.905	136.989	1.905	142.984
--	--	1.906	137.749	1.906	136.894	1.906	142.894
--	--	1.907	137.652	1.907	136.799	1.907	142.803
--	--	1.908	137.556	1.908	136.705	1.908	142.713
--	--	1.909	137.46	1.909	136.65	1.909	142.622
--	--	1.91	137.364	1.91	136.555	1.91	142.531
--	--	1.911	137.268	1.911	136.46	1.911	142.441
--	--	1.912	137.171	1.912	136.365	1.912	142.35
--	--	1.913	137.075	1.913	136.27	1.913	142.26
--	--	1.914	136.979	1.914	136.216	1.914	142.169
--	--	1.915	136.883	1.915	136.121	1.915	142.079
--	--	1.916	136.787	1.916	136.026	1.916	141.988
--	--	1.917	136.69	1.917	135.931	1.917	141.938
--	--	1.918	136.594	1.918	135.836	1.918	141.847
--	--	1.919	136.498	1.919	135.781	1.919	141.757
--	--	1.92	136.402	1.92	135.687	1.92	141.666
		1.921	136.266	1.921	135.592	1.921	141.575
		1.922	136.169	1.922	135.537	1.922	141.485
		1.923	136.073	1.923	135.442	1.923	141.394

[truncated: 26 more sheets: SI Fig. 13, SI Fig. 14, SI Fig. 15, SI Fig. 16, SI Fig. 17, SI Fig. 18, SI Fig. 19, SI Fig. 20, SI Fig. 21, SI Fig. 22, SI Fig. 23, SI Fig. 24, SI Fig.25, SI Fig. 26, SI Fig. 27, SI Fig. 28, SI Fig. 29, SI Fig. 30, SI Fig. 31, SI Fig. 33 …]
